# Supplementary material for: Revision of the Palaearctic species of the genus Plateumaris C. G. Thomson, 1859 (Coleoptera, Chrysomelidae, Donaciinae)
Source: Zookeys. 2023 Aug 30;1177:167–233. doi: 10.3897/zookeys.1177.103214 (PMC10483391; doi:10.3897/zookeys.1177.103214)
Supplement: XML Treatment for Plateumaris [file zookeys.1177.103214-treatment1.xml]

<!DOCTYPE tp:taxon-treatment
  PUBLIC "-//TaxonX//DTD Taxonomic Treatment Publishing DTD v0 20100105//EN" "tax-treatment-NSO.dtd">
<tp:taxon-treatment xmlns:tp="http://www.plazi.org/taxpub"><tp:treatment-meta><kwd-group><label>Taxon classification</label><kwd>
                <named-content content-type="kingdom">Animalia</named-content>
              </kwd><kwd>
                <named-content content-type="order">Coleoptera</named-content>
              </kwd><kwd>
                <named-content content-type="family">Chrysomelidae</named-content>
              </kwd></kwd-group><mixed-citation publication-type="journal"><person-group><name><surname>Geiser</surname><given-names>Elisabeth</given-names></name></person-group><article-title>Revision of the Palaearctic species of the genus <italic><tp:taxon-name><tp:taxon-name-part taxon-name-part-type="genus" reg="Plateumaris">Plateumaris</tp:taxon-name-part></tp:taxon-name></italic> C. G. Thomson, 1859 (<tp:taxon-name><tp:taxon-name-part taxon-name-part-type="order">Coleoptera</tp:taxon-name-part></tp:taxon-name>, <tp:taxon-name><tp:taxon-name-part taxon-name-part-type="family">Chrysomelidae</tp:taxon-name-part></tp:taxon-name>, <tp:taxon-name><tp:taxon-name-part taxon-name-part-type="subfamily">Donaciinae</tp:taxon-name-part></tp:taxon-name>)</article-title><source>Zookeys</source><day>30</day><month>08</month><year>2023</year><volume>1177</volume><fpage>167</fpage><lpage>233</lpage><pub-id pub-id-type="doi">10.3897/zookeys.1177.103214</pub-id></mixed-citation></tp:treatment-meta><tp:nomenclature><label>Genus</label><tp:taxon-name>
              <object-id xmlns:xlink="http://www.w3.org/1999/xlink" content-type="arpha" xlink:type="simple">D67081AF-379C-5CF8-AC9A-5EC462C7DD87</object-id>
              <tp:taxon-name-part taxon-name-part-type="genus" reg="Plateumaris">Plateumaris</tp:taxon-name-part>
            </tp:taxon-name><tp:taxon-authority>C. G. Thomson, 1859</tp:taxon-authority><tp:nomenclature-citation-list><tp:nomenclature-citation><tp:taxon-name>
                  <tp:taxon-name-part taxon-name-part-type="genus" reg="Plateumaris">Plateumaris</tp:taxon-name-part>
                </tp:taxon-name><comment>C. G. Thomson, 1859: 154.</comment></tp:nomenclature-citation><tp:nomenclature-citation><tp:taxon-name>
                  <tp:taxon-name-part taxon-name-part-type="genus" reg="Euplateumaris">Euplateumaris</tp:taxon-name-part>
                </tp:taxon-name><comment>Iablokoff-Khnzorian, 1966: 121.</comment></tp:nomenclature-citation><tp:nomenclature-citation><tp:taxon-name>
                  <tp:taxon-name-part taxon-name-part-type="genus" reg="Juliusina">Juliusina</tp:taxon-name-part>
                </tp:taxon-name><comment>Reitter, 1920: 41.</comment></tp:nomenclature-citation></tp:nomenclature-citation-list></tp:nomenclature><tp:treatment-sec sec-type="type species" id="SECID0ECTBG"><title>Type species and localities.</title><p><italic><tp:taxon-name><tp:taxon-name-part taxon-name-part-type="genus" reg="Plateumaris">Plateumaris</tp:taxon-name-part></tp:taxon-name></italic> C. G. Thomson, 1859: <italic><tp:taxon-name><tp:taxon-name-part taxon-name-part-type="genus" reg="Donacia">Donacia</tp:taxon-name-part><tp:taxon-name-part taxon-name-part-type="species" reg="nigra">nigra</tp:taxon-name-part></tp:taxon-name></italic> Fabricius, 1792: Germania.</p><p>= <italic><tp:taxon-name><tp:taxon-name-part taxon-name-part-type="genus" reg="Prionus">Prionus</tp:taxon-name-part><tp:taxon-name-part taxon-name-part-type="species" reg="bracatus">bracatus</tp:taxon-name-part></tp:taxon-name></italic> Scopoli, 1772: Carniola [now Slovenia].</p><p><italic><tp:taxon-name><tp:taxon-name-part taxon-name-part-type="genus" reg="Euplateumaris">Euplateumaris</tp:taxon-name-part></tp:taxon-name></italic> Iablokoff-Khnzorian, 1966: <italic><tp:taxon-name><tp:taxon-name-part taxon-name-part-type="genus" reg="Leptura">Leptura</tp:taxon-name-part><tp:taxon-name-part taxon-name-part-type="species" reg="sericea">sericea</tp:taxon-name-part></tp:taxon-name></italic> Linnaeus, 1758: Europe.</p><p><italic><tp:taxon-name><tp:taxon-name-part taxon-name-part-type="genus" reg="Juliusina">Juliusina</tp:taxon-name-part></tp:taxon-name></italic> Reitter, 1920: <italic><tp:taxon-name><tp:taxon-name-part taxon-name-part-type="genus" reg="Prionus">Prionus</tp:taxon-name-part><tp:taxon-name-part taxon-name-part-type="species" reg="bracatus">bracatus</tp:taxon-name-part></tp:taxon-name></italic> Scopoli, 1772: Carniola [now Slovenia].</p></tp:treatment-sec><tp:treatment-sec sec-type="Timeline of taxonomic history and synonymies" id="SECID0EPVBG"><title>Timeline of taxonomic history and synonymies.</title><p>1758: Linnaeus described the genus <italic><tp:taxon-name><tp:taxon-name-part taxon-name-part-type="genus" reg="Leptura">Leptura</tp:taxon-name-part></tp:taxon-name></italic> with 22 species. Two of these species belong to the (later established) <tp:taxon-name><tp:taxon-name-part taxon-name-part-type="subfamily">Donaciinae</tp:taxon-name-part></tp:taxon-name>: <italic><tp:taxon-name><tp:taxon-name-part taxon-name-part-type="genus" reg="Donacia">Donacia</tp:taxon-name-part><tp:taxon-name-part taxon-name-part-type="species" reg="aquatica">aquatica</tp:taxon-name-part></tp:taxon-name></italic> and <italic><tp:taxon-name><tp:taxon-name-part taxon-name-part-type="genus" reg="Plateumaris">Plateumaris</tp:taxon-name-part><tp:taxon-name-part taxon-name-part-type="species" reg="sericea">sericea</tp:taxon-name-part></tp:taxon-name></italic> (<xref ref-type="bibr" rid="B35">Geiser and Geiser 2023</xref>). Linnaeus established only the taxonomic categories: classis – Coleoptera – genus – species, e.g.: <tp:taxon-name><tp:taxon-name-part taxon-name-part-type="class">Insecta</tp:taxon-name-part></tp:taxon-name> – <tp:taxon-name><tp:taxon-name-part taxon-name-part-type="order">Coleoptera</tp:taxon-name-part></tp:taxon-name> – <tp:taxon-name><tp:taxon-name-part taxon-name-part-type="genus" reg="Leptura">Leptura</tp:taxon-name-part></tp:taxon-name> – <tp:taxon-name><tp:taxon-name-part taxon-name-part-type="genus" reg="Plateumaris"/><tp:taxon-name-part taxon-name-part-type="species" reg="sericea">sericea</tp:taxon-name-part></tp:taxon-name>.</p><p>1760: Linnaeus mentioned <italic><tp:taxon-name><tp:taxon-name-part taxon-name-part-type="genus" reg="Leptura">Leptura</tp:taxon-name-part><tp:taxon-name-part taxon-name-part-type="species" reg="sericea">sericea</tp:taxon-name-part></tp:taxon-name></italic> in his ‘Fauna Suecica’ with the same diagnosis as in <xref ref-type="bibr" rid="B82">Linnaeus (1758)</xref> but with more details. Therefore, the species is sometimes cited as <italic><tp:taxon-name><tp:taxon-name-part taxon-name-part-type="genus" reg="Leptura">Leptura</tp:taxon-name-part><tp:taxon-name-part taxon-name-part-type="species" reg="sericea">sericea</tp:taxon-name-part></tp:taxon-name></italic> Linnaeus, 1760 (e.g., in <xref ref-type="bibr" rid="B118">Silfverberg 2010</xref>), but the first description date is clearly Linnaeus, 1758 (see <xref ref-type="bibr" rid="B35">Geiser and Geiser 2023</xref> for original Latin text of Linnaeus and translation).</p><p>1762: Geoffroy erected the genus <italic><tp:taxon-name><tp:taxon-name-part taxon-name-part-type="genus" reg="Prionus">Prionus</tp:taxon-name-part></tp:taxon-name></italic> for the species <italic><tp:taxon-name><tp:taxon-name-part taxon-name-part-type="genus" reg="Cerambyx">Cerambyx</tp:taxon-name-part><tp:taxon-name-part taxon-name-part-type="species" reg="coriarius">coriarius</tp:taxon-name-part></tp:taxon-name></italic> Linnaeus, 1758. It now belongs to the <tp:taxon-name><tp:taxon-name-part taxon-name-part-type="family">Cerambycidae</tp:taxon-name-part></tp:taxon-name> as does the genus <italic><tp:taxon-name><tp:taxon-name-part taxon-name-part-type="genus" reg="Leptura">Leptura</tp:taxon-name-part></tp:taxon-name></italic>.</p><p>1772: Scopoli described <italic><tp:taxon-name><tp:taxon-name-part taxon-name-part-type="genus" reg="Prionus">Prionus</tp:taxon-name-part><tp:taxon-name-part taxon-name-part-type="species" reg="bracata">bracata</tp:taxon-name-part></tp:taxon-name></italic>.</p><p>1775: The genus name <italic><tp:taxon-name><tp:taxon-name-part taxon-name-part-type="genus" reg="Donacia">Donacia</tp:taxon-name-part></tp:taxon-name></italic> was erected by Fabricius. He described <italic><tp:taxon-name><tp:taxon-name-part taxon-name-part-type="genus" reg="Donacia">Donacia</tp:taxon-name-part><tp:taxon-name-part taxon-name-part-type="species" reg="crassipes">crassipes</tp:taxon-name-part></tp:taxon-name></italic> and <italic><tp:taxon-name><tp:taxon-name-part taxon-name-part-type="genus" reg="Donacia">Donacia</tp:taxon-name-part><tp:taxon-name-part taxon-name-part-type="species" reg="simplex">simplex</tp:taxon-name-part></tp:taxon-name></italic> and assigned <italic><tp:taxon-name><tp:taxon-name-part taxon-name-part-type="genus" reg="Leptura">Leptura</tp:taxon-name-part><tp:taxon-name-part taxon-name-part-type="species" reg="aquatica">aquatica</tp:taxon-name-part></tp:taxon-name></italic> L., 1758 to the genus <italic><tp:taxon-name><tp:taxon-name-part taxon-name-part-type="genus" reg="Donacia">Donacia</tp:taxon-name-part></tp:taxon-name></italic>, but he did not change the genus name of <italic><tp:taxon-name><tp:taxon-name-part taxon-name-part-type="genus" reg="Leptura">Leptura</tp:taxon-name-part><tp:taxon-name-part taxon-name-part-type="species" reg="sericea">sericea</tp:taxon-name-part></tp:taxon-name></italic> L., 1758. Other <italic><tp:taxon-name><tp:taxon-name-part taxon-name-part-type="genus" reg="Plateumaris">Plateumaris</tp:taxon-name-part></tp:taxon-name></italic> species were described as <italic><tp:taxon-name><tp:taxon-name-part taxon-name-part-type="genus" reg="Leptura">Leptura</tp:taxon-name-part></tp:taxon-name></italic>, e.g., <italic><tp:taxon-name><tp:taxon-name-part taxon-name-part-type="genus" reg="Leptura">Leptura</tp:taxon-name-part><tp:taxon-name-part taxon-name-part-type="species" reg="consimilis">consimilis</tp:taxon-name-part></tp:taxon-name></italic> Schrank, 1781. It is remarkable that these early entomologists had already assigned them to a genus other than <italic><tp:taxon-name><tp:taxon-name-part taxon-name-part-type="genus" reg="Donacia">Donacia</tp:taxon-name-part></tp:taxon-name></italic>.</p><p>1796: The category “Chrysomelidae” was established between order and genus for insects by Latreille.</p><p>1802: Latreille established the coleopteran family <tp:taxon-name><tp:taxon-name-part taxon-name-part-type="family">Chrysomelidae</tp:taxon-name-part></tp:taxon-name>.</p><p>1837: Kirby established the subfamily <tp:taxon-name><tp:taxon-name-part taxon-name-part-type="subfamily">Donaciinae</tp:taxon-name-part></tp:taxon-name>.</p><p>1859: The genus name <italic><tp:taxon-name><tp:taxon-name-part taxon-name-part-type="genus" reg="Plateumaris">Plateumaris</tp:taxon-name-part></tp:taxon-name></italic> was erected by C. G. Thomson (translation in <xref ref-type="bibr" rid="B35">Geiser and Geiser 2023</xref>), but some authors, especially Americans, preferred <italic><tp:taxon-name><tp:taxon-name-part taxon-name-part-type="genus" reg="Donacia">Donacia</tp:taxon-name-part></tp:taxon-name></italic> as the genus name in their new descriptions. Even <xref ref-type="bibr" rid="B89">Marx (1957)</xref> regarded <italic><tp:taxon-name><tp:taxon-name-part taxon-name-part-type="genus" reg="Plateumaris">Plateumaris</tp:taxon-name-part></tp:taxon-name></italic> as a subgenus of <italic><tp:taxon-name><tp:taxon-name-part taxon-name-part-type="genus" reg="Donacia">Donacia</tp:taxon-name-part></tp:taxon-name></italic>. The Palaearctic <italic><tp:taxon-name><tp:taxon-name-part taxon-name-part-type="genus" reg="Plateumaris">Plateumaris</tp:taxon-name-part><tp:taxon-name-part taxon-name-part-type="species" reg="weisei">weisei</tp:taxon-name-part></tp:taxon-name></italic> (Duvivier, 1885) and <italic><tp:taxon-name><tp:taxon-name-part taxon-name-part-type="genus" reg="Plateumaris">P.</tp:taxon-name-part><tp:taxon-name-part taxon-name-part-type="species" reg="constricticollis">constricticollis</tp:taxon-name-part></tp:taxon-name></italic> (Jacoby, 1885) were also originally described as <italic><tp:taxon-name><tp:taxon-name-part taxon-name-part-type="genus" reg="Donacia">Donacia</tp:taxon-name-part></tp:taxon-name></italic>.</p><p>1920: Reitter split the Palaearctic <italic><tp:taxon-name><tp:taxon-name-part taxon-name-part-type="genus" reg="Plateumaris">Plateumaris</tp:taxon-name-part></tp:taxon-name></italic> into two subgenera: <italic><tp:taxon-name><tp:taxon-name-part taxon-name-part-type="genus" reg="Plateumaris">Plateumaris</tp:taxon-name-part></tp:taxon-name></italic> sensu stricto and <italic><tp:taxon-name><tp:taxon-name-part taxon-name-part-type="genus" reg="Juliusina">Juliusina</tp:taxon-name-part></tp:taxon-name></italic>. He assigned <italic><tp:taxon-name><tp:taxon-name-part taxon-name-part-type="genus" reg="Plateumaris">P.</tp:taxon-name-part><tp:taxon-name-part taxon-name-part-type="species" reg="sericea">sericea</tp:taxon-name-part></tp:taxon-name></italic> and <italic><tp:taxon-name><tp:taxon-name-part taxon-name-part-type="genus" reg="Plateumaris">P.</tp:taxon-name-part><tp:taxon-name-part taxon-name-part-type="species" reg="discolor">discolor</tp:taxon-name-part></tp:taxon-name></italic> to <italic><tp:taxon-name><tp:taxon-name-part taxon-name-part-type="genus" reg="Plateumaris">Plateumaris</tp:taxon-name-part></tp:taxon-name></italic> s. str. and he described <italic><tp:taxon-name><tp:taxon-name-part taxon-name-part-type="genus" reg="Plateumaris">P.</tp:taxon-name-part><tp:taxon-name-part taxon-name-part-type="species" reg="annularis">annularis</tp:taxon-name-part></tp:taxon-name></italic> in a footnote to <italic><tp:taxon-name><tp:taxon-name-part taxon-name-part-type="genus" reg="Plateumaris">P.</tp:taxon-name-part><tp:taxon-name-part taxon-name-part-type="species" reg="sericea">sericea</tp:taxon-name-part></tp:taxon-name></italic>. In the same footnote he assigned <italic><tp:taxon-name><tp:taxon-name-part taxon-name-part-type="genus" reg="Plateumaris">P.</tp:taxon-name-part><tp:taxon-name-part taxon-name-part-type="species" reg="obsoleta">obsoleta</tp:taxon-name-part></tp:taxon-name></italic> to <italic><tp:taxon-name><tp:taxon-name-part taxon-name-part-type="genus" reg="Plateumaris">P.</tp:taxon-name-part><tp:taxon-name-part taxon-name-part-type="species" reg="annularis">annularis</tp:taxon-name-part></tp:taxon-name></italic>, but not as a synonym, and he placed <italic><tp:taxon-name><tp:taxon-name-part taxon-name-part-type="genus" reg="Plateumaris">P.</tp:taxon-name-part><tp:taxon-name-part taxon-name-part-type="species" reg="amurensis">amurensis</tp:taxon-name-part></tp:taxon-name></italic> near to <italic><tp:taxon-name><tp:taxon-name-part taxon-name-part-type="genus" reg="Plateumaris">P.</tp:taxon-name-part><tp:taxon-name-part taxon-name-part-type="species" reg="discolor">discolor</tp:taxon-name-part></tp:taxon-name></italic>. The subgenus <tp:taxon-name><tp:taxon-name-part taxon-name-part-type="genus" reg="Plateumaris"/><tp:taxon-name-part taxon-name-part-type="subgenus" reg="Juliusina">Juliusina</tp:taxon-name-part></tp:taxon-name> contained <italic><tp:taxon-name><tp:taxon-name-part taxon-name-part-type="genus" reg="Plateumaris">P.</tp:taxon-name-part><tp:taxon-name-part taxon-name-part-type="species" reg="bracata">bracata</tp:taxon-name-part></tp:taxon-name></italic>, <italic><tp:taxon-name><tp:taxon-name-part taxon-name-part-type="genus" reg="Plateumaris">P.</tp:taxon-name-part><tp:taxon-name-part taxon-name-part-type="species" reg="consimilis">consimilis</tp:taxon-name-part></tp:taxon-name></italic>, <italic><tp:taxon-name><tp:taxon-name-part taxon-name-part-type="genus" reg="Plateumaris">P.</tp:taxon-name-part><tp:taxon-name-part taxon-name-part-type="species" reg="rustica">rustica</tp:taxon-name-part></tp:taxon-name></italic>, and <italic><tp:taxon-name><tp:taxon-name-part taxon-name-part-type="genus" reg="Plateumaris">P.</tp:taxon-name-part><tp:taxon-name-part taxon-name-part-type="species" reg="affinis">affinis</tp:taxon-name-part></tp:taxon-name></italic>. To the latter species he assigned <italic><tp:taxon-name><tp:taxon-name-part taxon-name-part-type="genus" reg="Plateumaris">P.</tp:taxon-name-part><tp:taxon-name-part taxon-name-part-type="species" reg="sulcifrons">sulcifrons</tp:taxon-name-part></tp:taxon-name></italic> and <italic><tp:taxon-name><tp:taxon-name-part taxon-name-part-type="genus" reg="Plateumaris">P.</tp:taxon-name-part><tp:taxon-name-part taxon-name-part-type="species" reg="mongolica">mongolica</tp:taxon-name-part></tp:taxon-name></italic>. Moreover, Reitter made no designation of type specimens to either of the new subgenera.</p></tp:treatment-sec><tp:treatment-sec sec-type="type species" id="SECID0EVFAI"><title>Type species designations.</title><p><xref ref-type="bibr" rid="B126">Thomson (1859)</xref> stated “Typus <italic><tp:taxon-name><tp:taxon-name-part taxon-name-part-type="genus" reg="Plateumaris">P.</tp:taxon-name-part><tp:taxon-name-part taxon-name-part-type="species" reg="nigra">nigra</tp:taxon-name-part></tp:taxon-name></italic> (FAB.) [= Fabricius]” in the original description of the genus <italic><tp:taxon-name><tp:taxon-name-part taxon-name-part-type="genus" reg="Plateumaris">Plateumaris</tp:taxon-name-part></tp:taxon-name></italic>, but most authors cited “Thomson, 1866” as the year of the original description. <xref ref-type="bibr" rid="B127">Thomson (1866)</xref> is an extensive book but contains no type designation because this had been done previously in 1859. Therefore, the prevailing opinion was that there existed no type designation for the genus <italic><tp:taxon-name><tp:taxon-name-part taxon-name-part-type="genus" reg="Plateumaris">Plateumaris</tp:taxon-name-part></tp:taxon-name></italic> (which was wrong) and nor for the subgenera <italic><tp:taxon-name><tp:taxon-name-part taxon-name-part-type="genus" reg="Juliusina">Juliusina</tp:taxon-name-part></tp:taxon-name></italic> and <italic><tp:taxon-name><tp:taxon-name-part taxon-name-part-type="genus" reg="Plateumaris">Plateumaris</tp:taxon-name-part></tp:taxon-name></italic> s. str (which is true). Subsequently, <xref ref-type="bibr" rid="B20">Chen (1941)</xref> designated <italic><tp:taxon-name><tp:taxon-name-part taxon-name-part-type="genus" reg="Donacia">Donacia</tp:taxon-name-part><tp:taxon-name-part taxon-name-part-type="species" reg="affinis">affinis</tp:taxon-name-part></tp:taxon-name></italic> Kunze as the type species for <italic><tp:taxon-name><tp:taxon-name-part taxon-name-part-type="genus" reg="Plateumaris">Plateumaris</tp:taxon-name-part></tp:taxon-name></italic>, but this was overlooked by <xref ref-type="bibr" rid="B97">Monrós (1959)</xref> who designated <italic><tp:taxon-name><tp:taxon-name-part taxon-name-part-type="genus" reg="Donacia">Donacia</tp:taxon-name-part><tp:taxon-name-part taxon-name-part-type="species" reg="geniculata">geniculata</tp:taxon-name-part></tp:taxon-name></italic> Thomson (= <italic><tp:taxon-name><tp:taxon-name-part taxon-name-part-type="genus" reg="Donacia">Donacia</tp:taxon-name-part><tp:taxon-name-part taxon-name-part-type="species" reg="discolor">discolor</tp:taxon-name-part></tp:taxon-name></italic> Panzer) as the type species for <italic><tp:taxon-name><tp:taxon-name-part taxon-name-part-type="genus" reg="Plateumaris">Plateumaris</tp:taxon-name-part></tp:taxon-name></italic> s. str. and <italic><tp:taxon-name><tp:taxon-name-part taxon-name-part-type="genus" reg="Prionus">Prionus</tp:taxon-name-part><tp:taxon-name-part taxon-name-part-type="species" reg="bracatus">bracatus</tp:taxon-name-part></tp:taxon-name></italic> Scopoli for <italic><tp:taxon-name><tp:taxon-name-part taxon-name-part-type="genus" reg="Juliusina">Juliusina</tp:taxon-name-part></tp:taxon-name></italic> Reitter.</p><p><xref ref-type="bibr" rid="B59">Iablokoff-Khnzorian (1966)</xref> suggested the name <tp:taxon-name><tp:taxon-name-part taxon-name-part-type="genus" reg="Euplateumaris">Euplateumaris</tp:taxon-name-part></tp:taxon-name> for the subgenus <tp:taxon-name><tp:taxon-name-part taxon-name-part-type="genus" reg="Euplateumaris"/><tp:taxon-name-part taxon-name-part-type="subgenus" reg="Plateumaris">Plateumaris</tp:taxon-name-part></tp:taxon-name> s. str. established by Reitter, with <italic><tp:taxon-name><tp:taxon-name-part taxon-name-part-type="genus" reg="Donacia">Donacia</tp:taxon-name-part><tp:taxon-name-part taxon-name-part-type="species" reg="sericea">sericea</tp:taxon-name-part></tp:taxon-name></italic> (L.) as type species. He also re-established <italic><tp:taxon-name><tp:taxon-name-part taxon-name-part-type="genus" reg="Donacia">D.</tp:taxon-name-part><tp:taxon-name-part taxon-name-part-type="species" reg="nigra">nigra</tp:taxon-name-part></tp:taxon-name></italic> F. (= <italic><tp:taxon-name><tp:taxon-name-part taxon-name-part-type="genus" reg="Plateumaris"/><tp:taxon-name-part taxon-name-part-type="species" reg="bracata">bracata</tp:taxon-name-part></tp:taxon-name></italic>) as type species of the genus <italic><tp:taxon-name><tp:taxon-name-part taxon-name-part-type="genus" reg="Plateumaris">Plateumaris</tp:taxon-name-part></tp:taxon-name></italic>, apparently unaware of both designations by <xref ref-type="bibr" rid="B97">Monrós (1959)</xref> and <xref ref-type="bibr" rid="B20">Chen (1941)</xref>, and therefore placed <italic><tp:taxon-name><tp:taxon-name-part taxon-name-part-type="genus" reg="Juliusina">Juliusina</tp:taxon-name-part></tp:taxon-name></italic> as a junior synonym of <italic><tp:taxon-name><tp:taxon-name-part taxon-name-part-type="genus" reg="Plateumaris">Plateumaris</tp:taxon-name-part></tp:taxon-name></italic> because both were named based on the same nominal taxon. <xref ref-type="bibr" rid="B63">Jolivet (1970)</xref> followed the designation of <xref ref-type="bibr" rid="B59">Iablokoff-Khnzorian (1966)</xref> but <xref ref-type="bibr" rid="B88">Mann and Crowson (1983)</xref> accepted Monrós’ designations and advocated acceptance of <italic><tp:taxon-name><tp:taxon-name-part taxon-name-part-type="genus" reg="Plateumaris">Plateumaris</tp:taxon-name-part></tp:taxon-name></italic> s. str (= <italic><tp:taxon-name><tp:taxon-name-part taxon-name-part-type="genus" reg="Euplateumaris">Euplateumaris</tp:taxon-name-part></tp:taxon-name></italic>) and <tp:taxon-name><tp:taxon-name-part taxon-name-part-type="genus" reg="Plateumaris">Plateumaris</tp:taxon-name-part> (<tp:taxon-name-part taxon-name-part-type="subgenus" reg="Juliusina">Juliusina</tp:taxon-name-part>)</tp:taxon-name> as the correct subgeneric classifications of <italic><tp:taxon-name><tp:taxon-name-part taxon-name-part-type="genus" reg="Plateumaris">Plateumaris</tp:taxon-name-part></tp:taxon-name></italic>. <xref ref-type="bibr" rid="B86">Lopatin (1984)</xref> correctly cited <italic><tp:taxon-name><tp:taxon-name-part taxon-name-part-type="genus" reg="Plateumaris">P.</tp:taxon-name-part><tp:taxon-name-part taxon-name-part-type="species" reg="bracata">bracata</tp:taxon-name-part></tp:taxon-name></italic> as type species of <italic><tp:taxon-name><tp:taxon-name-part taxon-name-part-type="genus" reg="Plateumaris">Plateumaris</tp:taxon-name-part></tp:taxon-name></italic> but he assigned this species to <tp:taxon-name><tp:taxon-name-part taxon-name-part-type="genus" reg="Plateumaris">Plateumaris</tp:taxon-name-part> (<tp:taxon-name-part taxon-name-part-type="subgenus" reg="Juliusina">Juliusina</tp:taxon-name-part>)</tp:taxon-name>. The same, clearly incorrect, arrangement was used by <xref ref-type="bibr" rid="B87">Lopatin and Kulenova (1986)</xref> when assigning <italic><tp:taxon-name><tp:taxon-name-part taxon-name-part-type="genus" reg="Plateumaris">P.</tp:taxon-name-part><tp:taxon-name-part taxon-name-part-type="species" reg="sericea">sericea</tp:taxon-name-part></tp:taxon-name></italic> to <tp:taxon-name><tp:taxon-name-part taxon-name-part-type="genus" reg="Plateumaris">Plateumaris</tp:taxon-name-part> (<tp:taxon-name-part taxon-name-part-type="subgenus" reg="Plateumaris">Plateumaris</tp:taxon-name-part>)</tp:taxon-name>.</p><p>The names <italic><tp:taxon-name><tp:taxon-name-part taxon-name-part-type="genus" reg="Plateumaris">Plateumaris</tp:taxon-name-part></tp:taxon-name></italic> Thomson, 1859 and <italic><tp:taxon-name><tp:taxon-name-part taxon-name-part-type="genus" reg="Juliusina">Juliusina</tp:taxon-name-part></tp:taxon-name></italic> Reitter, 1920 are based on the same type species (<italic><tp:taxon-name><tp:taxon-name-part taxon-name-part-type="genus" reg="Prionus">Prionus</tp:taxon-name-part><tp:taxon-name-part taxon-name-part-type="species" reg="bracatus">bracatus</tp:taxon-name-part></tp:taxon-name></italic>) which makes the subgenus <tp:taxon-name><tp:taxon-name-part taxon-name-part-type="genus" reg="Plateumaris"/><tp:taxon-name-part taxon-name-part-type="subgenus" reg="Juliusina">Juliusina</tp:taxon-name-part></tp:taxon-name> a synonym of <italic><tp:taxon-name><tp:taxon-name-part taxon-name-part-type="genus" reg="Plateumaris">Plateumaris</tp:taxon-name-part></tp:taxon-name></italic> in the sense of the whole genus, which was endorsed by <xref ref-type="bibr" rid="B131">Warchałowski (2010)</xref>. This synopsis of the type species designations and the use of the names as described was elaborated in detail by <xref ref-type="bibr" rid="B6">Askevold (1991)</xref>. Also, he was the first who attempted to assess the validity of <italic><tp:taxon-name><tp:taxon-name-part taxon-name-part-type="genus" reg="Plateumaris">Plateumaris</tp:taxon-name-part></tp:taxon-name></italic> as a genus and the validity of the two subgenera.</p></tp:treatment-sec><tp:treatment-sec sec-type="Taxonomic status of Plateumaris" id="SECID0EGRAI"><title>Taxonomic status of <italic><tp:taxon-name><tp:taxon-name-part taxon-name-part-type="genus" reg="Plateumaris">Plateumaris</tp:taxon-name-part></tp:taxon-name></italic>.</title><p>Most European authors accepted the genus <italic><tp:taxon-name><tp:taxon-name-part taxon-name-part-type="genus" reg="Plateumaris">Plateumaris</tp:taxon-name-part></tp:taxon-name></italic>, but North American authors were reluctant and oscillated between the use of this name at generic and subgeneric ranks within the genus <italic><tp:taxon-name><tp:taxon-name-part taxon-name-part-type="genus" reg="Donacia">Donacia</tp:taxon-name-part></tp:taxon-name></italic>. This ambiguity led to confusion about the genus name <italic><tp:taxon-name><tp:taxon-name-part taxon-name-part-type="genus" reg="Plateumaris">Plateumaris</tp:taxon-name-part></tp:taxon-name></italic>, worsening the existing confusion over the name <italic><tp:taxon-name><tp:taxon-name-part taxon-name-part-type="genus" reg="Plateumaris">Plateumaris</tp:taxon-name-part></tp:taxon-name></italic> of the Palaearctic species (see above).</p><p><xref ref-type="bibr" rid="B5">Askevold (1990)</xref> understood that <italic><tp:taxon-name><tp:taxon-name-part taxon-name-part-type="genus" reg="Plateumaris">Plateumaris</tp:taxon-name-part></tp:taxon-name></italic> was monophyletic, defined by the synapomorphy of the ovipositor structure, and that <italic><tp:taxon-name><tp:taxon-name-part taxon-name-part-type="genus" reg="Plateumaris">Plateumaris</tp:taxon-name-part></tp:taxon-name></italic> was the sister group to all other <tp:taxon-name><tp:taxon-name-part taxon-name-part-type="subfamily">Donaciinae</tp:taxon-name-part></tp:taxon-name>, and his morphologically based conclusions were confirmed by several independent molecular analyses (<xref ref-type="bibr" rid="B120">Sota and Hayashi 2007</xref>; <xref ref-type="bibr" rid="B74">Kölsch and Pedersen 2008</xref>; <xref ref-type="bibr" rid="B122">Sota et al. 2008</xref>; <xref ref-type="bibr" rid="B54">Hayashi and Sota 2014</xref>; <xref ref-type="bibr" rid="B107">Reis et al. 2020</xref>).</p></tp:treatment-sec><tp:treatment-sec sec-type="Previous subgeneric classifications" id="SECID0E4TAI"><title>Previous subgeneric classifications.</title><p><xref ref-type="bibr" rid="B5">Askevold (1990</xref>, <xref ref-type="bibr" rid="B6">1991</xref>) concluded that the division into two subgenera by <xref ref-type="bibr" rid="B108">Reitter (1920)</xref> did not reflect the phylogenetic reality. The two subgenera were erected based on characters that do not occur in all members assigned to them or they were based on plesiomorphic characters. Notably, neither subgenus can be characterised by a synapomorphy. His conclusion that <italic><tp:taxon-name><tp:taxon-name-part taxon-name-part-type="genus" reg="Euplateumaris">Euplateumaris</tp:taxon-name-part></tp:taxon-name></italic> and <italic><tp:taxon-name><tp:taxon-name-part taxon-name-part-type="genus" reg="Juliusina">Juliusina</tp:taxon-name-part></tp:taxon-name></italic> cannot be regarded as subgenera has also been confirmed by molecular studies (<xref ref-type="bibr" rid="B74">Kölsch and Pedersen 2008</xref>; <xref ref-type="bibr" rid="B122">Sota et al. 2008</xref>). Therefore, this paper does not deal with the confusion over subgeneric names and various designated type species.</p><p>In central Europe, the widely used key of <xref ref-type="bibr" rid="B95">Mohr (1966a)</xref> separated <italic><tp:taxon-name><tp:taxon-name-part taxon-name-part-type="genus" reg="Plateumaris">Plateumaris</tp:taxon-name-part></tp:taxon-name></italic> into two subgenera. The short note in the updated key by <xref ref-type="bibr" rid="B69">Kippenberg (1994</xref>: 22), “The separation into the subgenera <italic><tp:taxon-name><tp:taxon-name-part taxon-name-part-type="genus" reg="Juliusina">Juliusina</tp:taxon-name-part></tp:taxon-name></italic> Rtt. and <italic><tp:taxon-name><tp:taxon-name-part taxon-name-part-type="genus" reg="Plateumaris">Plateumaris</tp:taxon-name-part></tp:taxon-name></italic> s. str. is not tenable,” did not prevent coleopterologists from using the subgeneric names in their collections or publications, and even on a Palaearctic scale, the subgeneric names <italic><tp:taxon-name><tp:taxon-name-part taxon-name-part-type="genus" reg="Euplateumaris">Euplateumaris</tp:taxon-name-part></tp:taxon-name></italic> and <italic><tp:taxon-name><tp:taxon-name-part taxon-name-part-type="genus" reg="Juliusina">Juliusina</tp:taxon-name-part></tp:taxon-name></italic> were still used by <xref ref-type="bibr" rid="B118">Silfverberg (2010)</xref> and <xref ref-type="bibr" rid="B13">Bieńkowski (2014)</xref>. Possibly the title ‘Classification, Reconstructed Phylogeny, and Geographic History of the New World Members of <italic><tp:taxon-name><tp:taxon-name-part taxon-name-part-type="genus" reg="Plateumaris">Plateumaris</tp:taxon-name-part></tp:taxon-name></italic> Thomson, 1859’ of <xref ref-type="bibr" rid="B6">Askevold (1991)</xref> suggested that this publication dealt only with new world <italic><tp:taxon-name><tp:taxon-name-part taxon-name-part-type="genus" reg="Plateumaris">Plateumaris</tp:taxon-name-part></tp:taxon-name></italic> species and did not contain relevant information on Palaearctic <italic><tp:taxon-name><tp:taxon-name-part taxon-name-part-type="genus" reg="Plateumaris">Plateumaris</tp:taxon-name-part></tp:taxon-name></italic> species or their subgeneric statuses.</p></tp:treatment-sec><tp:treatment-sec sec-type="diagnosis" id="SECID0ETXAI"><title>Diagnosis of the genus <italic><tp:taxon-name><tp:taxon-name-part taxon-name-part-type="genus" reg="Plateumaris">Plateumaris</tp:taxon-name-part></tp:taxon-name></italic> Thomson, 1959.</title><p><xref ref-type="bibr" rid="B6">Askevold (1991)</xref> detailed the diagnosis so only the most necessary characters needed to distinguish the <italic><tp:taxon-name><tp:taxon-name-part taxon-name-part-type="genus" reg="Plateumaris">Plateumaris</tp:taxon-name-part></tp:taxon-name></italic> species from all other <tp:taxon-name><tp:taxon-name-part taxon-name-part-type="subfamily">Donaciinae</tp:taxon-name-part></tp:taxon-name> are listed below:</p><list list-type="bullet"><list-item><p>Sutural margin of elytron explanate apically, sutural interval sinuates distinctly before apex, lower sutural margin broadly exposed (Fig. <xref ref-type="fig" rid="F1">1A</xref>);
</p></list-item><list-item><p>Elytral apex rounded, inner angle sharp, no outer angle protruding;
</p></list-item><list-item><p>First abdominal segment as long as the others combined;
</p></list-item><list-item><p>Host plants are typically Cyperaceae, but also a few other wetland plants.
</p></list-item></list><p>The aedeagus of <italic><tp:taxon-name><tp:taxon-name-part taxon-name-part-type="genus" reg="Plateumaris">Plateumaris</tp:taxon-name-part></tp:taxon-name></italic> species and some other representatives of the <tp:taxon-name><tp:taxon-name-part taxon-name-part-type="subfamily">Donaciinae</tp:taxon-name-part></tp:taxon-name> consists of a median lobe which contains the endophallus and the lateral parameres (Fig. <xref ref-type="fig" rid="F1">1B</xref>). The parameres are fused basally and distally, forming a ring around the median lobe. This parameric structure is the tegmen, composed of a ventral strut and a dorsal cap (for more details and functional descriptions see <xref ref-type="bibr" rid="B6">Askevold 1991</xref> and <xref ref-type="bibr" rid="B50">Hayashi 2020</xref>). The frontal view towards the apex of the median lobe and of the cap of tegmen are usually very characteristic of each <italic><tp:taxon-name><tp:taxon-name-part taxon-name-part-type="genus" reg="Plateumaris">Plateumaris</tp:taxon-name-part></tp:taxon-name></italic> species and therefore suitable to distinguish them in most cases. Some species can be distinguished only by subtle morphological characters of their endophallus.</p><fig id="F1" position="float" orientation="portrait"><object-id xmlns:xlink="http://www.w3.org/1999/xlink" content-type="doi" xlink:type="simple">10.3897/zookeys.1177.103214.figure1</object-id><object-id xmlns:xlink="http://www.w3.org/1999/xlink" content-type="arpha" xlink:type="simple">13547E31-528B-5E91-A0A3-8217ADAE8420</object-id><label>Figure 1.</label><caption><p>Diagnostic characteristics of <italic><tp:taxon-name><tp:taxon-name-part taxon-name-part-type="genus" reg="Plateumaris">Plateumaris</tp:taxon-name-part></tp:taxon-name></italic> sp. <bold>A</bold> elytral apex with sutural margin broadly exposed, no outer angle protruding (arrowed; from <xref ref-type="bibr" rid="B65">Kaszab 1962</xref>) <bold>B</bold> typical structure of aedeagus in lateral view (from <xref ref-type="bibr" rid="B6">Askevold 1991</xref>). Abbreviations: <bold>ml</bold> median lobe, <bold>c</bold> cap of tegmen.</p></caption><graphic xmlns:xlink="http://www.w3.org/1999/xlink" xlink:href="zookeys-1177-167_article-103214__-g001.jpg" position="float" orientation="portrait" xlink:type="simple" id="oo_898836.jpg"><uri content-type="original_file" xlink:type="simple">https://binary.pensoft.net/fig/898836</uri></graphic></fig></tp:treatment-sec><tp:treatment-sec sec-type="biology" id="SECID0EB2AI"><title>Biology.</title><p>Reed beetles live on plants in wetlands. The larvae develop attached to the roots in the sediment and live as sap suckers gnawing a hole into the root. They breathe by tapping the aerenchyma of the plant using two hollow abdominal hooks, which are connected to their tracheal system; therefore, they can live even in anoxic mud (<xref ref-type="bibr" rid="B18">Böving 1910</xref>). Adults remain mostly above the surface sitting on aquatic plants but are able to hide under water while the ventral hairs serve as plastron respiration (<xref ref-type="bibr" rid="B109">Rheinheimer and Hassler 2018</xref>). The larvae pupate at the end of their second summer in a cocoon, attached to the root of the food plant. The beetle overwinters in an air-filled cocoon and emerges the following spring. In warmer climates the larvae may pupate after their first summer (<xref ref-type="bibr" rid="B18">Böving 1910</xref>; <xref ref-type="bibr" rid="B71">Kleinschmidt and Kölsch 2011</xref>).</p><p>The larval host plants are mostly members of <tp:taxon-name><tp:taxon-name-part taxon-name-part-type="family">Cyperaceae</tp:taxon-name-part></tp:taxon-name>, but include some <tp:taxon-name><tp:taxon-name-part taxon-name-part-type="family">Juncaceae</tp:taxon-name-part></tp:taxon-name> and <tp:taxon-name><tp:taxon-name-part taxon-name-part-type="family">Poaceae</tp:taxon-name-part></tp:taxon-name> (e.g., <italic><tp:taxon-name><tp:taxon-name-part taxon-name-part-type="genus" reg="Phragmites">Phragmites</tp:taxon-name-part><tp:taxon-name-part taxon-name-part-type="species" reg="australis">australis</tp:taxon-name-part></tp:taxon-name></italic> (Cav.) Trin. <abbrev xmlns:xlink="http://www.w3.org/1999/xlink" xlink:title="specimen(s)" id="ABBRID0ET3AI" xlink:type="simple">ex</abbrev> Steud.). <italic><tp:taxon-name><tp:taxon-name-part taxon-name-part-type="genus" reg="Acorus">Acorus</tp:taxon-name-part><tp:taxon-name-part taxon-name-part-type="species" reg="calamus">calamus</tp:taxon-name-part></tp:taxon-name></italic> L. (<tp:taxon-name><tp:taxon-name-part taxon-name-part-type="family">Araceae</tp:taxon-name-part></tp:taxon-name>), <italic><tp:taxon-name><tp:taxon-name-part taxon-name-part-type="genus" reg="Caltha">Caltha</tp:taxon-name-part><tp:taxon-name-part taxon-name-part-type="species" reg="palustris">palustris</tp:taxon-name-part></tp:taxon-name></italic> L. (<tp:taxon-name><tp:taxon-name-part taxon-name-part-type="family">Ranunculaceae</tp:taxon-name-part></tp:taxon-name>), and <italic>lris versicolor</italic> L. (<tp:taxon-name><tp:taxon-name-part taxon-name-part-type="family">Iridaceae</tp:taxon-name-part></tp:taxon-name>) are also mentioned as food plants (<xref ref-type="bibr" rid="B15">Borowiec 1984</xref>; <xref ref-type="bibr" rid="B13">Bieńkowski 2014</xref>). Most species are mono- or oligophagous, especially the larvae. Adult beetles feed on the leaves, although some species are pollen feeders, and some may also feed on petals. If a larva is attached to the root of a plant and gnawing traces are found, we can be sure that this is a host plant for this species. Adults may use a slightly broader range of plants. Several species feeding on pollen use the plants of their habitat. Therefore, adults can be observed on wetland plants that are mostly not larval food plants. The adults are active mainly in spring and early summer, sometimes also in autumn. No specific phenology data are provided here for the species because many have a wide distribution range and the time of “spring” differs between the populations within the Palearctic region.</p><p><italic><tp:taxon-name><tp:taxon-name-part taxon-name-part-type="genus" reg="Plateumaris">Plateumaris</tp:taxon-name-part></tp:taxon-name></italic> species prefer habitats of wet sedge meadows, peat bogs, and fens, in contrast to <italic><tp:taxon-name><tp:taxon-name-part taxon-name-part-type="genus" reg="Donacia">Donacia</tp:taxon-name-part></tp:taxon-name></italic> species which live on aquatic plants with emerging parts and in contrast to <italic><tp:taxon-name><tp:taxon-name-part taxon-name-part-type="genus" reg="Macroplea">Macroplea</tp:taxon-name-part></tp:taxon-name></italic> species which live on totally submerged aquatic plants.</p></tp:treatment-sec><tp:treatment-sec sec-type="Historical biogeography" id="SECID0E45AI"><title>Historical biogeography.</title><p><italic><tp:taxon-name><tp:taxon-name-part taxon-name-part-type="genus" reg="Plateumaris">Plateumaris</tp:taxon-name-part></tp:taxon-name></italic> species are found only in the Holarctic region with ten species in the Palaearctic and 17 species in the Nearctic (<xref ref-type="bibr" rid="B6">Askevold 1991</xref>); the latter occur mainly in Canada and the northern states of the USA. These two subregions have neither a <italic><tp:taxon-name><tp:taxon-name-part taxon-name-part-type="genus" reg="Plateumaris">Plateumaris</tp:taxon-name-part></tp:taxon-name></italic> species nor any other <tp:taxon-name><tp:taxon-name-part taxon-name-part-type="subfamily">Donaciinae</tp:taxon-name-part></tp:taxon-name> species in common, although molecular analysis shows that many Palaearctic <italic><tp:taxon-name><tp:taxon-name-part taxon-name-part-type="genus" reg="Plateumaris">Plateumaris</tp:taxon-name-part></tp:taxon-name></italic> species are more closely related to Nearctic species than to other Palaearctic species (<xref ref-type="bibr" rid="B6">Askevold 1991</xref>; <xref ref-type="bibr" rid="B50">Hayashi 2020</xref>). Dispersal vicariance analysis and divergence time estimation revealed that the European and North American-Asian lineages diverged during the Eocene. Moreover, subsequent differentiation occurred repeatedly between North American and Asian species, which was facilitated by three dispersal events from North America to Asia and one in the opposite direction during the late Eocene through the late Miocene (<xref ref-type="bibr" rid="B74">Kölsch and Pedersen 2008</xref>; <xref ref-type="bibr" rid="B122">Sota et al. 2008</xref>; <xref ref-type="bibr" rid="B54">Hayashi and Sota 2014</xref>).</p></tp:treatment-sec><tp:treatment-sec sec-type="distribution" id="SECID0EVABI"><title>Checklist and distribution.</title><p>A summary of the distribution of the <italic><tp:taxon-name><tp:taxon-name-part taxon-name-part-type="genus" reg="Plateumaris">Plateumaris</tp:taxon-name-part></tp:taxon-name></italic> species in the Palaearctic region is shown in Table <xref ref-type="table" rid="T2">2</xref>.</p><table-wrap id="T2" position="float" orientation="portrait"><label>Table 2.</label><caption><p>Checklist and distribution of the <italic><tp:taxon-name><tp:taxon-name-part taxon-name-part-type="genus" reg="Plateumaris">Plateumaris</tp:taxon-name-part></tp:taxon-name></italic> species in the Palaearctic region.</p></caption><table id="TID0E3NDK" rules="all"><tbody><tr><th rowspan="1" colspan="2"><italic><tp:taxon-name><tp:taxon-name-part taxon-name-part-type="genus" reg="Plateumaris">Plateumaris</tp:taxon-name-part></tp:taxon-name></italic> species</th><th rowspan="1" colspan="1">Distribution</th></tr><tr><td rowspan="1" colspan="1">1</td><td rowspan="1" colspan="1"><italic><tp:taxon-name><tp:taxon-name-part taxon-name-part-type="genus" reg="Plateumaris">P.</tp:taxon-name-part><tp:taxon-name-part taxon-name-part-type="species" reg="akiensis">akiensis</tp:taxon-name-part></tp:taxon-name></italic> Tominaga &amp; Katsura, 1984</td><td rowspan="1" colspan="1">Japanese endemic: records only from Hiroshima prefecture so far</td></tr><tr><td rowspan="1" colspan="1">2</td><td rowspan="1" colspan="1"><italic><tp:taxon-name><tp:taxon-name-part taxon-name-part-type="genus" reg="Plateumaris">P.</tp:taxon-name-part><tp:taxon-name-part taxon-name-part-type="species" reg="amurensis">amurensis</tp:taxon-name-part></tp:taxon-name></italic> Weise, 1898</td><td rowspan="1" colspan="1">Russia: East Siberia and Far East</td></tr><tr><td rowspan="1" colspan="1">3</td><td rowspan="1" colspan="1"><italic><tp:taxon-name><tp:taxon-name-part taxon-name-part-type="genus" reg="Plateumaris">P.</tp:taxon-name-part><tp:taxon-name-part taxon-name-part-type="species" reg="bracata">bracata</tp:taxon-name-part></tp:taxon-name></italic> (Scopoli, 1772)</td><td rowspan="1" colspan="1">West Palaearctic except of south Mediterranean including Kazakhstan and west Siberia</td></tr><tr><td rowspan="1" colspan="1">4</td><td rowspan="1" colspan="1"><italic><tp:taxon-name><tp:taxon-name-part taxon-name-part-type="genus" reg="Plateumaris">P.</tp:taxon-name-part><tp:taxon-name-part taxon-name-part-type="species" reg="consimilis">consimilis</tp:taxon-name-part></tp:taxon-name></italic> (Schrank, 1781)</td><td rowspan="1" colspan="1">Europa and west Siberia</td></tr><tr><td rowspan="1" colspan="1">5</td><td rowspan="1" colspan="1"><italic><tp:taxon-name><tp:taxon-name-part taxon-name-part-type="genus" reg="Plateumaris">P.</tp:taxon-name-part><tp:taxon-name-part taxon-name-part-type="species" reg="constricticollis">constricticollis</tp:taxon-name-part></tp:taxon-name></italic> (Jacoby, 1885)</td><td rowspan="1" colspan="1">Endemic of the Japanese archipelago</td></tr><tr><td rowspan="1" colspan="1">6</td><td rowspan="1" colspan="1"><italic><tp:taxon-name><tp:taxon-name-part taxon-name-part-type="genus" reg="Plateumaris">P.</tp:taxon-name-part><tp:taxon-name-part taxon-name-part-type="species" reg="roscida">roscida</tp:taxon-name-part></tp:taxon-name></italic> Weise, 1912</td><td rowspan="1" colspan="1">East Siberia and Far East, from northern China to Amur River region, Lake Baikal, and the Sakha (Yakutia) Republic</td></tr><tr><td rowspan="1" colspan="1">7</td><td rowspan="1" colspan="1"><italic><tp:taxon-name><tp:taxon-name-part taxon-name-part-type="genus" reg="Plateumaris">P.</tp:taxon-name-part><tp:taxon-name-part taxon-name-part-type="species" reg="rustica">rustica</tp:taxon-name-part></tp:taxon-name></italic> (Kunze, 1818)</td><td rowspan="1" colspan="1">West Palaearctic</td></tr><tr><td rowspan="1" colspan="1">8</td><td rowspan="1" colspan="1"><italic><tp:taxon-name><tp:taxon-name-part taxon-name-part-type="genus" reg="Plateumaris">P.</tp:taxon-name-part><tp:taxon-name-part taxon-name-part-type="species" reg="sericea">sericea</tp:taxon-name-part></tp:taxon-name></italic> (Linnaeus, 1758)</td><td rowspan="1" colspan="1">Palaearctic</td></tr><tr><td rowspan="1" colspan="1">9</td><td rowspan="1" colspan="1"><italic><tp:taxon-name><tp:taxon-name-part taxon-name-part-type="genus" reg="Plateumaris">P.</tp:taxon-name-part><tp:taxon-name-part taxon-name-part-type="species" reg="shirahatai">shirahatai</tp:taxon-name-part></tp:taxon-name></italic> Kimoto, 1971</td><td rowspan="1" colspan="1">East Palaearctic: Russian Far East, Japan, and South Korea</td></tr><tr><td rowspan="1" colspan="1">10</td><td rowspan="1" colspan="1"><italic><tp:taxon-name><tp:taxon-name-part taxon-name-part-type="genus" reg="Plateumaris">P.</tp:taxon-name-part><tp:taxon-name-part taxon-name-part-type="species" reg="weisei">weisei</tp:taxon-name-part></tp:taxon-name></italic> (Duvivier, 1885)</td><td rowspan="1" colspan="1">Northern Europe and northern Asia, Japan, and South Korea</td></tr></tbody></table></table-wrap><p><bold>Palaearctic region</bold>: <italic><tp:taxon-name><tp:taxon-name-part taxon-name-part-type="genus" reg="Plateumaris">Plateumaris</tp:taxon-name-part><tp:taxon-name-part taxon-name-part-type="species" reg="sericea">sericea</tp:taxon-name-part></tp:taxon-name></italic> has the largest distribution area of any <tp:taxon-name><tp:taxon-name-part taxon-name-part-type="subfamily">Donaciinae</tp:taxon-name-part></tp:taxon-name> species: it is recorded from Ireland and Great Britain to the whole of continental Europe, North Africa, and almost all Asian countries which belong to the Palaearctic region. <italic><tp:taxon-name><tp:taxon-name-part taxon-name-part-type="genus" reg="Plateumaris">Plateumaris</tp:taxon-name-part><tp:taxon-name-part taxon-name-part-type="species" reg="weisei">weisei</tp:taxon-name-part></tp:taxon-name></italic> occurs from northern Europe to east Asia, from Siberia to northern China, Japan (Hokkaido), and South Korea.</p><p><bold>Western Palaearctic region</bold>: Three species occur only in Europe and in Asia west of Lake Baikal: <italic><tp:taxon-name><tp:taxon-name-part taxon-name-part-type="genus" reg="Plateumaris">P.</tp:taxon-name-part><tp:taxon-name-part taxon-name-part-type="species" reg="bracata">bracata</tp:taxon-name-part></tp:taxon-name></italic>, <italic><tp:taxon-name><tp:taxon-name-part taxon-name-part-type="genus" reg="Plateumaris">P.</tp:taxon-name-part><tp:taxon-name-part taxon-name-part-type="species" reg="consimilis">consimilis</tp:taxon-name-part></tp:taxon-name></italic>, and <italic><tp:taxon-name><tp:taxon-name-part taxon-name-part-type="genus" reg="Plateumaris">P.</tp:taxon-name-part><tp:taxon-name-part taxon-name-part-type="species" reg="rustica">rustica</tp:taxon-name-part></tp:taxon-name></italic>.</p><p><bold>Eastern Palaearctic region</bold>: Five species occur only in Asia east of Lake Baikal: <italic><tp:taxon-name><tp:taxon-name-part taxon-name-part-type="genus" reg="Plateumaris">P.</tp:taxon-name-part><tp:taxon-name-part taxon-name-part-type="species" reg="amurensis">amurensis</tp:taxon-name-part></tp:taxon-name></italic>, <italic><tp:taxon-name><tp:taxon-name-part taxon-name-part-type="genus" reg="Plateumaris">P.</tp:taxon-name-part><tp:taxon-name-part taxon-name-part-type="species" reg="roscida">roscida</tp:taxon-name-part></tp:taxon-name></italic>, and <italic><tp:taxon-name><tp:taxon-name-part taxon-name-part-type="genus" reg="Plateumaris">P.</tp:taxon-name-part><tp:taxon-name-part taxon-name-part-type="species" reg="shirahatai">shirahatai</tp:taxon-name-part></tp:taxon-name></italic>, and two species are endemic to the Japanese archipelago, <italic><tp:taxon-name><tp:taxon-name-part taxon-name-part-type="genus" reg="Plateumaris">P.</tp:taxon-name-part><tp:taxon-name-part taxon-name-part-type="species" reg="akiensis">akiensis</tp:taxon-name-part></tp:taxon-name></italic> and <italic><tp:taxon-name><tp:taxon-name-part taxon-name-part-type="genus" reg="Plateumaris">P.</tp:taxon-name-part><tp:taxon-name-part taxon-name-part-type="species" reg="constricticollis">constricticollis</tp:taxon-name-part></tp:taxon-name></italic>.</p></tp:treatment-sec><ref-list><ref id="B35"><mixed-citation xmlns:xlink="http://www.w3.org/1999/xlink" xlink:type="simple"><person-group><name name-style="western"><surname>Geiser</surname><given-names>E</given-names></name><name name-style="western"><surname>Geiser</surname><given-names>R</given-names></name></person-group> (<year>2023</year>) <article-title>Original descriptions of Palaearctic species of the genus <italic><tp:taxon-name><tp:taxon-name-part taxon-name-part-type="genus">Plateumaris</tp:taxon-name-part></tp:taxon-name></italic> C. G. Thomson, 1859 (<tp:taxon-name><tp:taxon-name-part taxon-name-part-type="order">Coleoptera</tp:taxon-name-part></tp:taxon-name>, <tp:taxon-name><tp:taxon-name-part taxon-name-part-type="family">Chrysomelidae</tp:taxon-name-part></tp:taxon-name>, <tp:taxon-name><tp:taxon-name-part taxon-name-part-type="subfamily">Donaciinae</tp:taxon-name-part></tp:taxon-name>) and their translations.</article-title> In: <person-group><name name-style="western"><surname>Chaboo</surname><given-names>CS</given-names></name><name name-style="western"><surname>Schmitt</surname><given-names>M</given-names></name></person-group> (<role>Eds</role>) <issue-title>Research on Chrysomelidae 9.</issue-title><source>ZooKeys</source><volume>1177</volume>: <fpage>235</fpage>–<lpage>258</lpage>. <ext-link xlink:type="simple" ext-link-type="doi" xlink:href="10.3897/zookeys.1177.103212">https://doi.org/10.3897/zookeys.1177.103212</ext-link></mixed-citation></ref><ref id="B82"><mixed-citation xmlns:xlink="http://www.w3.org/1999/xlink" xlink:type="simple"><person-group><name name-style="western"><surname>Linnaeus</surname><given-names>C</given-names></name></person-group> (<year>1758</year>) Systema Naturae per regna tria naturae, secundum classes, ordines, genera, species, cum characteribus, differentiis, synonymies, locis. Tomus I. Editio decima, reformata. Impensis Direct. Laurentii Salvii, Holmiae, [iv +] 824 [+ 1] pp. <ext-link xlink:href="https://www.biodiversitylibrary.org/item/10277#page/419/mode/1up" ext-link-type="uri" xlink:type="simple">https://www.biodiversitylibrary.org/item/10277#page/419/mode/1up</ext-link></mixed-citation></ref><ref id="B118"><mixed-citation xmlns:xlink="http://www.w3.org/1999/xlink" xlink:type="simple"><person-group><name name-style="western"><surname>Silfverberg</surname><given-names>H</given-names></name></person-group> (<year>2010</year>) <tp:taxon-name><tp:taxon-name-part taxon-name-part-type="subfamily">Donaciinae</tp:taxon-name-part></tp:taxon-name>. In Löbl I, Smetana A (Eds) Catalogue of Palaearctic <tp:taxon-name><tp:taxon-name-part taxon-name-part-type="order">Coleoptera</tp:taxon-name-part></tp:taxon-name>, vol. 6. Apollo Books, Stenstrup, 354–368.</mixed-citation></ref><ref id="B89"><mixed-citation xmlns:xlink="http://www.w3.org/1999/xlink" xlink:type="simple"><person-group><name name-style="western"><surname>Marx</surname><given-names>EJF</given-names></name></person-group> (<year>1957</year>) A review of the subgenus <tp:taxon-name><tp:taxon-name-part taxon-name-part-type="genus"/><tp:taxon-name-part taxon-name-part-type="subgenus">Donacia</tp:taxon-name-part></tp:taxon-name> in the Western hemisphere (<tp:taxon-name><tp:taxon-name-part taxon-name-part-type="order">Coleoptera</tp:taxon-name-part></tp:taxon-name>, <tp:taxon-name><tp:taxon-name-part taxon-name-part-type="family">Donaciidae</tp:taxon-name-part></tp:taxon-name>). Bulletin of the American Museum of Natural History, New York 112(3): 191–278[, figs 1–54]. <ext-link xlink:href="https://bugguide.net/node/view/1121849" ext-link-type="uri" xlink:type="simple">https://bugguide.net/node/view/1121849</ext-link></mixed-citation></ref><ref id="B126"><mixed-citation xmlns:xlink="http://www.w3.org/1999/xlink" xlink:type="simple"><person-group><name name-style="western"><surname>Thomson</surname><given-names>CG</given-names></name></person-group> (<year>1859</year>) Skandinaviens <tp:taxon-name><tp:taxon-name-part taxon-name-part-type="order">Coleoptera</tp:taxon-name-part></tp:taxon-name>, synoptiskt bearbetade. Tom. I. Lundbergska Boktryckeriet, Lund, [2 +] 290 pp. <ext-link xlink:href="https://www.biodiversitylibrary.org/item/235561#page/168/mode/1up" ext-link-type="uri" xlink:type="simple">https://www.biodiversitylibrary.org/item/235561#page/168/mode/1up</ext-link></mixed-citation></ref><ref id="B127"><mixed-citation xmlns:xlink="http://www.w3.org/1999/xlink" xlink:type="simple"><person-group><name name-style="western"><surname>Thomson</surname><given-names>CG</given-names></name></person-group> (<year>1866</year>) Skandinaviens <tp:taxon-name><tp:taxon-name-part taxon-name-part-type="order">Coleoptera</tp:taxon-name-part></tp:taxon-name>, synoptiskt bearbetade. Tom. VIII. Lundbergska Boktryckeriet, Lund, 409 [+ lxxv] pp. <ext-link xlink:href="https://www.biodiversitylibrary.org/item/235559#page/7/mode/1up" ext-link-type="uri" xlink:type="simple">https://www.biodiversitylibrary.org/item/235559#page/7/mode/1up</ext-link></mixed-citation></ref><ref id="B20"><mixed-citation xmlns:xlink="http://www.w3.org/1999/xlink" xlink:type="simple"><person-group><name name-style="western"><surname>Chen</surname><given-names>SH</given-names></name></person-group> (<year>1941</year>) <article-title>Notes on <tp:taxon-name><tp:taxon-name-part taxon-name-part-type="subfamily">Donaciinae</tp:taxon-name-part></tp:taxon-name> beetles.</article-title><source>Sinensia</source><volume>12</volume>: <fpage>1</fpage>–<lpage>17</lpage>.</mixed-citation></ref><ref id="B97"><mixed-citation xmlns:xlink="http://www.w3.org/1999/xlink" xlink:type="simple"><person-group><name name-style="western"><surname>Monrós</surname><given-names>F</given-names></name></person-group> (<year>1959</year>) Los Generos de <tp:taxon-name><tp:taxon-name-part taxon-name-part-type="family">Chrysomelidae</tp:taxon-name-part></tp:taxon-name> (<tp:taxon-name><tp:taxon-name-part taxon-name-part-type="order">Coleoptera</tp:taxon-name-part></tp:taxon-name>). Opera Lilloana III: 5–337[, 3 pls].</mixed-citation></ref><ref id="B59"><mixed-citation xmlns:xlink="http://www.w3.org/1999/xlink" xlink:type="simple"><person-group><name name-style="western"><surname>Iablokoff-Khnzorian</surname><given-names>SM</given-names></name></person-group> (<year>1966</year>) <article-title>Considérations sur l’édéage des chrysomelides et son importance phylogénique.</article-title><source>Entomologiste</source><volume>22</volume>: <fpage>115</fpage>–<lpage>137</lpage>. <ext-link xlink:href="http://lentomologiste.fr/tome-22-1966/" ext-link-type="uri" xlink:type="simple">http://lentomologiste.fr/tome-22-1966/</ext-link></mixed-citation></ref><ref id="B63"><mixed-citation xmlns:xlink="http://www.w3.org/1999/xlink" xlink:type="simple"><person-group><name name-style="western"><surname>Jolivet</surname><given-names>P</given-names></name></person-group> (<year>1970</year>) <article-title>Coleopterorum Catalogus supplementa. Pars. 51 fasc. 2 (ed. secunda), <tp:taxon-name><tp:taxon-name-part taxon-name-part-type="subfamily">Donaciinae</tp:taxon-name-part></tp:taxon-name>.</article-title> In: <person-group><name name-style="western"><surname>Steel</surname><given-names>WO</given-names></name></person-group> (<role>Ed.</role>) <issue-title>Coleopterorum Catalogus, Supplementa; W.</issue-title><source>Junk, The Hague 51(2)</source>, <fpage>1</fpage>–<lpage>71</lpage>.</mixed-citation></ref><ref id="B88"><mixed-citation xmlns:xlink="http://www.w3.org/1999/xlink" xlink:type="simple"><person-group><name name-style="western"><surname>Mann</surname><given-names>JS</given-names></name><name name-style="western"><surname>Crowson</surname><given-names>RA</given-names></name></person-group> (<year>1983</year>) <article-title>Observations on the internal anatomy and classification of <tp:taxon-name><tp:taxon-name-part taxon-name-part-type="subfamily">Donaciinae</tp:taxon-name-part></tp:taxon-name> (Col. <tp:taxon-name><tp:taxon-name-part taxon-name-part-type="family">Chrysomelidae</tp:taxon-name-part></tp:taxon-name>).</article-title><source>Entomologist’s Monthly Magazine</source><volume>119</volume>: <fpage>17</fpage>–<lpage>27</lpage>.</mixed-citation></ref><ref id="B86"><mixed-citation xmlns:xlink="http://www.w3.org/1999/xlink" xlink:type="simple"><person-group><name name-style="western"><surname>Lopatin</surname><given-names>IK</given-names></name></person-group> (<year>1984</year>) Leaf Beetles (<tp:taxon-name><tp:taxon-name-part taxon-name-part-type="family">Chrysomelidae</tp:taxon-name-part></tp:taxon-name>) of Central Asia and Kazakhstan. Amerind Publ. Co. Pvt. Ltd., New Delhi, [xxxiv +] 416 pp. [Translation from Zhuki-Listoedy (<tp:taxon-name><tp:taxon-name-part taxon-name-part-type="family">Chrysomelidae</tp:taxon-name-part></tp:taxon-name>) Srednei Azii i Kazakhstana. Nauka Publ., Leningrad]</mixed-citation></ref><ref id="B87"><mixed-citation xmlns:xlink="http://www.w3.org/1999/xlink" xlink:type="simple"><person-group><name name-style="western"><surname>Lopatin</surname><given-names>IK</given-names></name><name name-style="western"><surname>Kulenova</surname><given-names>KZ</given-names></name></person-group> (<year>1986</year>) <source>Zhuky-Listoedy (<tp:taxon-name><tp:taxon-name-part taxon-name-part-type="order">Coleoptera</tp:taxon-name-part></tp:taxon-name>, <tp:taxon-name><tp:taxon-name-part taxon-name-part-type="family">Chrysomelidae</tp:taxon-name-part></tp:taxon-name>) Kazakhstana: Opredelitel [Leaf Beetles (<tp:taxon-name><tp:taxon-name-part taxon-name-part-type="order">Coleoptera</tp:taxon-name-part></tp:taxon-name>, <tp:taxon-name><tp:taxon-name-part taxon-name-part-type="family">Chrysomelidae</tp:taxon-name-part></tp:taxon-name>) of Kazakhstan: Identification Key].</source><publisher-name>Izdatel’stvo “Nauka” Kazakhskoi SSR</publisher-name>, <publisher-loc>Alma-Ata</publisher-loc>, <size units="page">199 pp</size>. [In Russian]</mixed-citation></ref><ref id="B131"><mixed-citation xmlns:xlink="http://www.w3.org/1999/xlink" xlink:type="simple"><person-group><name name-style="western"><surname>Warchałowski</surname><given-names>A</given-names></name></person-group> (<year>2010</year>) <source>The Palaearctic <tp:taxon-name><tp:taxon-name-part taxon-name-part-type="family">Chrysomelidae</tp:taxon-name-part></tp:taxon-name> – Identification Keys.</source><publisher-name>Natura Optima Dux Foundation</publisher-name>, <publisher-loc>Warszawa</publisher-loc>, <size units="page">1212 pp</size>.</mixed-citation></ref><ref id="B6"><mixed-citation xmlns:xlink="http://www.w3.org/1999/xlink" xlink:type="simple"><person-group><name name-style="western"><surname>Askevold</surname><given-names>IS</given-names></name></person-group> (<year>1991</year>) Classification, Reconstructed Phylogeny, and Geographic History of the New World Members of <italic><tp:taxon-name><tp:taxon-name-part taxon-name-part-type="genus">Plateumaris</tp:taxon-name-part></tp:taxon-name></italic> Thomson, 1859 (<tp:taxon-name><tp:taxon-name-part taxon-name-part-type="order">Coleoptera</tp:taxon-name-part></tp:taxon-name>: <tp:taxon-name><tp:taxon-name-part taxon-name-part-type="family">Chrysomelidae</tp:taxon-name-part></tp:taxon-name>: <tp:taxon-name><tp:taxon-name-part taxon-name-part-type="subfamily">Donaciinae</tp:taxon-name-part></tp:taxon-name>). Memoirs of the Entomological Society of Canada 157(S157): 5–175. <ext-link xlink:href="10.4039/entm123157fv" ext-link-type="doi" xlink:type="simple">https://doi.org/10.4039/entm123157fv</ext-link></mixed-citation></ref><ref id="B5"><mixed-citation xmlns:xlink="http://www.w3.org/1999/xlink" xlink:type="simple"><person-group><name name-style="western"><surname>Askevold</surname><given-names>IS</given-names></name></person-group> (<year>1990</year>) <article-title>Reconstructed phylogeny and reclassification of the genera of <tp:taxon-name><tp:taxon-name-part taxon-name-part-type="subfamily">Donaciinae</tp:taxon-name-part></tp:taxon-name> (<tp:taxon-name><tp:taxon-name-part taxon-name-part-type="order">Coleoptera</tp:taxon-name-part></tp:taxon-name>: <tp:taxon-name><tp:taxon-name-part taxon-name-part-type="family">Chrysomelidae</tp:taxon-name-part></tp:taxon-name>).</article-title><source>Quaestiones Entomologicae</source><volume>26</volume>(<issue>4</issue>): <fpage>600</fpage>–<lpage>664</lpage>.</mixed-citation></ref><ref id="B120"><mixed-citation xmlns:xlink="http://www.w3.org/1999/xlink" xlink:type="simple"><person-group><name name-style="western"><surname>Sota</surname><given-names>T</given-names></name><name name-style="western"><surname>Hayashi</surname><given-names>M</given-names></name></person-group> (<year>2007</year>) <article-title>Comparative historical biogeography of <italic><tp:taxon-name><tp:taxon-name-part taxon-name-part-type="genus">Plateumaris</tp:taxon-name-part></tp:taxon-name></italic> leaf beetles (<tp:taxon-name><tp:taxon-name-part taxon-name-part-type="order">Coleoptera</tp:taxon-name-part></tp:taxon-name>: <tp:taxon-name><tp:taxon-name-part taxon-name-part-type="family">Chrysomelidae</tp:taxon-name-part></tp:taxon-name>) in Japan: interplay between fossil and molecular data.</article-title><source>Journal of Biogeography</source><volume>34</volume>(<issue>6</issue>): <fpage>977</fpage>–<lpage>993</lpage>. <ext-link xlink:href="10.1111/j.1365-2699.2006.01672.x" ext-link-type="doi" xlink:type="simple">https://doi.org/10.1111/j.1365-2699.2006.01672.x</ext-link></mixed-citation></ref><ref id="B74"><mixed-citation xmlns:xlink="http://www.w3.org/1999/xlink" xlink:type="simple"><person-group><name name-style="western"><surname>Kölsch</surname><given-names>G</given-names></name><name name-style="western"><surname>Pedersen</surname><given-names>BV</given-names></name></person-group> (<year>2008</year>) <article-title>Molecular phylogeny of reed beetles (Col., <tp:taxon-name><tp:taxon-name-part taxon-name-part-type="family">Chrysomelidae</tp:taxon-name-part></tp:taxon-name>, <tp:taxon-name><tp:taxon-name-part taxon-name-part-type="subfamily">Donaciinae</tp:taxon-name-part></tp:taxon-name>): The signature of ecological specialization and geographical isolation.</article-title><source>Molecular Phylogenetics and Evolution</source><volume>48</volume>(<issue>3</issue>): <fpage>936</fpage>–<lpage>952</lpage>. <ext-link xlink:href="10.1016/j.ympev.2008.05.035" ext-link-type="doi" xlink:type="simple">https://doi.org/10.1016/j.ympev.2008.05.035</ext-link></mixed-citation></ref><ref id="B122"><mixed-citation xmlns:xlink="http://www.w3.org/1999/xlink" xlink:type="simple"><person-group><name name-style="western"><surname>Sota</surname><given-names>T</given-names></name><name name-style="western"><surname>Bocak</surname><given-names>L</given-names></name><name name-style="western"><surname>Hayashi</surname><given-names>M</given-names></name></person-group> (<year>2008</year>) <article-title>Molecular phylogeny and historical biogeography of the Holarctic wetland leaf beetle of the genus <italic><tp:taxon-name><tp:taxon-name-part taxon-name-part-type="genus">Plateumaris</tp:taxon-name-part></tp:taxon-name></italic>.</article-title><source>Molecular Phylogenetics and Evolution</source><volume>46</volume>(<issue>1</issue>): <fpage>183</fpage>–<lpage>192</lpage>. <ext-link xlink:href="10.1016/j.ympev.2007.10.016" ext-link-type="doi" xlink:type="simple">https://doi.org/10.1016/j.ympev.2007.10.016</ext-link></mixed-citation></ref><ref id="B54"><mixed-citation xmlns:xlink="http://www.w3.org/1999/xlink" xlink:type="simple"><person-group><name name-style="western"><surname>Hayashi</surname><given-names>M</given-names></name><name name-style="western"><surname>Sota</surname><given-names>T</given-names></name></person-group> (<year>2014</year>) <article-title>Quaternary Donaciine beetles (<tp:taxon-name><tp:taxon-name-part taxon-name-part-type="order">Coleoptera</tp:taxon-name-part></tp:taxon-name>, <tp:taxon-name><tp:taxon-name-part taxon-name-part-type="family">Chrysomelidae</tp:taxon-name-part></tp:taxon-name>) in Japan: Colonization and divergence patterns inferred from fossil and molecular data.</article-title><source>Quaternary International</source><volume>341</volume>: <fpage>255</fpage>–<lpage>266</lpage>. <ext-link xlink:href="10.1016/j.quaint.2013.08.022" ext-link-type="doi" xlink:type="simple">https://doi.org/10.1016/j.quaint.2013.08.022</ext-link></mixed-citation></ref><ref id="B107"><mixed-citation xmlns:xlink="http://www.w3.org/1999/xlink" xlink:type="simple"><person-group><name name-style="western"><surname>Reis</surname><given-names>F</given-names></name><name name-style="western"><surname>Kirsch</surname><given-names>R</given-names></name><name name-style="western"><surname>Pauchet</surname><given-names>Y</given-names></name><name name-style="western"><surname>Bauer</surname><given-names>E</given-names></name><name name-style="western"><surname>Bilz</surname><given-names>LC</given-names></name><name name-style="western"><surname>Fukumori</surname><given-names>K</given-names></name><name name-style="western"><surname>Fukatsu</surname><given-names>T</given-names></name><name name-style="western"><surname>Kölsch</surname><given-names>G</given-names></name><name name-style="western"><surname>Kalthneoth</surname><given-names>M</given-names></name></person-group> (<year>2020</year>) <article-title>Bacterial symbionts support larval sap feeding and adult folivory in (semi-)aquatic reed beetles.</article-title><source>Nature Communications</source><volume>11</volume>(<issue>1</issue>): <fpage>2964</fpage>. <ext-link xlink:href="10.1038/s41467-020-16687-7" ext-link-type="doi" xlink:type="simple">https://doi.org/10.1038/s41467-020-16687-7</ext-link></mixed-citation></ref><ref id="B108"><mixed-citation xmlns:xlink="http://www.w3.org/1999/xlink" xlink:type="simple"><person-group><name name-style="western"><surname>Reitter</surname><given-names>E</given-names></name></person-group> (<year>1920</year>) <article-title>Bestimmungstabellen der europäischen Coleopteren. Heft 88: <tp:taxon-name><tp:taxon-name-part taxon-name-part-type="family">Chrysomelidae</tp:taxon-name-part></tp:taxon-name>, 1.Teil: Tribus <tp:taxon-name><tp:taxon-name-part taxon-name-part-type="subfamily">Donaciinae</tp:taxon-name-part></tp:taxon-name>.</article-title><source>Wiener Entomologische Zeitung</source><volume>38</volume>(<issue>1–3</issue>): <fpage>21</fpage>–<lpage>43</lpage>. <ext-link xlink:href="https://www.biodiversitylibrary.org/page/12110882#page/279/mode/1up" ext-link-type="uri" xlink:type="simple">https://www.biodiversitylibrary.org/page/12110882#page/279/mode/1up</ext-link></mixed-citation></ref><ref id="B95"><mixed-citation xmlns:xlink="http://www.w3.org/1999/xlink" xlink:type="simple"><person-group><name name-style="western"><surname>Mohr</surname><given-names>KH</given-names></name></person-group> (<year>1966a</year>) <source>88. Familie: <tp:taxon-name><tp:taxon-name-part taxon-name-part-type="family">Chrysomelidae</tp:taxon-name-part></tp:taxon-name>: 95–280. In: Freude H, Harde KW, Lohse GA (Eds) Die Käfer Mitteleuropas. Vol. 9.</source><publisher-name>Goecke &amp; Evers</publisher-name>, <publisher-loc>Krefeld</publisher-loc>, <size units="page">299 pp</size>.</mixed-citation></ref><ref id="B69"><mixed-citation xmlns:xlink="http://www.w3.org/1999/xlink" xlink:type="simple"><person-group><name name-style="western"><surname>Kippenberg</surname><given-names>H</given-names></name></person-group> (<year>1994</year>) <tp:taxon-name><tp:taxon-name-part taxon-name-part-type="family">Chrysomelidae</tp:taxon-name-part></tp:taxon-name> (without <tp:taxon-name><tp:taxon-name-part taxon-name-part-type="subfamily">Alticinae</tp:taxon-name-part></tp:taxon-name>). In: Lohse GA, Lucht W (Eds) Lohse-Lucht: Die Käfer Mitteleuropas (3<sup>rd</sup> Supplement), Volume 14: 17–92.</mixed-citation></ref><ref id="B13"><mixed-citation xmlns:xlink="http://www.w3.org/1999/xlink" xlink:type="simple"><person-group><name name-style="western"><surname>Bieńkowski</surname><given-names>AO</given-names></name></person-group> (<year>2014</year>) <source>Reed Beetles (<tp:taxon-name><tp:taxon-name-part taxon-name-part-type="order">Coleoptera</tp:taxon-name-part></tp:taxon-name>: <tp:taxon-name><tp:taxon-name-part taxon-name-part-type="family">Chrysomelidae</tp:taxon-name-part></tp:taxon-name>: <tp:taxon-name><tp:taxon-name-part taxon-name-part-type="subfamily">Donaciinae</tp:taxon-name-part></tp:taxon-name>) [in Russian].</source><publisher-name>Publishing Company Mukhametov GV</publisher-name>, <publisher-loc>Livny</publisher-loc>, <size units="page">380 pp</size>.</mixed-citation></ref><ref id="B65"><mixed-citation xmlns:xlink="http://www.w3.org/1999/xlink" xlink:type="simple"><person-group><name name-style="western"><surname>Kaszab</surname><given-names>Z</given-names></name></person-group> (<year>1962</year>) <source>Levélbogarak, <tp:taxon-name><tp:taxon-name-part taxon-name-part-type="family">Chrysomelidae</tp:taxon-name-part></tp:taxon-name>. Magyarorzág Állatvilága, Fauna Hungariae 63.</source><publisher-name>Akadémiai Kiadó</publisher-name>, <publisher-loc>Budapest</publisher-loc>, <size units="page">416 pp</size>.</mixed-citation></ref><ref id="B50"><mixed-citation xmlns:xlink="http://www.w3.org/1999/xlink" xlink:type="simple"><person-group><name name-style="western"><surname>Hayashi</surname><given-names>M</given-names></name></person-group> (<year>2020</year>) Revision of extant and fossil <tp:taxon-name><tp:taxon-name-part taxon-name-part-type="subfamily">Donaciinae</tp:taxon-name-part></tp:taxon-name> (<tp:taxon-name><tp:taxon-name-part taxon-name-part-type="order">Coleoptera</tp:taxon-name-part></tp:taxon-name>: <tp:taxon-name><tp:taxon-name-part taxon-name-part-type="family">Chrysomelidae</tp:taxon-name-part></tp:taxon-name>) of Japan. Japanese Journal of Systematic Entomology, Supplementary Series (2): 61–160.</mixed-citation></ref><ref id="B18"><mixed-citation xmlns:xlink="http://www.w3.org/1999/xlink" xlink:type="simple"><person-group><name name-style="western"><surname>Böving</surname><given-names>AG</given-names></name></person-group> (<year>1910</year>) <article-title>Natural history of the larvae of <tp:taxon-name><tp:taxon-name-part taxon-name-part-type="subfamily">Donaciinae</tp:taxon-name-part></tp:taxon-name>. Mitteilungen aus dem biologischen Süßwasserlaboratorium Frederiksdal bei Lyngby (Dänemark). Nr. VII.</article-title><source>Sonderabdruck aus Internationale Revue der gesamten Hydrobiologie und Hydrographie</source><volume>1910</volume>: <fpage>1</fpage>–<lpage>108</lpage>.</mixed-citation></ref><ref id="B109"><mixed-citation xmlns:xlink="http://www.w3.org/1999/xlink" xlink:type="simple"><person-group><name name-style="western"><surname>Rheinheimer</surname><given-names>J</given-names></name><name name-style="western"><surname>Hassler</surname><given-names>M</given-names></name></person-group> (<year>2018</year>) <source>Die Blattkäfer Baden-Württembergs.</source><publisher-name>Kleinsteuber Books</publisher-name>, <publisher-loc>Karlsruhe</publisher-loc>, <size units="page">928 pp</size>.</mixed-citation></ref><ref id="B71"><mixed-citation xmlns:xlink="http://www.w3.org/1999/xlink" xlink:type="simple"><person-group><name name-style="western"><surname>Kleinschmidt</surname><given-names>B</given-names></name><name name-style="western"><surname>Kölsch</surname><given-names>G</given-names></name></person-group> (<year>2011</year>) <article-title>Adopting <tp:taxon-name><tp:taxon-name-part taxon-name-part-type="division">Bacteria</tp:taxon-name-part></tp:taxon-name> in Order to Adapt to Water—How Reed Beetles Colonized the Wetlands (<tp:taxon-name><tp:taxon-name-part taxon-name-part-type="order">Coleoptera</tp:taxon-name-part></tp:taxon-name>, <tp:taxon-name><tp:taxon-name-part taxon-name-part-type="family">Chrysomelidae</tp:taxon-name-part></tp:taxon-name>, <tp:taxon-name><tp:taxon-name-part taxon-name-part-type="subfamily">Donaciinae</tp:taxon-name-part></tp:taxon-name>).</article-title><source>Insects</source><volume>2</volume>(<issue>4</issue>): <fpage>540</fpage>–<lpage>554</lpage>. <ext-link xlink:href="10.3390/insects2040540" ext-link-type="doi" xlink:type="simple">https://doi.org/10.3390/insects2040540</ext-link></mixed-citation></ref><ref id="B15"><mixed-citation xmlns:xlink="http://www.w3.org/1999/xlink" xlink:type="simple"><person-group><name name-style="western"><surname>Borowiec</surname><given-names>L</given-names></name></person-group> (<year>1984</year>) <article-title>Zoogeographical study on <tp:taxon-name><tp:taxon-name-part taxon-name-part-type="subfamily">Donaciinae</tp:taxon-name-part></tp:taxon-name> of the world (<tp:taxon-name><tp:taxon-name-part taxon-name-part-type="order">Coleoptera</tp:taxon-name-part></tp:taxon-name>, <tp:taxon-name><tp:taxon-name-part taxon-name-part-type="family">Chrysomelidae</tp:taxon-name-part></tp:taxon-name>).</article-title><source>Polskie Pismo Entomologiczne</source><volume>53</volume>: <fpage>433</fpage>–<lpage>518</lpage>. <ext-link xlink:href="https://scholar.google.at/scholar?q=Borowiec+L+(1984)+Zoogeographical+study+on+Donaciinae&amp;hl=de&amp;as_sdt=0&amp;as_vis=1&amp;oi=scholart" ext-link-type="uri" xlink:type="simple">https://scholar.google.at/scholar?q=Borowiec+L+(1984)+Zoogeographical+study+on+Donaciinae&amp;hl=de&amp;as_sdt=0&amp;as_vis=1&amp;oi=scholart</ext-link></mixed-citation></ref></ref-list></tp:taxon-treatment>
