# Supplementary material for: Revision of the Palaearctic species of the genus Plateumaris C. G. Thomson, 1859 (Coleoptera, Chrysomelidae, Donaciinae)
Source: Zookeys. 2023 Aug 30;1177:167–233. doi: 10.3897/zookeys.1177.103214 (PMC10483391; doi:10.3897/zookeys.1177.103214)
Supplement: XML Treatment for Plateumaris akiensis [file zookeys.1177.103214-treatment2.xml]

<!DOCTYPE tp:taxon-treatment
  PUBLIC "-//TaxonX//DTD Taxonomic Treatment Publishing DTD v0 20100105//EN" "tax-treatment-NSO.dtd">
<tp:taxon-treatment xmlns:tp="http://www.plazi.org/taxpub"><tp:treatment-meta><kwd-group><label>Taxon classification</label><kwd>
                  <named-content content-type="kingdom">Animalia</named-content>
                </kwd><kwd>
                  <named-content content-type="order">Coleoptera</named-content>
                </kwd><kwd>
                  <named-content content-type="family">Chrysomelidae</named-content>
                </kwd></kwd-group><mixed-citation publication-type="journal"><person-group><name><surname>Geiser</surname><given-names>Elisabeth</given-names></name></person-group><article-title>Revision of the Palaearctic species of the genus <italic><tp:taxon-name><tp:taxon-name-part taxon-name-part-type="genus" reg="Plateumaris">Plateumaris</tp:taxon-name-part></tp:taxon-name></italic> C. G. Thomson, 1859 (<tp:taxon-name><tp:taxon-name-part taxon-name-part-type="order">Coleoptera</tp:taxon-name-part></tp:taxon-name>, <tp:taxon-name><tp:taxon-name-part taxon-name-part-type="family">Chrysomelidae</tp:taxon-name-part></tp:taxon-name>, <tp:taxon-name><tp:taxon-name-part taxon-name-part-type="subfamily">Donaciinae</tp:taxon-name-part></tp:taxon-name>)</article-title><source>Zookeys</source><day>30</day><month>08</month><year>2023</year><volume>1177</volume><fpage>167</fpage><lpage>233</lpage><pub-id pub-id-type="doi">10.3897/zookeys.1177.103214</pub-id></mixed-citation></tp:treatment-meta><tp:nomenclature><tp:taxon-name>
                <object-id xmlns:xlink="http://www.w3.org/1999/xlink" content-type="arpha" xlink:type="simple">FB0093D9-D5C9-5BCE-9F4B-E01A29FF661B</object-id>
                <tp:taxon-name-part taxon-name-part-type="genus" reg="Plateumaris">Plateumaris</tp:taxon-name-part>
                <tp:taxon-name-part taxon-name-part-type="species" reg="akiensis">akiensis</tp:taxon-name-part>
              </tp:taxon-name><tp:taxon-authority>Tominaga &amp; Katsura, 1984</tp:taxon-authority><xref ref-type="fig" rid="F2">Fig. 2</xref><tp:nomenclature-citation-list><tp:nomenclature-citation><tp:taxon-name>
                    <tp:taxon-name-part taxon-name-part-type="genus" reg="Plateumaris">Plateumaris</tp:taxon-name-part>
                    <tp:taxon-name-part taxon-name-part-type="species" reg="akiensis">akiensis</tp:taxon-name-part>
                  </tp:taxon-name><comment>Tominaga &amp; Katsura, 1984: 25.</comment></tp:nomenclature-citation></tp:nomenclature-citation-list></tp:nomenclature><tp:treatment-sec sec-type="type locality" id="SECID0EEPBI"><title>Type locality.</title><p>Japan, Honshu, Shinkawa-tameike, altitude 770 m, Nishi-yawata-hara, Geihoku-cho, Yamagata-gun, Hiroshima Prefecture.</p></tp:treatment-sec><tp:treatment-sec sec-type="type material" id="SECID0EJPBI"><title>Type material.</title><p><bold><italic>Holotype</italic></bold>: Japan • ♂; Honshu, Hiroshima Prefecture, Yamagata-gun, Geihoku-cho, Nishi-yawata-hara, Shinkawa-tameike; 770 m a.s.l.; 13 Jun 1982; I. Hiura <abbrev xmlns:xlink="http://www.w3.org/1999/xlink" xlink:title="legit" id="ABBRID0EUPBI" xlink:type="simple">leg</abbrev>.; <named-content xmlns:xlink="http://www.w3.org/1999/xlink" content-type="dwc:institutional_code" xlink:title="Royal Belgian Institute of Natural Sciences, Brussels, Belgium" xlink:href="http://grbio.org/institution/osaka-museum-natural-history-1" xlink:type="simple">OMNH</named-content>-TI-16. The holotype was not examined.</p></tp:treatment-sec><tp:treatment-sec sec-type="Taxonomic history" id="SECID0E4PBI"><title>Taxonomic history.</title><p>Because this species was not described until 1984 it is possible that some small <italic><tp:taxon-name><tp:taxon-name-part taxon-name-part-type="genus" reg="Plateumaris">Plateumaris</tp:taxon-name-part></tp:taxon-name></italic> specimens from Japan are misidentified as another species in old collections.</p></tp:treatment-sec><tp:treatment-sec sec-type="diagnosis" id="SECID0EKQBI"><title>Diagnosis.</title><p>Habitus (Fig. <xref ref-type="fig" rid="F2">2A</xref>) like a typical <italic><tp:taxon-name><tp:taxon-name-part taxon-name-part-type="genus" reg="Plateumaris">Plateumaris</tp:taxon-name-part></tp:taxon-name></italic>, but with conspicuously short elytra and legs, elytra length is at the most 1.6× longer than wide, colour black or bronze-metallic, also with a bluish or greenish lustre, elytra shiny, antennomeres thicker than in most <italic><tp:taxon-name><tp:taxon-name-part taxon-name-part-type="genus" reg="Plateumaris">Plateumaris</tp:taxon-name-part></tp:taxon-name></italic> species, legs reddish but femora dark.</p><fig id="F2" position="float" orientation="portrait"><object-id xmlns:xlink="http://www.w3.org/1999/xlink" content-type="doi" xlink:type="simple">10.3897/zookeys.1177.103214.figure2</object-id><object-id xmlns:xlink="http://www.w3.org/1999/xlink" content-type="arpha" xlink:type="simple">D262BC90-39E7-59BF-AEE0-A393CA8F344E</object-id><label>Figure 2.</label><caption><p><italic><tp:taxon-name><tp:taxon-name-part taxon-name-part-type="genus" reg="Plateumaris">Plateumaris</tp:taxon-name-part><tp:taxon-name-part taxon-name-part-type="species" reg="akiensis">akiensis</tp:taxon-name-part></tp:taxon-name></italic><bold>A</bold> habitus (photograph by K. Matsumoto) <bold>B</bold> cap of tegmen <bold>C</bold> median lobe (<bold>B, C</bold> from <xref ref-type="bibr" rid="B50">Hayashi 2020</xref>). Scale bars: one unit – 1 mm (<bold>A</bold>); 0.5 mm (<bold>B, C</bold>).</p></caption><graphic xmlns:xlink="http://www.w3.org/1999/xlink" xlink:href="zookeys-1177-167_article-103214__-g002.jpg" position="float" orientation="portrait" xlink:type="simple" id="oo_898837.jpg"><uri content-type="original_file" xlink:type="simple">https://binary.pensoft.net/fig/898837</uri></graphic></fig></tp:treatment-sec><tp:treatment-sec sec-type="description" id="SECID0EKSBI"><title>Description.</title><p>There are comprehensive descriptions in <xref ref-type="bibr" rid="B128">Tominaga and Katsura (1984)</xref> and in <xref ref-type="bibr" rid="B50">Hayashi (2020)</xref> with many detailed figures so the description below is confined to the essentials.</p><p><bold><italic>Size</italic></bold>: 6.4–7.6 mm.</p><p><bold><italic>Colour</italic></bold>: Colour of pronotum and elytra entirely metallic black or reddish coppery, some specimens with a bluish or greenish lustre.</p><p><bold><italic>Head</italic></bold>: Supraocular furrow indistinct, frontal tubercle weakly convex.</p><p><bold><italic>Antennae</italic></bold>: Antennae short and robust, slightly shorter than half as long as the body, A1 dark, A2–A11 entirely reddish brown or apical antennomeres with darker parts. A1 is longest, A2 is shortest, A3–A11 are only slightly longer than A2, A3 ≥ A4 ≤ A5.</p><p><bold><italic>Pronotum</italic></bold>: Slightly longer than wide, outline more or less cordate, gradually narrowed backwards with anterior margin strongly produced forward; dorsal surface with feebly raised anterior and posterior tubercles, disc densely but finely punctate, median line shallow, with a conspicuous broad collar along the posterior margin.</p><p><bold><italic>Elytra</italic></bold>: Robust and short, 1.6× as long as wide, with arched outer margin, rows of punctures regular, their interstices smooth, usually sparsely but sometimes densely punctate.</p><p><bold><italic>Legs</italic></bold>: Legs short, reddish brown, partly dark rufous or black, especially the apical half of the femora, metafemur robust in shape, with a tooth; T2 shorter than its width, T1 &gt; T2 &lt; T3.</p><p><bold><italic>Pygidium</italic></bold>: Entirely rufous, but apical part black, apex pubescent, shallowly emarginate in both sexes.</p><p><bold><italic>Aedeagus</italic></bold>: See Fig. <xref ref-type="fig" rid="F2">2B, C</xref>.</p></tp:treatment-sec><tp:treatment-sec sec-type="Similar species" id="SECID0E2UBI"><title>Similar species.</title><p><italic><tp:taxon-name><tp:taxon-name-part taxon-name-part-type="genus" reg="Plateumaris">Plateumaris</tp:taxon-name-part><tp:taxon-name-part taxon-name-part-type="species" reg="akiensis">akiensis</tp:taxon-name-part></tp:taxon-name></italic> looks similar to <italic><tp:taxon-name><tp:taxon-name-part taxon-name-part-type="genus" reg="Plateumaris">P.</tp:taxon-name-part><tp:taxon-name-part taxon-name-part-type="species" reg="constricticollis">constricticollis</tp:taxon-name-part></tp:taxon-name></italic> but can be identified by its shorter elytra. In <italic><tp:taxon-name><tp:taxon-name-part taxon-name-part-type="genus" reg="Plateumaris">P.</tp:taxon-name-part><tp:taxon-name-part taxon-name-part-type="species" reg="constricticollis">constricticollis</tp:taxon-name-part></tp:taxon-name></italic> the elytral length is distinctly &gt; 1.6× longer than wide.</p></tp:treatment-sec><tp:treatment-sec sec-type="biology" id="SECID0ECWBI"><title>Biology.</title><p>The adults feed on pollen of <italic><tp:taxon-name><tp:taxon-name-part taxon-name-part-type="genus" reg="Carex">Carex</tp:taxon-name-part></tp:taxon-name></italic> sp. and <italic><tp:taxon-name><tp:taxon-name-part taxon-name-part-type="genus" reg="Scirpus">Scirpus</tp:taxon-name-part><tp:taxon-name-part taxon-name-part-type="species" reg="juncoides">juncoides</tp:taxon-name-part></tp:taxon-name></italic> (<xref ref-type="bibr" rid="B50">Hayashi 2020</xref>). <xref ref-type="bibr" rid="B100">Narita (2003)</xref> described the larvae from <italic><tp:taxon-name><tp:taxon-name-part taxon-name-part-type="genus" reg="Carex">Carex</tp:taxon-name-part><tp:taxon-name-part taxon-name-part-type="species" reg="otaruensis">otaruensis</tp:taxon-name-part></tp:taxon-name></italic> Franch. <italic><tp:taxon-name><tp:taxon-name-part taxon-name-part-type="genus" reg="Scirpus">Scirpus</tp:taxon-name-part></tp:taxon-name></italic> sp. is also thought to be a larval host plant (<xref ref-type="bibr" rid="B50">Hayashi 2020</xref>).</p></tp:treatment-sec><tp:treatment-sec sec-type="distribution" id="SECID0EYXBI"><title>Distribution.</title><p>Endemic species found in Honshu, Japan. The only records so far are from Hiroshima and Shimane prefectures in south-west Honshu.</p></tp:treatment-sec><tp:treatment-sec sec-type="material" id="SECID0E4XBI"><title>Material examined.</title><p>Five specimens from Hiroshima prefecture, stored in <abbrev xmlns:xlink="http://www.w3.org/1999/xlink" content-type="institution" xlink:title="The Natural History Museum" id="ABBRID0EDYBI" xlink:type="simple">BMNH</abbrev>, <named-content xmlns:xlink="http://www.w3.org/1999/xlink" content-type="dwc:institutional_code" xlink:title="Hungarian Natural History Museum, Budapest, Hungary" xlink:href="http://grbio.org/institution/hungarian-natural-history-museum-termeszettudomanyi-muzeum" xlink:type="simple">HNHM</named-content>, and <named-content xmlns:xlink="http://www.w3.org/1999/xlink" content-type="dwc:institutional_code" xlink:title="National Museum (Natural History), Prague, Czech Republic" xlink:href="http://grbio.org/institution/national-museum-prague-0" xlink:type="simple">NMPC</named-content>.</p></tp:treatment-sec><ref-list><ref id="B50"><mixed-citation xmlns:xlink="http://www.w3.org/1999/xlink" xlink:type="simple"><person-group><name name-style="western"><surname>Hayashi</surname><given-names>M</given-names></name></person-group> (<year>2020</year>) Revision of extant and fossil <tp:taxon-name><tp:taxon-name-part taxon-name-part-type="subfamily">Donaciinae</tp:taxon-name-part></tp:taxon-name> (<tp:taxon-name><tp:taxon-name-part taxon-name-part-type="order">Coleoptera</tp:taxon-name-part></tp:taxon-name>: <tp:taxon-name><tp:taxon-name-part taxon-name-part-type="family">Chrysomelidae</tp:taxon-name-part></tp:taxon-name>) of Japan. Japanese Journal of Systematic Entomology, Supplementary Series (2): 61–160.</mixed-citation></ref><ref id="B128"><mixed-citation xmlns:xlink="http://www.w3.org/1999/xlink" xlink:type="simple"><person-group><name name-style="western"><surname>Tominaga</surname><given-names>O</given-names></name><name name-style="western"><surname>Katsura</surname><given-names>K</given-names></name></person-group> (<year>1984</year>) <article-title>Studies of the Japanese <tp:taxon-name><tp:taxon-name-part taxon-name-part-type="subfamily">Donaciinae</tp:taxon-name-part></tp:taxon-name> (<tp:taxon-name><tp:taxon-name-part taxon-name-part-type="order">Coleoptera</tp:taxon-name-part></tp:taxon-name>: <tp:taxon-name><tp:taxon-name-part taxon-name-part-type="family">Chrysomelidae</tp:taxon-name-part></tp:taxon-name>). 2. Notes on geographical diversity of <italic><tp:taxon-name><tp:taxon-name-part taxon-name-part-type="genus">Plateumaris</tp:taxon-name-part><tp:taxon-name-part taxon-name-part-type="species">contricticollis</tp:taxon-name-part></tp:taxon-name></italic>, with description of an allied new species.</article-title><source>Bulletin of the Osaka Museum of Natural History</source><volume>37</volume>: <fpage>25</fpage>–<lpage>40</lpage>. <ext-link xlink:href="https://archive.org/details/bulletin-osaka-museum-natural-history-37-025-027" ext-link-type="uri" xlink:type="simple">https://archive.org/details/bulletin-osaka-museum-natural-history-37-025-027</ext-link></mixed-citation></ref><ref id="B100"><mixed-citation xmlns:xlink="http://www.w3.org/1999/xlink" xlink:type="simple"><person-group><name name-style="western"><surname>Narita</surname><given-names>Y</given-names></name></person-group> (<year>2003</year>) <article-title>Descriptions of Donaciine larvae (<tp:taxon-name><tp:taxon-name-part taxon-name-part-type="order">Coleoptera</tp:taxon-name-part></tp:taxon-name>, <tp:taxon-name><tp:taxon-name-part taxon-name-part-type="family">Chrysomelidae</tp:taxon-name-part></tp:taxon-name>) from Japan.</article-title><source>Elytra, Tokyo</source><volume>31</volume>(<issue>1</issue>): <fpage>1</fpage>–<lpage>30</lpage>. <ext-link xlink:href="http://coleoptera.sakura.ne.jp/Elytra/31(1)001NaritaY" ext-link-type="uri" xlink:type="simple">http://coleoptera.sakura.ne.jp/Elytra/31(1)001NaritaY</ext-link></mixed-citation></ref></ref-list></tp:taxon-treatment>
