# Supplementary material for: Revision of the Palaearctic species of the genus Plateumaris C. G. Thomson, 1859 (Coleoptera, Chrysomelidae, Donaciinae)
Source: Zookeys. 2023 Aug 30;1177:167–233. doi: 10.3897/zookeys.1177.103214 (PMC10483391; doi:10.3897/zookeys.1177.103214)
Supplement: XML Treatment for Plateumaris amurensis [file zookeys.1177.103214-treatment3.xml]

<!DOCTYPE tp:taxon-treatment
  PUBLIC "-//TaxonX//DTD Taxonomic Treatment Publishing DTD v0 20100105//EN" "tax-treatment-NSO.dtd">
<tp:taxon-treatment xmlns:tp="http://www.plazi.org/taxpub"><tp:treatment-meta><kwd-group><label>Taxon classification</label><kwd>
                  <named-content content-type="kingdom">Animalia</named-content>
                </kwd><kwd>
                  <named-content content-type="order">Coleoptera</named-content>
                </kwd><kwd>
                  <named-content content-type="family">Chrysomelidae</named-content>
                </kwd></kwd-group><mixed-citation publication-type="journal"><person-group><name><surname>Geiser</surname><given-names>Elisabeth</given-names></name></person-group><article-title>Revision of the Palaearctic species of the genus <italic><tp:taxon-name><tp:taxon-name-part taxon-name-part-type="genus" reg="Plateumaris">Plateumaris</tp:taxon-name-part></tp:taxon-name></italic> C. G. Thomson, 1859 (<tp:taxon-name><tp:taxon-name-part taxon-name-part-type="order">Coleoptera</tp:taxon-name-part></tp:taxon-name>, <tp:taxon-name><tp:taxon-name-part taxon-name-part-type="family">Chrysomelidae</tp:taxon-name-part></tp:taxon-name>, <tp:taxon-name><tp:taxon-name-part taxon-name-part-type="subfamily">Donaciinae</tp:taxon-name-part></tp:taxon-name>)</article-title><source>Zookeys</source><day>30</day><month>08</month><year>2023</year><volume>1177</volume><fpage>167</fpage><lpage>233</lpage><pub-id pub-id-type="doi">10.3897/zookeys.1177.103214</pub-id></mixed-citation></tp:treatment-meta><tp:nomenclature><tp:taxon-name>
                <object-id xmlns:xlink="http://www.w3.org/1999/xlink" content-type="arpha" xlink:type="simple">FD3326FA-F15B-5A96-919E-EA9B39A1AAD8</object-id>
                <tp:taxon-name-part taxon-name-part-type="genus" reg="Plateumaris">Plateumaris</tp:taxon-name-part>
                <tp:taxon-name-part taxon-name-part-type="species" reg="amurensis">amurensis</tp:taxon-name-part>
              </tp:taxon-name><tp:taxon-authority>Weise, 1898</tp:taxon-authority><xref ref-type="fig" rid="F3">Fig. 3</xref><tp:nomenclature-citation-list><tp:nomenclature-citation><tp:taxon-name>
                    <tp:taxon-name-part taxon-name-part-type="genus" reg="Plateumaris">Plateumaris</tp:taxon-name-part>
                    <tp:taxon-name-part taxon-name-part-type="species" reg="amurensis">amurensis</tp:taxon-name-part>
                  </tp:taxon-name><comment>Weise, 1898: 179.</comment></tp:nomenclature-citation></tp:nomenclature-citation-list></tp:nomenclature><tp:treatment-sec sec-type="type locality" id="SECID0EH1BI"><title>Type locality.</title><p>Amur [assumed Russia, further details unknown].</p></tp:treatment-sec><tp:treatment-sec sec-type="type material" id="SECID0EM1BI"><title>Type material.</title><p>Types could not be located so far. In his original description (translation in <xref ref-type="bibr" rid="B35">Geiser and Geiser 2023</xref>), Weise gave no indication from whom he received the material, where the type is stored, nor the number of specimens he studied.</p><fig id="F3" position="float" orientation="portrait"><object-id xmlns:xlink="http://www.w3.org/1999/xlink" content-type="doi" xlink:type="simple">10.3897/zookeys.1177.103214.figure3</object-id><object-id xmlns:xlink="http://www.w3.org/1999/xlink" content-type="arpha" xlink:type="simple">F3B04818-DC8B-58E3-93EA-7C6400E466A9</object-id><label>Figure 3.</label><caption><p><italic><tp:taxon-name><tp:taxon-name-part taxon-name-part-type="genus" reg="Plateumaris">Plateumaris</tp:taxon-name-part><tp:taxon-name-part taxon-name-part-type="species" reg="amurensis">amurensis</tp:taxon-name-part></tp:taxon-name></italic><bold>A</bold> habitus <bold>B</bold> metafemur with prominent tooth <bold>C</bold> aedeagus (<bold>A–C</bold> photographs by E. Geiser) <bold>D</bold> median lobe <bold>E</bold> cap of tegmen (<bold>D, E</bold> from <xref ref-type="bibr" rid="B48">Hayashi 2001</xref>). Scale bars: 1 mm (<bold>A–C</bold>); 0.5 mm (<bold>D, E</bold>).</p></caption><graphic xmlns:xlink="http://www.w3.org/1999/xlink" xlink:href="zookeys-1177-167_article-103214__-g003.jpg" position="float" orientation="portrait" xlink:type="simple" id="oo_898838.jpg"><uri content-type="original_file" xlink:type="simple">https://binary.pensoft.net/fig/898838</uri></graphic></fig></tp:treatment-sec><tp:treatment-sec sec-type="Taxonomic history and synonymies" id="SECID0EE3BI"><title>Taxonomic history and synonymies.</title><p><xref ref-type="bibr" rid="B133">Weise (1898)</xref> assumed a relationship to <italic><tp:taxon-name><tp:taxon-name-part taxon-name-part-type="genus" reg="Plateumaris">P.</tp:taxon-name-part><tp:taxon-name-part taxon-name-part-type="species" reg="discolor">discolor</tp:taxon-name-part></tp:taxon-name></italic> and further compared it with <italic><tp:taxon-name><tp:taxon-name-part taxon-name-part-type="genus" reg="Plateumaris">P.</tp:taxon-name-part><tp:taxon-name-part taxon-name-part-type="species" reg="weisei">weisei</tp:taxon-name-part></tp:taxon-name></italic> that is similar in colour. <xref ref-type="bibr" rid="B108">Reitter (1920)</xref> mentioned both <italic><tp:taxon-name><tp:taxon-name-part taxon-name-part-type="genus" reg="Plateumaris">P.</tp:taxon-name-part><tp:taxon-name-part taxon-name-part-type="species" reg="amurensis">amurensis</tp:taxon-name-part></tp:taxon-name></italic> and <italic><tp:taxon-name><tp:taxon-name-part taxon-name-part-type="genus" reg="Plateumaris">P.</tp:taxon-name-part><tp:taxon-name-part taxon-name-part-type="species" reg="weisei">weisei</tp:taxon-name-part></tp:taxon-name></italic> in a footnote with some characters from their original descriptions but not in his identification key. He also noted no distinguishing characters. Both species are also mentioned in the catalogue of <xref ref-type="bibr" rid="B137">Winkler (1930)</xref>. <xref ref-type="bibr" rid="B37">Goecke (1937)</xref> regarded <italic><tp:taxon-name><tp:taxon-name-part taxon-name-part-type="genus" reg="Plateumaris">P.</tp:taxon-name-part><tp:taxon-name-part taxon-name-part-type="species" reg="amurensis">amurensis</tp:taxon-name-part></tp:taxon-name></italic> as synonymous with <italic><tp:taxon-name><tp:taxon-name-part taxon-name-part-type="genus" reg="Plateumaris">P.</tp:taxon-name-part><tp:taxon-name-part taxon-name-part-type="species" reg="weisei">weisei</tp:taxon-name-part></tp:taxon-name></italic> in his modification to <xref ref-type="bibr" rid="B108">Reitter’s (1920)</xref> identification key, but he provided no reason or reference for this synonymy and subsequently, <italic><tp:taxon-name><tp:taxon-name-part taxon-name-part-type="genus" reg="Plateumaris">P.</tp:taxon-name-part><tp:taxon-name-part taxon-name-part-type="species" reg="amurensis">amurensis</tp:taxon-name-part></tp:taxon-name></italic> was considered a synonym (<xref ref-type="bibr" rid="B43">Goecke 1960</xref>; <xref ref-type="bibr" rid="B63">Jolivet 1970</xref>). <xref ref-type="bibr" rid="B6">Askevold (1991)</xref> agreed with Goecke’s view. Only in the key of <xref ref-type="bibr" rid="B45">Gressitt and Kimoto (1961)</xref> is <italic><tp:taxon-name><tp:taxon-name-part taxon-name-part-type="genus" reg="Plateumaris">P.</tp:taxon-name-part><tp:taxon-name-part taxon-name-part-type="species" reg="amurensis">amurensis</tp:taxon-name-part></tp:taxon-name></italic> regarded as a species propria with different characters to <italic><tp:taxon-name><tp:taxon-name-part taxon-name-part-type="genus" reg="Plateumaris">P.</tp:taxon-name-part><tp:taxon-name-part taxon-name-part-type="species" reg="mongolica">mongolica</tp:taxon-name-part></tp:taxon-name></italic> (which is now a synonym of <italic><tp:taxon-name><tp:taxon-name-part taxon-name-part-type="genus" reg="Plateumaris">P.</tp:taxon-name-part><tp:taxon-name-part taxon-name-part-type="species" reg="weisei">weisei</tp:taxon-name-part></tp:taxon-name></italic>) but those characters are not adequate to distinguish these two species. <xref ref-type="bibr" rid="B92">Medvedev (1992)</xref> regarded <italic><tp:taxon-name><tp:taxon-name-part taxon-name-part-type="genus" reg="Plateumaris">P.</tp:taxon-name-part><tp:taxon-name-part taxon-name-part-type="species" reg="amurensis">amurensis</tp:taxon-name-part></tp:taxon-name></italic> a valid species; <xref ref-type="bibr" rid="B48">Hayashi (2001)</xref> then confirmed that <italic><tp:taxon-name><tp:taxon-name-part taxon-name-part-type="genus" reg="Plateumaris">P.</tp:taxon-name-part><tp:taxon-name-part taxon-name-part-type="species" reg="amurensis">amurensis</tp:taxon-name-part></tp:taxon-name></italic> was a species propria. Many external characters are highly variable and sometimes overlap with the characters of <italic><tp:taxon-name><tp:taxon-name-part taxon-name-part-type="genus" reg="Plateumaris">P.</tp:taxon-name-part><tp:taxon-name-part taxon-name-part-type="species" reg="weisei">weisei</tp:taxon-name-part></tp:taxon-name></italic>. Due to the situation described above, specimens of <italic><tp:taxon-name><tp:taxon-name-part taxon-name-part-type="genus" reg="Plateumaris">P.</tp:taxon-name-part><tp:taxon-name-part taxon-name-part-type="species" reg="amurensis">amurensis</tp:taxon-name-part></tp:taxon-name></italic> are sometimes hidden in collections because they were identified as <italic><tp:taxon-name><tp:taxon-name-part taxon-name-part-type="genus" reg="Plateumaris">P.</tp:taxon-name-part><tp:taxon-name-part taxon-name-part-type="species" reg="weisei">weisei</tp:taxon-name-part></tp:taxon-name></italic>.</p></tp:treatment-sec><tp:treatment-sec sec-type="diagnosis" id="SECID0E2CCI"><title>Diagnosis.</title><p>Metafemur with a prominent, blade-like tooth, apical part of median lobe of aedeagus gradually narrowed towards the apex.</p></tp:treatment-sec><tp:treatment-sec sec-type="description" id="SECID0EADCI"><title>Description.</title><p><bold><italic>Size</italic></bold>: 7.1–7.7 mm.</p><p><bold><italic>Colour</italic></bold>: Pronotum and elytra bronze, cupreous, also which greenish reflex.</p><p><bold><italic>Head</italic></bold>: Supraocular furrow indistinct, vertex pubescent with deep median line. Antennae entirely rufous, sometimes apex darkly rufous; A4 = 1.6× A2, A5 longest and ~ 2.5× as long as wide.</p><p><bold><italic>Pronotum</italic></bold>: More or less quadrate, anterior part slightly widened by shallow anterior tubercles, disc shiny, coarsely punctate, rugose, sometimes with microsculpture in major part of the disc, basal sulcus prominent with rugae and dense punctures, median groove indistinct.</p><p><bold><italic>Elytra</italic></bold>: Sparsely rugose, shiny, densely punctate on disc.</p><p><bold><italic>Legs</italic></bold>: In most specimens rufous, sometimes apical area of femora dark, metafemur with a prominent, blade-like tooth (Fig. <xref ref-type="fig" rid="F3">3B</xref>; Table <xref ref-type="table" rid="T3">3</xref>).</p><p><bold><italic>Pygidium</italic></bold>: Apex pubescent, shallowly emarginate or sometimes truncate in male and rounded in female. Last sternite entirely coppery but apex at middle part rufous, apical shape variable in male, acute in female (Table <xref ref-type="table" rid="T3">3</xref>).</p><p><bold><italic>Ovipositor</italic></bold>: Elongate, both sides paralleled, apical angle acute, subapical corner with teeth, apex remarkably prominent (Table <xref ref-type="table" rid="T3">3</xref>).</p><p><bold><italic>Aedeagus</italic></bold>: With median lobe, acute but slightly rounded at the apex; cap of tegmen gradually narrowed distally, notched, or sometimes rounded at apex (Fig. <xref ref-type="fig" rid="F3">3C–E</xref>).</p></tp:treatment-sec><tp:treatment-sec sec-type="Similar species" id="SECID0EXFCI"><title>Similar species.</title><p>The most similar species is <italic><tp:taxon-name><tp:taxon-name-part taxon-name-part-type="genus" reg="Plateumaris">Plateumaris</tp:taxon-name-part><tp:taxon-name-part taxon-name-part-type="species" reg="weisei">weisei</tp:taxon-name-part></tp:taxon-name></italic> and the main distinguishing characters are shown in Table <xref ref-type="table" rid="T3">3</xref>. Otherwise, the East Palaearctic <italic><tp:taxon-name><tp:taxon-name-part taxon-name-part-type="genus" reg="Plateumaris">Plateumaris</tp:taxon-name-part></tp:taxon-name></italic> species are not easy to distinguish. I found specimens of <italic><tp:taxon-name><tp:taxon-name-part taxon-name-part-type="genus" reg="Plateumaris">P.</tp:taxon-name-part><tp:taxon-name-part taxon-name-part-type="species" reg="amurensis">amurensis</tp:taxon-name-part></tp:taxon-name></italic> in museums also identified as <italic><tp:taxon-name><tp:taxon-name-part taxon-name-part-type="genus" reg="Plateumaris">P.</tp:taxon-name-part><tp:taxon-name-part taxon-name-part-type="species" reg="roscida">roscida</tp:taxon-name-part></tp:taxon-name></italic>, <italic><tp:taxon-name><tp:taxon-name-part taxon-name-part-type="genus" reg="Plateumaris">P.</tp:taxon-name-part><tp:taxon-name-part taxon-name-part-type="species" reg="sericea">sericea</tp:taxon-name-part></tp:taxon-name></italic>, or as their synonyms.</p></tp:treatment-sec><tp:treatment-sec sec-type="biology" id="SECID0EUHCI"><title>Biology.</title><p>Host plant and larvae are unknown.</p></tp:treatment-sec><tp:treatment-sec sec-type="distribution" id="SECID0EZHCI"><title>Distribution.</title><p>East Palaearctic only. Records exist for Asia: Russia: Transbaikalia, Republic of Sakha (Yakutia): southern part of river Lena; Amur Oblast, Khabarovsk Krai, Primorsky Krai, Sakhalin, Kurile Islands. Sometimes <italic><tp:taxon-name><tp:taxon-name-part taxon-name-part-type="genus" reg="Plateumaris">P.</tp:taxon-name-part><tp:taxon-name-part taxon-name-part-type="species" reg="amurensis">amurensis</tp:taxon-name-part></tp:taxon-name></italic> is mentioned from Japan (e.g., <xref ref-type="bibr" rid="B13">Bieńkowski 2014</xref>) but these are erroneous records caused by confusion with <italic><tp:taxon-name><tp:taxon-name-part taxon-name-part-type="genus" reg="Plateumaris">P.</tp:taxon-name-part><tp:taxon-name-part taxon-name-part-type="species" reg="weisei">weisei</tp:taxon-name-part></tp:taxon-name></italic> (<xref ref-type="bibr" rid="B48">Hayashi 2001</xref>, <xref ref-type="bibr" rid="B50">2020</xref>).</p></tp:treatment-sec><tp:treatment-sec sec-type="material" id="SECID0EBJCI"><title>Material examined.</title><p>15 specimens from different localities in East Siberia and Far East.</p><table-wrap id="T3" position="float" orientation="portrait"><label>Table 3.</label><caption><p>Distinguishing characters of <italic><tp:taxon-name><tp:taxon-name-part taxon-name-part-type="genus" reg="Plateumaris">Plateumaris</tp:taxon-name-part><tp:taxon-name-part taxon-name-part-type="species" reg="amurensis">amurensis</tp:taxon-name-part></tp:taxon-name></italic> und <italic><tp:taxon-name><tp:taxon-name-part taxon-name-part-type="genus" reg="Plateumaris">P.</tp:taxon-name-part><tp:taxon-name-part taxon-name-part-type="species" reg="weisei">weisei</tp:taxon-name-part></tp:taxon-name></italic> (drawings from <xref ref-type="bibr" rid="B48">Hayashi 2001</xref>).</p></caption><table id="TID0E3WDK" rules="all"><tbody><tr><th rowspan="1" colspan="1"/><th rowspan="1" colspan="2">
                        <italic>
                          <tp:taxon-name><tp:taxon-name-part taxon-name-part-type="genus" reg="Plateumaris">P.</tp:taxon-name-part><tp:taxon-name-part taxon-name-part-type="species" reg="amurensis">amurensis</tp:taxon-name-part></tp:taxon-name>
                        </italic>
                      </th><th rowspan="1" colspan="2">
                        <italic>
                          <tp:taxon-name><tp:taxon-name-part taxon-name-part-type="genus" reg="Plateumaris">P.</tp:taxon-name-part><tp:taxon-name-part taxon-name-part-type="species" reg="weisei">weisei</tp:taxon-name-part></tp:taxon-name>
                        </italic>
                      </th></tr><tr><td rowspan="1" colspan="1">Metafemur</td><td rowspan="1" colspan="2">
                        <inline-graphic xmlns:xlink="http://www.w3.org/1999/xlink" xlink:href="zookeys-1177-167_article-103214__-i001.jpg" xlink:type="simple" id="oo_898853.jpg"/>
                      </td><td rowspan="1" colspan="2">
                        <inline-graphic xmlns:xlink="http://www.w3.org/1999/xlink" xlink:href="zookeys-1177-167_article-103214__-i002.jpg" xlink:type="simple" id="oo_898854.jpg"/>
                      </td></tr><tr><td rowspan="1" colspan="1">Last sternite male</td><td rowspan="1" colspan="2">
                        <inline-graphic xmlns:xlink="http://www.w3.org/1999/xlink" xlink:href="zookeys-1177-167_article-103214__-i003.jpg" xlink:type="simple" id="oo_898855.jpg"/>
                      </td><td rowspan="1" colspan="2">
                        <inline-graphic xmlns:xlink="http://www.w3.org/1999/xlink" xlink:href="zookeys-1177-167_article-103214__-i004.jpg" xlink:type="simple" id="oo_898856.jpg"/>
                      </td></tr><tr><td rowspan="1" colspan="1">Last sternite female</td><td rowspan="1" colspan="2">
                        <inline-graphic xmlns:xlink="http://www.w3.org/1999/xlink" xlink:href="zookeys-1177-167_article-103214__-i005.jpg" xlink:type="simple" id="oo_898857.jpg"/>
                      </td><td rowspan="1" colspan="2">
                        <inline-graphic xmlns:xlink="http://www.w3.org/1999/xlink" xlink:href="zookeys-1177-167_article-103214__-i006.jpg" xlink:type="simple" id="oo_898858.jpg"/>
                      </td></tr><tr><td rowspan="1" colspan="1">Aedeagus: apex of median lobe</td><td rowspan="1" colspan="2">
                        <inline-graphic xmlns:xlink="http://www.w3.org/1999/xlink" xlink:href="zookeys-1177-167_article-103214__-i007.jpg" xlink:type="simple" id="oo_898859.jpg"/>
                      </td><td rowspan="1" colspan="2">
                        <inline-graphic xmlns:xlink="http://www.w3.org/1999/xlink" xlink:href="zookeys-1177-167_article-103214__-i008.jpg" xlink:type="simple" id="oo_898860.jpg"/>
                      </td></tr><tr><td rowspan="1" colspan="1">Cap of tegmen</td><td rowspan="1" colspan="2">
                        <inline-graphic xmlns:xlink="http://www.w3.org/1999/xlink" xlink:href="zookeys-1177-167_article-103214__-i009.jpg" xlink:type="simple" id="oo_898861.jpg"/>
                      </td><td rowspan="1" colspan="2">
                        <inline-graphic xmlns:xlink="http://www.w3.org/1999/xlink" xlink:href="zookeys-1177-167_article-103214__-i010.jpg" xlink:type="simple" id="oo_898862.jpg"/>
                      </td></tr><tr><td rowspan="1" colspan="1">Ovipositor: ventral view and apex contour</td><td rowspan="1" colspan="1">
                        <inline-graphic xmlns:xlink="http://www.w3.org/1999/xlink" xlink:href="zookeys-1177-167_article-103214__-i011.jpg" xlink:type="simple" id="oo_898863.jpg"/>
                      </td><td rowspan="1" colspan="1">
                        <inline-graphic xmlns:xlink="http://www.w3.org/1999/xlink" xlink:href="zookeys-1177-167_article-103214__-i012.jpg" xlink:type="simple" id="oo_898864.jpg"/>
                      </td><td rowspan="1" colspan="1">
                        <inline-graphic xmlns:xlink="http://www.w3.org/1999/xlink" xlink:href="zookeys-1177-167_article-103214__-i013.jpg" xlink:type="simple" id="oo_898865.jpg"/>
                      </td><td rowspan="1" colspan="1">
                        <inline-graphic xmlns:xlink="http://www.w3.org/1999/xlink" xlink:href="zookeys-1177-167_article-103214__-i014.jpg" xlink:type="simple" id="oo_898866.jpg"/>
                      </td></tr></tbody></table></table-wrap></tp:treatment-sec><ref-list><ref id="B48"><mixed-citation xmlns:xlink="http://www.w3.org/1999/xlink" xlink:type="simple"><person-group><name name-style="western"><surname>Hayashi</surname><given-names>M</given-names></name></person-group> (<year>2001</year>) <article-title>Taxonomic notes on <italic><tp:taxon-name><tp:taxon-name-part taxon-name-part-type="genus">Plateumaris</tp:taxon-name-part><tp:taxon-name-part taxon-name-part-type="species">amurensis</tp:taxon-name-part></tp:taxon-name></italic> Weise and <italic><tp:taxon-name><tp:taxon-name-part taxon-name-part-type="genus">Plateumaris</tp:taxon-name-part><tp:taxon-name-part taxon-name-part-type="species">weisei</tp:taxon-name-part></tp:taxon-name></italic> (Duvivier) (<tp:taxon-name><tp:taxon-name-part taxon-name-part-type="order">Coleoptera</tp:taxon-name-part></tp:taxon-name>: <tp:taxon-name><tp:taxon-name-part taxon-name-part-type="family">Chrysomelidae</tp:taxon-name-part></tp:taxon-name>: <tp:taxon-name><tp:taxon-name-part taxon-name-part-type="subfamily">Donaciinae</tp:taxon-name-part></tp:taxon-name>).</article-title><source>Entomological Review of Japan</source><volume>56</volume>(<issue>1</issue>): <fpage>1</fpage>–<lpage>8</lpage>.</mixed-citation></ref><ref id="B35"><mixed-citation xmlns:xlink="http://www.w3.org/1999/xlink" xlink:type="simple"><person-group><name name-style="western"><surname>Geiser</surname><given-names>E</given-names></name><name name-style="western"><surname>Geiser</surname><given-names>R</given-names></name></person-group> (<year>2023</year>) <article-title>Original descriptions of Palaearctic species of the genus <italic><tp:taxon-name><tp:taxon-name-part taxon-name-part-type="genus">Plateumaris</tp:taxon-name-part></tp:taxon-name></italic> C. G. Thomson, 1859 (<tp:taxon-name><tp:taxon-name-part taxon-name-part-type="order">Coleoptera</tp:taxon-name-part></tp:taxon-name>, <tp:taxon-name><tp:taxon-name-part taxon-name-part-type="family">Chrysomelidae</tp:taxon-name-part></tp:taxon-name>, <tp:taxon-name><tp:taxon-name-part taxon-name-part-type="subfamily">Donaciinae</tp:taxon-name-part></tp:taxon-name>) and their translations.</article-title> In: <person-group><name name-style="western"><surname>Chaboo</surname><given-names>CS</given-names></name><name name-style="western"><surname>Schmitt</surname><given-names>M</given-names></name></person-group> (<role>Eds</role>) <issue-title>Research on Chrysomelidae 9.</issue-title><source>ZooKeys</source><volume>1177</volume>: <fpage>235</fpage>–<lpage>258</lpage>. <ext-link xlink:type="simple" ext-link-type="doi" xlink:href="10.3897/zookeys.1177.103212">https://doi.org/10.3897/zookeys.1177.103212</ext-link></mixed-citation></ref><ref id="B133"><mixed-citation xmlns:xlink="http://www.w3.org/1999/xlink" xlink:type="simple"><person-group><name name-style="western"><surname>Weise</surname><given-names>J</given-names></name></person-group> (<year>1898</year>) <article-title>Ueber neue und bekannte Chrysomeliden.</article-title><source>Archiv für Naturgeschichte</source><volume>64</volume>(<issue>1</issue>): <fpage>177</fpage>–<lpage>224</lpage>. <ext-link xlink:href="https://www.zobodat.at/publikation_articles.php?id=231328" ext-link-type="uri" xlink:type="simple">https://www.zobodat.at/publikation_articles.php?id=231328</ext-link></mixed-citation></ref><ref id="B108"><mixed-citation xmlns:xlink="http://www.w3.org/1999/xlink" xlink:type="simple"><person-group><name name-style="western"><surname>Reitter</surname><given-names>E</given-names></name></person-group> (<year>1920</year>) <article-title>Bestimmungstabellen der europäischen Coleopteren. Heft 88: <tp:taxon-name><tp:taxon-name-part taxon-name-part-type="family">Chrysomelidae</tp:taxon-name-part></tp:taxon-name>, 1.Teil: Tribus <tp:taxon-name><tp:taxon-name-part taxon-name-part-type="subfamily">Donaciinae</tp:taxon-name-part></tp:taxon-name>.</article-title><source>Wiener Entomologische Zeitung</source><volume>38</volume>(<issue>1–3</issue>): <fpage>21</fpage>–<lpage>43</lpage>. <ext-link xlink:href="https://www.biodiversitylibrary.org/page/12110882#page/279/mode/1up" ext-link-type="uri" xlink:type="simple">https://www.biodiversitylibrary.org/page/12110882#page/279/mode/1up</ext-link></mixed-citation></ref><ref id="B137"><mixed-citation xmlns:xlink="http://www.w3.org/1999/xlink" xlink:type="simple"><person-group><name name-style="western"><surname>Winkler</surname><given-names>A</given-names></name></person-group> (<year>1930</year>) Catalogus Coleopterorum regionis palaearcticae, pars 11: 1265–1392. [Wien.]</mixed-citation></ref><ref id="B37"><mixed-citation xmlns:xlink="http://www.w3.org/1999/xlink" xlink:type="simple"><person-group><name name-style="western"><surname>Goecke</surname><given-names>H</given-names></name></person-group> (<year>1937</year>) <article-title>Bemerkungen zu <italic><tp:taxon-name><tp:taxon-name-part taxon-name-part-type="genus">Plateumaris</tp:taxon-name-part><tp:taxon-name-part taxon-name-part-type="species">weisei</tp:taxon-name-part></tp:taxon-name></italic> Duviv. (Col. Chrys.). 7. Beitrag zur Kenntnis der Donaciinen. Festschrift zum 60. Geburtstage von Prof. Dr.</article-title><source>Embrik Strand (Riga)</source><volume>2</volume>: <fpage>371</fpage>–<lpage>372</lpage>. <ext-link xlink:href="https://dspace.lu.lv/dspace/handle/7/61203" ext-link-type="uri" xlink:type="simple">https://dspace.lu.lv/dspace/handle/7/61203</ext-link></mixed-citation></ref><ref id="B43"><mixed-citation xmlns:xlink="http://www.w3.org/1999/xlink" xlink:type="simple"><person-group><name name-style="western"><surname>Goecke</surname><given-names>H</given-names></name></person-group> (<year>1960</year>) <article-title>Monographie der Schilfkäfer. III. Die Gattungen und Arten der <tp:taxon-name><tp:taxon-name-part taxon-name-part-type="subfamily">Donaciinae</tp:taxon-name-part></tp:taxon-name> (Col. Chrys.) und ihre Verbreitung. 18. Beitrag zur Kenntnis der <tp:taxon-name><tp:taxon-name-part taxon-name-part-type="subfamily">Donaciinae</tp:taxon-name-part></tp:taxon-name>.</article-title><source>Entomologische Blätter</source><volume>56</volume>(<issue>1</issue>): <fpage>1</fpage>–<lpage>19</lpage>.</mixed-citation></ref><ref id="B63"><mixed-citation xmlns:xlink="http://www.w3.org/1999/xlink" xlink:type="simple"><person-group><name name-style="western"><surname>Jolivet</surname><given-names>P</given-names></name></person-group> (<year>1970</year>) <article-title>Coleopterorum Catalogus supplementa. Pars. 51 fasc. 2 (ed. secunda), <tp:taxon-name><tp:taxon-name-part taxon-name-part-type="subfamily">Donaciinae</tp:taxon-name-part></tp:taxon-name>.</article-title> In: <person-group><name name-style="western"><surname>Steel</surname><given-names>WO</given-names></name></person-group> (<role>Ed.</role>) <issue-title>Coleopterorum Catalogus, Supplementa; W.</issue-title><source>Junk, The Hague 51(2)</source>, <fpage>1</fpage>–<lpage>71</lpage>.</mixed-citation></ref><ref id="B6"><mixed-citation xmlns:xlink="http://www.w3.org/1999/xlink" xlink:type="simple"><person-group><name name-style="western"><surname>Askevold</surname><given-names>IS</given-names></name></person-group> (<year>1991</year>) Classification, Reconstructed Phylogeny, and Geographic History of the New World Members of <italic><tp:taxon-name><tp:taxon-name-part taxon-name-part-type="genus">Plateumaris</tp:taxon-name-part></tp:taxon-name></italic> Thomson, 1859 (<tp:taxon-name><tp:taxon-name-part taxon-name-part-type="order">Coleoptera</tp:taxon-name-part></tp:taxon-name>: <tp:taxon-name><tp:taxon-name-part taxon-name-part-type="family">Chrysomelidae</tp:taxon-name-part></tp:taxon-name>: <tp:taxon-name><tp:taxon-name-part taxon-name-part-type="subfamily">Donaciinae</tp:taxon-name-part></tp:taxon-name>). Memoirs of the Entomological Society of Canada 157(S157): 5–175. <ext-link xlink:href="10.4039/entm123157fv" ext-link-type="doi" xlink:type="simple">https://doi.org/10.4039/entm123157fv</ext-link></mixed-citation></ref><ref id="B45"><mixed-citation xmlns:xlink="http://www.w3.org/1999/xlink" xlink:type="simple"><person-group><name name-style="western"><surname>Gressitt</surname><given-names>JL</given-names></name><name name-style="western"><surname>Kimoto</surname><given-names>S</given-names></name></person-group> (<year>1961</year>) The <tp:taxon-name><tp:taxon-name-part taxon-name-part-type="family">Chrysomelidae</tp:taxon-name-part></tp:taxon-name> (<tp:taxon-name><tp:taxon-name-part taxon-name-part-type="order">Coleoptera</tp:taxon-name-part></tp:taxon-name>) of China and Korea, Part 1. Pacific Insects Monograph 1 A: 1–299.</mixed-citation></ref><ref id="B92"><mixed-citation xmlns:xlink="http://www.w3.org/1999/xlink" xlink:type="simple"><person-group><name name-style="western"><surname>Medvedev</surname><given-names>LN</given-names></name></person-group> (<year>1992</year>) Fam. <tp:taxon-name><tp:taxon-name-part taxon-name-part-type="family">Chrysomelidae</tp:taxon-name-part></tp:taxon-name>. In: Opredelitel’ nasekomyh Dalnego Vostoka SSSR. V3. Part 2. Nauka, St. Petersburg, 533–602. [In Russian]</mixed-citation></ref><ref id="B13"><mixed-citation xmlns:xlink="http://www.w3.org/1999/xlink" xlink:type="simple"><person-group><name name-style="western"><surname>Bieńkowski</surname><given-names>AO</given-names></name></person-group> (<year>2014</year>) <source>Reed Beetles (<tp:taxon-name><tp:taxon-name-part taxon-name-part-type="order">Coleoptera</tp:taxon-name-part></tp:taxon-name>: <tp:taxon-name><tp:taxon-name-part taxon-name-part-type="family">Chrysomelidae</tp:taxon-name-part></tp:taxon-name>: <tp:taxon-name><tp:taxon-name-part taxon-name-part-type="subfamily">Donaciinae</tp:taxon-name-part></tp:taxon-name>) [in Russian].</source><publisher-name>Publishing Company Mukhametov GV</publisher-name>, <publisher-loc>Livny</publisher-loc>, <size units="page">380 pp</size>.</mixed-citation></ref><ref id="B50"><mixed-citation xmlns:xlink="http://www.w3.org/1999/xlink" xlink:type="simple"><person-group><name name-style="western"><surname>Hayashi</surname><given-names>M</given-names></name></person-group> (<year>2020</year>) Revision of extant and fossil <tp:taxon-name><tp:taxon-name-part taxon-name-part-type="subfamily">Donaciinae</tp:taxon-name-part></tp:taxon-name> (<tp:taxon-name><tp:taxon-name-part taxon-name-part-type="order">Coleoptera</tp:taxon-name-part></tp:taxon-name>: <tp:taxon-name><tp:taxon-name-part taxon-name-part-type="family">Chrysomelidae</tp:taxon-name-part></tp:taxon-name>) of Japan. Japanese Journal of Systematic Entomology, Supplementary Series (2): 61–160.</mixed-citation></ref></ref-list></tp:taxon-treatment>
