# Supplementary material for: Revision of the Palaearctic species of the genus Plateumaris C. G. Thomson, 1859 (Coleoptera, Chrysomelidae, Donaciinae)
Source: Zookeys. 2023 Aug 30;1177:167–233. doi: 10.3897/zookeys.1177.103214 (PMC10483391; doi:10.3897/zookeys.1177.103214)
Supplement: XML Treatment for Plateumaris bracata [file zookeys.1177.103214-treatment4.xml]

<!DOCTYPE tp:taxon-treatment
  PUBLIC "-//TaxonX//DTD Taxonomic Treatment Publishing DTD v0 20100105//EN" "tax-treatment-NSO.dtd">
<tp:taxon-treatment xmlns:tp="http://www.plazi.org/taxpub"><tp:treatment-meta><kwd-group><label>Taxon classification</label><kwd>
                  <named-content content-type="kingdom">Animalia</named-content>
                </kwd><kwd>
                  <named-content content-type="order">Coleoptera</named-content>
                </kwd><kwd>
                  <named-content content-type="family">Chrysomelidae</named-content>
                </kwd></kwd-group><mixed-citation publication-type="journal"><person-group><name><surname>Geiser</surname><given-names>Elisabeth</given-names></name></person-group><article-title>Revision of the Palaearctic species of the genus <italic><tp:taxon-name><tp:taxon-name-part taxon-name-part-type="genus" reg="Plateumaris">Plateumaris</tp:taxon-name-part></tp:taxon-name></italic> C. G. Thomson, 1859 (<tp:taxon-name><tp:taxon-name-part taxon-name-part-type="order">Coleoptera</tp:taxon-name-part></tp:taxon-name>, <tp:taxon-name><tp:taxon-name-part taxon-name-part-type="family">Chrysomelidae</tp:taxon-name-part></tp:taxon-name>, <tp:taxon-name><tp:taxon-name-part taxon-name-part-type="subfamily">Donaciinae</tp:taxon-name-part></tp:taxon-name>)</article-title><source>Zookeys</source><day>30</day><month>08</month><year>2023</year><volume>1177</volume><fpage>167</fpage><lpage>233</lpage><pub-id pub-id-type="doi">10.3897/zookeys.1177.103214</pub-id></mixed-citation></tp:treatment-meta><tp:nomenclature><tp:taxon-name>
                <object-id xmlns:xlink="http://www.w3.org/1999/xlink" content-type="arpha" xlink:type="simple">986E9B52-3535-5199-BB29-A58FF249F8BF</object-id>
                <tp:taxon-name-part taxon-name-part-type="genus" reg="Plateumaris">Plateumaris</tp:taxon-name-part>
                <tp:taxon-name-part taxon-name-part-type="species" reg="bracata">bracata</tp:taxon-name-part>
              </tp:taxon-name><tp:taxon-authority>(Scopoli, 1772)</tp:taxon-authority><xref ref-type="fig" rid="F4">Fig. 4</xref><tp:nomenclature-citation-list><tp:nomenclature-citation><tp:taxon-name>
                    <tp:taxon-name-part taxon-name-part-type="genus" reg="Prionus">Prionus</tp:taxon-name-part>
                    <tp:taxon-name-part taxon-name-part-type="species" reg="bracatus">bracatus</tp:taxon-name-part>
                  </tp:taxon-name><comment>Scopoli, 1772: 100.</comment></tp:nomenclature-citation><tp:nomenclature-citation><tp:taxon-name>
                    <tp:taxon-name-part taxon-name-part-type="genus" reg="Donacia">Donacia</tp:taxon-name-part>
                    <tp:taxon-name-part taxon-name-part-type="species" reg="abdominalis">abdominalis</tp:taxon-name-part>
                  </tp:taxon-name><comment>Olivier, 1800: 9.</comment></tp:nomenclature-citation><tp:nomenclature-citation><tp:taxon-name>
                    <tp:taxon-name-part taxon-name-part-type="genus" reg="Plateumaris">Plateumaris</tp:taxon-name-part>
                    <tp:taxon-name-part taxon-name-part-type="species" reg="bracatus">bracatus</tp:taxon-name-part>
                    <tp:taxon-name-part taxon-name-part-type="infraspecific-rank">var.</tp:taxon-name-part>
                    <tp:taxon-name-part taxon-name-part-type="variety" reg="fairmairi">fairmairi</tp:taxon-name-part>
                  </tp:taxon-name><comment>LeGrand, 1861a: 265.</comment></tp:nomenclature-citation><tp:nomenclature-citation><tp:taxon-name>
                    <tp:taxon-name-part taxon-name-part-type="genus" reg="Donacia">Donacia</tp:taxon-name-part>
                    <tp:taxon-name-part taxon-name-part-type="species" reg="nigra">nigra</tp:taxon-name-part>
                  </tp:taxon-name><comment>Fabricius, 1792: 117.</comment></tp:nomenclature-citation><tp:nomenclature-citation><tp:taxon-name>
                    <tp:taxon-name-part taxon-name-part-type="genus" reg="Donacia">Donacia</tp:taxon-name-part>
                    <tp:taxon-name-part taxon-name-part-type="species" reg="palustris">palustris</tp:taxon-name-part>
                  </tp:taxon-name><comment>Herbst, 1784: 100.</comment></tp:nomenclature-citation><tp:nomenclature-citation><tp:taxon-name>
                    <tp:taxon-name-part taxon-name-part-type="genus" reg="Leptura">Leptura</tp:taxon-name-part>
                    <tp:taxon-name-part taxon-name-part-type="species" reg="violacea">violacea</tp:taxon-name-part>
                  </tp:taxon-name><comment>Pallas, 1773: 724.</comment></tp:nomenclature-citation></tp:nomenclature-citation-list></tp:nomenclature><tp:treatment-sec sec-type="type locality" id="SECID0E4TCI"><title>Type locality.</title><p><italic><tp:taxon-name><tp:taxon-name-part taxon-name-part-type="genus" reg="Plateumaris">Plateumaris</tp:taxon-name-part><tp:taxon-name-part taxon-name-part-type="species" reg="bracatus">bracatus</tp:taxon-name-part></tp:taxon-name></italic>: Carniola, a historical region which comprised parts of present-day Slovenia.</p></tp:treatment-sec><tp:treatment-sec sec-type="type material" id="SECID0EOUCI"><title>Type material.</title><p>Type specimens of <italic><tp:taxon-name><tp:taxon-name-part taxon-name-part-type="genus" reg="Plateumaris">P.</tp:taxon-name-part><tp:taxon-name-part taxon-name-part-type="species" reg="bracatus">bracatus</tp:taxon-name-part></tp:taxon-name></italic> do not exist anymore. Sadly, Scopoli’s collection of insects from Carniola decayed during his life time. He committed this collection to a printer in Vienna who apparently did not store it adequately. Before all the pictures were printed, Scopoli complained in his 1773 letter to Linnaeus (<xref ref-type="bibr" rid="B19">Brelih et al. 2006</xref>) that the insects “had either decayed or fallen apart”.</p><fig id="F4" position="float" orientation="portrait"><object-id xmlns:xlink="http://www.w3.org/1999/xlink" content-type="doi" xlink:type="simple">10.3897/zookeys.1177.103214.figure4</object-id><object-id xmlns:xlink="http://www.w3.org/1999/xlink" content-type="arpha" xlink:type="simple">749D19E5-58EF-537D-9C1D-D85039DEB258</object-id><label>Figure 4.</label><caption><p><italic><tp:taxon-name><tp:taxon-name-part taxon-name-part-type="genus" reg="Plateumaris">Plateumaris</tp:taxon-name-part><tp:taxon-name-part taxon-name-part-type="species" reg="bracata">bracata</tp:taxon-name-part></tp:taxon-name></italic><bold>A</bold> habitus <bold>B</bold> aedeagus (photographs by K. Matsumoto) <bold>C</bold> elytra <bold>D</bold> elytra of <italic><tp:taxon-name><tp:taxon-name-part taxon-name-part-type="genus" reg="Plateumaris">Plateumaris</tp:taxon-name-part><tp:taxon-name-part taxon-name-part-type="species" reg="consimilis">consimilis</tp:taxon-name-part></tp:taxon-name></italic> (drawings from <xref ref-type="bibr" rid="B95">Mohr 1966a</xref>). Scale bar: one unit – 1 mm.</p></caption><graphic xmlns:xlink="http://www.w3.org/1999/xlink" xlink:href="zookeys-1177-167_article-103214__-g004.jpg" position="float" orientation="portrait" xlink:type="simple" id="oo_898839.jpg"><uri content-type="original_file" xlink:type="simple">https://binary.pensoft.net/fig/898839</uri></graphic></fig></tp:treatment-sec><tp:treatment-sec sec-type="Taxonomic history and synonymies" id="SECID0ESWCI"><title>Taxonomic history and synonymies.</title><p>In nearly all publications the species name has been misspelled “<tp:taxon-name><tp:taxon-name-part taxon-name-part-type="genus" reg="Plateumaris"/><tp:taxon-name-part taxon-name-part-type="species" reg="braccata">braccata</tp:taxon-name-part></tp:taxon-name>”. The spelling in the original description by <xref ref-type="bibr" rid="B115">Scopoli (1772)</xref> is “<tp:taxon-name><tp:taxon-name-part taxon-name-part-type="genus" reg="Prionus">Prionus</tp:taxon-name-part></tp:taxon-name> Bracatus” with a single “c” (<xref ref-type="bibr" rid="B35">Geiser and Geiser 2023</xref>). Scopoli used this epithet presumably because “bracae” means “trousers” or “pants” referring to the clubbed shape of the metafemora. A variant of this word exists in later medieval Latin and was spelled “braccae”, which <xref ref-type="bibr" rid="B111">Schenkling (1917)</xref> used in his explanation of the scientific names of beetles. Because the spelling of the original description is linguistically correct it must be preserved unaltered (<abbrev xmlns:xlink="http://www.w3.org/1999/xlink" xlink:title="International Code of Zoological Nomenclature" id="ABBRID0ETXCI" xlink:type="simple">ICZN</abbrev>, Art. 32.2.1). Because the original description by Scopoli is very short, <xref ref-type="bibr" rid="B132">Weise (1893)</xref> published a more detailed redescription (see <xref ref-type="bibr" rid="B35">Geiser and Geiser 2023</xref>).</p><p><italic><tp:taxon-name><tp:taxon-name-part taxon-name-part-type="genus" reg="Donacia">Donacia</tp:taxon-name-part><tp:taxon-name-part taxon-name-part-type="species" reg="abdominalis">abdominalis</tp:taxon-name-part></tp:taxon-name></italic> (Olivier, 1800): <xref ref-type="bibr" rid="B118">Silfverberg (2010)</xref> cited this synonym as <italic><tp:taxon-name><tp:taxon-name-part taxon-name-part-type="genus" reg="Donacia"/><tp:taxon-name-part taxon-name-part-type="species" reg="abdominalis">abdominalis</tp:taxon-name-part></tp:taxon-name></italic> (Olivier, 1795). Despite the title page dated 1795, the fourth volume of Olivier’s ’Entomologie, ou histoire naturelle des insectes’ was issued in two parts, one probably in 1795 and the second one in 1800. All new taxa made available in this work have previously been dated 1795 in the literature (<xref ref-type="bibr" rid="B17">Bousquet 2018</xref>). In any case, Olivier’s volume does not contain the original description. He also listed another name of this species, <italic><tp:taxon-name><tp:taxon-name-part taxon-name-part-type="genus" reg="Leptura">Leptura</tp:taxon-name-part><tp:taxon-name-part taxon-name-part-type="species" reg="violacea">violacea</tp:taxon-name-part></tp:taxon-name></italic> Pallas, and then described the typical characters of <italic><tp:taxon-name><tp:taxon-name-part taxon-name-part-type="genus" reg="Plateumaris">P.</tp:taxon-name-part><tp:taxon-name-part taxon-name-part-type="species" reg="bracata">bracata</tp:taxon-name-part></tp:taxon-name></italic>. Later, <italic><tp:taxon-name><tp:taxon-name-part taxon-name-part-type="genus" reg="Plateumaris">P.</tp:taxon-name-part><tp:taxon-name-part taxon-name-part-type="species" reg="abdominalis">abdominalis</tp:taxon-name-part></tp:taxon-name></italic> was regarded synonymous with <italic><tp:taxon-name><tp:taxon-name-part taxon-name-part-type="genus" reg="Plateumaris">P.</tp:taxon-name-part><tp:taxon-name-part taxon-name-part-type="species" reg="rustica">rustica</tp:taxon-name-part></tp:taxon-name></italic> because it was mixed up with <italic><tp:taxon-name><tp:taxon-name-part taxon-name-part-type="genus" reg="Plateumaris">P.</tp:taxon-name-part><tp:taxon-name-part taxon-name-part-type="species" reg="abdominalis">abdominalis</tp:taxon-name-part></tp:taxon-name></italic> Bedel, 1891, who intentionally did not describe it as a new species (see section on <italic><tp:taxon-name><tp:taxon-name-part taxon-name-part-type="genus" reg="Plateumaris">P.</tp:taxon-name-part><tp:taxon-name-part taxon-name-part-type="species" reg="rustica">rustica</tp:taxon-name-part></tp:taxon-name></italic> for details).</p><p><italic><tp:taxon-name><tp:taxon-name-part taxon-name-part-type="genus" reg="Plateumaris">Plateumaris</tp:taxon-name-part><tp:taxon-name-part taxon-name-part-type="species" reg="fairmairi">fairmairi</tp:taxon-name-part></tp:taxon-name></italic> was first described by <xref ref-type="bibr" rid="B80">LeGrand (1861a)</xref> on page 265 as variation of <italic><tp:taxon-name><tp:taxon-name-part taxon-name-part-type="genus" reg="Donacia">Donacia</tp:taxon-name-part><tp:taxon-name-part taxon-name-part-type="species" reg="nigra">nigra</tp:taxon-name-part></tp:taxon-name></italic> (see <xref ref-type="bibr" rid="B35">Geiser and Geiser 2023</xref>) from a specimen with complete black antennae and legs. The often-mentioned page 89 derives from the reprint (<xref ref-type="bibr" rid="B81">LeGrand 1861b</xref>).</p><p>Fabricius described <italic><tp:taxon-name><tp:taxon-name-part taxon-name-part-type="genus" reg="Donacia">Donacia</tp:taxon-name-part><tp:taxon-name-part taxon-name-part-type="species" reg="nigra">nigra</tp:taxon-name-part></tp:taxon-name></italic> by 1792 (see <xref ref-type="bibr" rid="B35">Geiser and Geiser 2023</xref>). He allocated it close to <italic><tp:taxon-name><tp:taxon-name-part taxon-name-part-type="genus" reg="Donacia">D.</tp:taxon-name-part><tp:taxon-name-part taxon-name-part-type="species" reg="festucae">festucae</tp:taxon-name-part></tp:taxon-name></italic> which is now synonymous with <italic><tp:taxon-name><tp:taxon-name-part taxon-name-part-type="genus" reg="Plateumaris">P.</tp:taxon-name-part><tp:taxon-name-part taxon-name-part-type="species" reg="sericea">sericea</tp:taxon-name-part></tp:taxon-name></italic>. The name <italic><tp:taxon-name><tp:taxon-name-part taxon-name-part-type="genus" reg="Plateumaris">Plateumaris</tp:taxon-name-part></tp:taxon-name></italic> was not established then, but <xref ref-type="bibr" rid="B29">Fabricius (1792)</xref> noticed some differences from other <italic><tp:taxon-name><tp:taxon-name-part taxon-name-part-type="genus" reg="Donacia">Donacia</tp:taxon-name-part></tp:taxon-name></italic> species.</p></tp:treatment-sec><tp:treatment-sec sec-type="diagnosis" id="SECID0E44CI"><title>Diagnosis.</title><p>This is the largest <italic><tp:taxon-name><tp:taxon-name-part taxon-name-part-type="genus" reg="Plateumaris">Plateumaris</tp:taxon-name-part></tp:taxon-name></italic> species, body length: 8.0–12.0 mm (Fig. <xref ref-type="fig" rid="F4">4A</xref>).</p><p>Head, pronotum and elytra entirely black or with a weak blue, purple or green metallic lustre, antennae and legs reddish brown in most specimens, elytra elongate, ~ 2× as long as wide, side contour of the elytra very straight, almost parallel.</p></tp:treatment-sec><tp:treatment-sec sec-type="description" id="SECID0EP5CI"><title>Description.</title><p><bold><italic>Size</italic></bold>: 8.0–12.0 mm.</p><p><bold><italic>Colour</italic></bold>: Dark, entirely black or at the most with weak blue, purple or green metallic lustre.</p><p><bold><italic>Head</italic></bold>: Entirely black or with weak metallic lustre. Fine punctures and very fine wrinkles. Antennae minimum as long as the half length of the beetle, basal part of the antennomere always reddish (with rare exceptions), apical part dark; ½ A1 ≥ A2, ½ A3 ≥ A2, A4 ≥ A3, A1 ≈ A4, A5 … A11 ≈ A4.</p><p><bold><italic>Pronotum</italic></bold>: Cordate, ahead distinctly wider than behind, anterior tubercles only slightly convex, slightly pubescent. Disc with fine punctures, median line well developed, sometimes shortened, but also very shallow and almost invisible in some specimens.</p><p><bold><italic>Elytra</italic></bold>: Base of elytra with short, distinct setae in most specimens, elytral disc rugose, punctures delicate, not deep, interstices strongly transversely wrinkled; contour of the margin very straight, almost parallel; elytra elongate, ~ 2× as long as wide, ratio of length to width = (1.8–2.1): 1.</p><p><bold><italic>Legs</italic></bold>: Colour variation from complete reddish brown to dark apical parts and completely dark legs, femora basally very broad, metafemur with broad tooth, robust in male, in female feeble or indistinct.</p><p><bold><italic>Aedeagus</italic></bold>: see Fig. <xref ref-type="fig" rid="F4">4B</xref>.</p></tp:treatment-sec><tp:treatment-sec sec-type="Similar species" id="SECID0EIADI"><title>Similar species.</title><p>The most similar species is <italic><tp:taxon-name><tp:taxon-name-part taxon-name-part-type="genus" reg="Plateumaris">Plateumaris</tp:taxon-name-part><tp:taxon-name-part taxon-name-part-type="species" reg="consimilis">consimilis</tp:taxon-name-part></tp:taxon-name></italic>, which is smaller (6.0–9.2 mm) on average, its elytra are shorter with a ratio of length to width ≤ 1.8, and the outer contour of the elytra are slightly rounded, not parallel.</p></tp:treatment-sec><tp:treatment-sec sec-type="biology" id="SECID0EZADI"><title>Biology.</title><p><italic><tp:taxon-name><tp:taxon-name-part taxon-name-part-type="genus" reg="Plateumaris">Plateumaris</tp:taxon-name-part><tp:taxon-name-part taxon-name-part-type="species" reg="bracata">bracata</tp:taxon-name-part></tp:taxon-name></italic> is monophagous on <italic><tp:taxon-name><tp:taxon-name-part taxon-name-part-type="genus" reg="Phragmites">Phragmites</tp:taxon-name-part><tp:taxon-name-part taxon-name-part-type="species" reg="australis">australis</tp:taxon-name-part></tp:taxon-name></italic> (Cav.) Trin. <abbrev xmlns:xlink="http://www.w3.org/1999/xlink" xlink:title="specimen(s)" id="ABBRID0EVBDI" xlink:type="simple">ex</abbrev> Steud., the common reed, <tp:taxon-name><tp:taxon-name-part taxon-name-part-type="family">Poaceae</tp:taxon-name-part></tp:taxon-name> (<xref ref-type="bibr" rid="B13">Bieńkowski 2014</xref>). The beetle can be found concealed in the <italic><tp:taxon-name><tp:taxon-name-part taxon-name-part-type="genus" reg="Phragmites">Phragmites</tp:taxon-name-part></tp:taxon-name></italic> leaf-folds. When feeding, it penetrates the young leaf shoots which later unfold to present a characteristic transverse series of round holes. <italic><tp:taxon-name><tp:taxon-name-part taxon-name-part-type="genus" reg="Donacia">Donacia</tp:taxon-name-part><tp:taxon-name-part taxon-name-part-type="species" reg="clavipes">clavipes</tp:taxon-name-part></tp:taxon-name></italic> feeds on the same plant species in a similar fashion but, in this case, the series of holes produced are irregularly elongated (<xref ref-type="bibr" rid="B94">Menzies and Cox 1996</xref>; <xref ref-type="bibr" rid="B109">Rheinheimer and Hassler 2018</xref>). For identification of the larvae see <xref ref-type="bibr" rid="B124">Steinhausen (1994)</xref> and <xref ref-type="bibr" rid="B14">Bieńkowski and Orlova-Bieńkowskaja (2004)</xref>. Despite its large distribution area and its common food plant, its number of specimens stored in museum collections is always remarkably fewer than the number of <italic><tp:taxon-name><tp:taxon-name-part taxon-name-part-type="genus" reg="Plateumaris">P.</tp:taxon-name-part><tp:taxon-name-part taxon-name-part-type="species" reg="consimilis">consimilis</tp:taxon-name-part></tp:taxon-name></italic> or <italic><tp:taxon-name><tp:taxon-name-part taxon-name-part-type="genus" reg="Plateumaris">P.</tp:taxon-name-part><tp:taxon-name-part taxon-name-part-type="species" reg="sericea">sericea</tp:taxon-name-part></tp:taxon-name></italic>. Compared with <italic><tp:taxon-name><tp:taxon-name-part taxon-name-part-type="genus" reg="Donacia">Donacia</tp:taxon-name-part><tp:taxon-name-part taxon-name-part-type="species" reg="clavipes">clavipes</tp:taxon-name-part></tp:taxon-name></italic>, which occurs on the same food plant, the numbers of <italic><tp:taxon-name><tp:taxon-name-part taxon-name-part-type="genus" reg="Plateumaris">P.</tp:taxon-name-part><tp:taxon-name-part taxon-name-part-type="species" reg="bracata">bracata</tp:taxon-name-part></tp:taxon-name></italic> specimens are also much fewer. Recent records are extremely rare.</p></tp:treatment-sec><tp:treatment-sec sec-type="distribution" id="SECID0EQEDI"><title>Distribution.</title><p>All parts of Europe except southern Europe and north Scandinavia, continuing to central Asia, including southern parts of Russia and western Siberia. Records exist for Europe: Austria, Belgium, Bosnia-Herzegovina [new in PalCat], Belarus, Bulgaria, Croatia [first record], Czech Republic, Denmark, Estonia, Finland, France, Germany, Great Britain, Hungary, Ireland, Italy, Latvia, Lithuania, Luxembourg, Moldavia, Montenegro [first record], The Netherlands, Norway, Poland, Romania, Russia (central and south parts of European Russia), Serbia [new in PalCat], Slovakia, Slovenia, Sweden, Switzerland, Ukraine.</p><p>Asia: Azerbaijan, China (Xinjiang [first record]), Georgia, Iran [new in PalCat], Kazakhstan, Kyrgyzstan [new in PalCat], Russia (south Siberia [new in PalCat], west Siberia).</p></tp:treatment-sec><tp:treatment-sec sec-type="New country records additional to Silfverberg (2010)" id="SECID0EWEDI"><title>New country records additional to <xref ref-type="bibr" rid="B118">Silfverberg (2010)</xref>.</title><p>Bosnia-Herzegovina: <xref ref-type="bibr" rid="B96">Mohr (1966b)</xref>.</p><p>Croatia • 3 <abbrev xmlns:xlink="http://www.w3.org/1999/xlink" xlink:title="specimen(s)" id="ABBRID0EHFDI" xlink:type="simple">ex</abbrev>.; Dalmatia; E. Geiser 2019 <abbrev xmlns:xlink="http://www.w3.org/1999/xlink" xlink:title="determinavit" id="ABBRID0ELFDI" xlink:type="simple">det</abbrev>.; <abbrev xmlns:xlink="http://www.w3.org/1999/xlink" xlink:title="collection" id="ABBRID0EPFDI" xlink:type="simple">coll</abbrev>. Frey in <named-content xmlns:xlink="http://www.w3.org/1999/xlink" content-type="dwc:institutional_code" xlink:title="Natural History Museum, Basel, Switzerland" xlink:href="http://grbio.org/institution/naturhistorisches-museum-basel-0" xlink:type="simple">NHMB</named-content>.</p><p>Montenegro • 2 <abbrev xmlns:xlink="http://www.w3.org/1999/xlink" xlink:title="specimen(s)" id="ABBRID0E1FDI" xlink:type="simple">ex</abbrev>.; Montenegro; E. Geiser 2019 <abbrev xmlns:xlink="http://www.w3.org/1999/xlink" xlink:title="determinavit" id="ABBRID0E5FDI" xlink:type="simple">det</abbrev>.; <abbrev xmlns:xlink="http://www.w3.org/1999/xlink" xlink:title="collection" id="ABBRID0ECGDI" xlink:type="simple">coll</abbrev>. Frey in <named-content xmlns:xlink="http://www.w3.org/1999/xlink" content-type="dwc:institutional_code" xlink:title="Natural History Museum, Basel, Switzerland" xlink:href="http://grbio.org/institution/naturhistorisches-museum-basel-0" xlink:type="simple">NHMB</named-content>.</p><p>Serbia: <xref ref-type="bibr" rid="B31">Gavrilović and Ćurčić (2011)</xref> and <xref ref-type="bibr" rid="B96">Mohr (1966b)</xref>.</p><p>China • 2 <abbrev xmlns:xlink="http://www.w3.org/1999/xlink" xlink:title="specimen(s)" id="ABBRID0EXGDI" xlink:type="simple">ex</abbrev>.; Xinjiang, “Ost-Turkestan, Bagratsch-Kul” [Bosten-Lake], Kurla; May 1902; Hauser <abbrev xmlns:xlink="http://www.w3.org/1999/xlink" xlink:title="legit" id="ABBRID0E2GDI" xlink:type="simple">leg</abbrev>.; E. Geiser 2019 <abbrev xmlns:xlink="http://www.w3.org/1999/xlink" xlink:title="determinavit" id="ABBRID0E6GDI" xlink:type="simple">det</abbrev>.; <named-content xmlns:xlink="http://www.w3.org/1999/xlink" content-type="dwc:institutional_code" xlink:title="Hungarian Natural History Museum, Budapest, Hungary" xlink:href="http://grbio.org/institution/hungarian-natural-history-museum-termeszettudomanyi-muzeum" xlink:type="simple">HNHM</named-content> • 1 <abbrev xmlns:xlink="http://www.w3.org/1999/xlink" xlink:title="specimen(s)" id="ABBRID0EIHDI" xlink:type="simple">ex</abbrev>.; Xinjiang, Kuldscha province, Upper Ili valley [“Ober Jli-Thal”]; 1897; F. Hauser <abbrev xmlns:xlink="http://www.w3.org/1999/xlink" xlink:title="legit" id="ABBRID0EMHDI" xlink:type="simple">leg</abbrev>.; “<italic><tp:taxon-name><tp:taxon-name-part taxon-name-part-type="genus" reg="Plateumaris">Pl.</tp:taxon-name-part><tp:taxon-name-part taxon-name-part-type="species" reg="braccata">braccata</tp:taxon-name-part></tp:taxon-name></italic>” H. Goecke 1956 <abbrev xmlns:xlink="http://www.w3.org/1999/xlink" xlink:title="determinavit" id="ABBRID0E2HDI" xlink:type="simple">det</abbrev>., E. Geiser 2019 <abbrev xmlns:xlink="http://www.w3.org/1999/xlink" xlink:title="vidit" id="ABBRID0E6HDI" xlink:type="simple">vid</abbrev>.; <abbrev xmlns:xlink="http://www.w3.org/1999/xlink" xlink:title="collection" id="ABBRID0EDIDI" xlink:type="simple">coll</abbrev>. Frey in <named-content xmlns:xlink="http://www.w3.org/1999/xlink" content-type="dwc:institutional_code" xlink:title="Natural History Museum, Basel, Switzerland" xlink:href="http://grbio.org/institution/naturhistorisches-museum-basel-0" xlink:type="simple">NHMB</named-content>. Note: Bosten-Lake lies east of Kurla; Kuldscha is now called Yining (in Chinese). Both Bosten-Lake and Kuldscha are located in north-western Xinjiang, on the northern side of the Ili River in the Dzungarian basin, ~ 70 km east of the border with Kazakhstan.</p><p>Iran • 2 <abbrev xmlns:xlink="http://www.w3.org/1999/xlink" xlink:title="specimen(s)" id="ABBRID0EOIDI" xlink:type="simple">ex</abbrev>.; Khorasan-e Razavi province, Sabzevar; <named-content xmlns:xlink="http://www.w3.org/1999/xlink" content-type="dwc:verbatimCoordinates" xlink:type="simple"><named-content content-type="geo-json" specific-use="{&#34;type&#34;:&#34;Point&#34;,&#34;coordinates&#34;:[57.583333,36.200000]}" id="NCID0EVIDI" xlink:type="simple">36°12′N, 57°35′E</named-content></named-content>; 1024 m a.s.l.; 23. Aug 2012 (<xref ref-type="bibr" rid="B110">Samin 2018</xref>).</p><p>Kyrgyzstan: <xref ref-type="bibr" rid="B13">Bieńkowski (2014)</xref>.</p><p>Russia: South Siberia (<xref ref-type="bibr" rid="B47">Gus’kova et al. 2018</xref>).</p></tp:treatment-sec><tp:treatment-sec sec-type="material" id="SECID0EKJDI"><title>Material examined.</title><p>More than 100 specimens from different localities throughout the distribution area.</p></tp:treatment-sec><ref-list><ref id="B95"><mixed-citation xmlns:xlink="http://www.w3.org/1999/xlink" xlink:type="simple"><person-group><name name-style="western"><surname>Mohr</surname><given-names>KH</given-names></name></person-group> (<year>1966a</year>) <source>88. Familie: <tp:taxon-name><tp:taxon-name-part taxon-name-part-type="family">Chrysomelidae</tp:taxon-name-part></tp:taxon-name>: 95–280. In: Freude H, Harde KW, Lohse GA (Eds) Die Käfer Mitteleuropas. Vol. 9.</source><publisher-name>Goecke &amp; Evers</publisher-name>, <publisher-loc>Krefeld</publisher-loc>, <size units="page">299 pp</size>.</mixed-citation></ref><ref id="B19"><mixed-citation xmlns:xlink="http://www.w3.org/1999/xlink" xlink:type="simple"><person-group><name name-style="western"><surname>Brelih</surname><given-names>S</given-names></name><name name-style="western"><surname>Drovenik</surname><given-names>B</given-names></name><name name-style="western"><surname>Pirnat</surname><given-names>A</given-names></name></person-group> (<year>2006</year>) <source>Material for the Beetle Fauna (<tp:taxon-name><tp:taxon-name-part taxon-name-part-type="order">Coleoptera</tp:taxon-name-part></tp:taxon-name>) of Slovenia. 2<sup>nd</sup> contribution: <tp:taxon-name><tp:taxon-name-part taxon-name-part-type="suborder">Polyphaga</tp:taxon-name-part></tp:taxon-name>: <tp:taxon-name><tp:taxon-name-part taxon-name-part-type="superfamily">Chrysomeloidea</tp:taxon-name-part></tp:taxon-name> (= <tp:taxon-name><tp:taxon-name-part taxon-name-part-type="clade">Phytophaga</tp:taxon-name-part></tp:taxon-name>): <tp:taxon-name><tp:taxon-name-part taxon-name-part-type="family">Cerambycidae</tp:taxon-name-part></tp:taxon-name>.</source><publisher-name>Scopolia</publisher-name>, <publisher-loc>Journal of the Slovenian Museum of Natural History, Ljubljana 58</publisher-loc>, <size units="page">442 pp</size>. <ext-link xlink:href="https://www.zin.ru/Animalia/Coleoptera/rus/lazpdf90.htm" ext-link-type="uri" xlink:type="simple">https://www.zin.ru/Animalia/Coleoptera/rus/lazpdf90.htm</ext-link></mixed-citation></ref><ref id="B115"><mixed-citation xmlns:xlink="http://www.w3.org/1999/xlink" xlink:type="simple"><person-group><name name-style="western"><surname>Scopoli</surname><given-names>JA</given-names></name></person-group> (<year>1772</year>) Observationes zoologicae. Annus V. Historico-Naturalis. Christ. Gottlob Hilscheri, Lipsiae, 70–128. <ext-link xlink:href="https://www.biodiversitylibrary.org/item/137649#page/74/mode/1up" ext-link-type="uri" xlink:type="simple">https://www.biodiversitylibrary.org/item/137649#page/74/mode/1up</ext-link></mixed-citation></ref><ref id="B35"><mixed-citation xmlns:xlink="http://www.w3.org/1999/xlink" xlink:type="simple"><person-group><name name-style="western"><surname>Geiser</surname><given-names>E</given-names></name><name name-style="western"><surname>Geiser</surname><given-names>R</given-names></name></person-group> (<year>2023</year>) <article-title>Original descriptions of Palaearctic species of the genus <italic><tp:taxon-name><tp:taxon-name-part taxon-name-part-type="genus">Plateumaris</tp:taxon-name-part></tp:taxon-name></italic> C. G. Thomson, 1859 (<tp:taxon-name><tp:taxon-name-part taxon-name-part-type="order">Coleoptera</tp:taxon-name-part></tp:taxon-name>, <tp:taxon-name><tp:taxon-name-part taxon-name-part-type="family">Chrysomelidae</tp:taxon-name-part></tp:taxon-name>, <tp:taxon-name><tp:taxon-name-part taxon-name-part-type="subfamily">Donaciinae</tp:taxon-name-part></tp:taxon-name>) and their translations.</article-title> In: <person-group><name name-style="western"><surname>Chaboo</surname><given-names>CS</given-names></name><name name-style="western"><surname>Schmitt</surname><given-names>M</given-names></name></person-group> (<role>Eds</role>) <issue-title>Research on Chrysomelidae 9.</issue-title><source>ZooKeys</source><volume>1177</volume>: <fpage>235</fpage>–<lpage>258</lpage>. <ext-link xlink:type="simple" ext-link-type="doi" xlink:href="10.3897/zookeys.1177.103212">https://doi.org/10.3897/zookeys.1177.103212</ext-link></mixed-citation></ref><ref id="B111"><mixed-citation xmlns:xlink="http://www.w3.org/1999/xlink" xlink:type="simple"><person-group><name name-style="western"><surname>Schenkling</surname><given-names>S</given-names></name></person-group> (<year>1917</year>) <source>Erklärung der wissenschaftlichen Käfernamen aus Reitter’s Fauna Germanica. K.G.</source><publisher-name>Lutz Verlag</publisher-name>, <publisher-loc>Stuttgart</publisher-loc>, <size units="page">79 pp</size>. <ext-link xlink:href="https://www.biodiversitylibrary.org/item/37302#page/6/mode/1up" ext-link-type="uri" xlink:type="simple">https://www.biodiversitylibrary.org/item/37302#page/6/mode/1up</ext-link></mixed-citation></ref><ref id="B132"><mixed-citation xmlns:xlink="http://www.w3.org/1999/xlink" xlink:type="simple"><person-group><name name-style="western"><surname>Weise</surname><given-names>J</given-names></name></person-group> (<year>1893</year>) <tp:taxon-name><tp:taxon-name-part taxon-name-part-type="family">Chrysomelidae</tp:taxon-name-part></tp:taxon-name>. Lieferung 6. In: Naturgeschichte der Insecten Deutschland. Erste Abtheilung <tp:taxon-name><tp:taxon-name-part taxon-name-part-type="order">Coleoptera</tp:taxon-name-part></tp:taxon-name>. Sechster Band [1893]. Nicolaische Verlags-Buchhandlung R. Stricker, Berlin, [xiv +] 1161 pp.[, 1 pl.] <ext-link xlink:href="https://www.biodiversitylibrary.org/item/105313#page/69/mode/1up" ext-link-type="uri" xlink:type="simple">https://www.biodiversitylibrary.org/item/105313#page/69/mode/1up</ext-link></mixed-citation></ref><ref id="B118"><mixed-citation xmlns:xlink="http://www.w3.org/1999/xlink" xlink:type="simple"><person-group><name name-style="western"><surname>Silfverberg</surname><given-names>H</given-names></name></person-group> (<year>2010</year>) <tp:taxon-name><tp:taxon-name-part taxon-name-part-type="subfamily">Donaciinae</tp:taxon-name-part></tp:taxon-name>. In Löbl I, Smetana A (Eds) Catalogue of Palaearctic <tp:taxon-name><tp:taxon-name-part taxon-name-part-type="order">Coleoptera</tp:taxon-name-part></tp:taxon-name>, vol. 6. Apollo Books, Stenstrup, 354–368.</mixed-citation></ref><ref id="B17"><mixed-citation xmlns:xlink="http://www.w3.org/1999/xlink" xlink:type="simple"><person-group><name name-style="western"><surname>Bousquet</surname><given-names>Y</given-names></name></person-group> (<year>2018</year>) <article-title>The dating of the fourth volume of Guillaume-Antoine Olivier’s “Entomologie, ou histoire naturelle des insectes”.</article-title><source>ZooKeys</source><volume>734</volume>: <fpage>137</fpage>–<lpage>148</lpage>. <ext-link xlink:href="10.3897/zookeys.734.22901" ext-link-type="doi" xlink:type="simple">https://doi.org/10.3897/zookeys.734.22901</ext-link></mixed-citation></ref><ref id="B80"><mixed-citation xmlns:xlink="http://www.w3.org/1999/xlink" xlink:type="simple"><person-group><name name-style="western"><surname>LeGrand</surname><given-names>G</given-names></name></person-group> (<year>1861a</year>) <article-title>Liste des coléoptères du département de l’Aube.</article-title><source>Mémoires de la Société Académique d’Agriculture, des Sciences, Arts et Belles-Lettres du Département de l’Aube, Deuxième Série</source><volume>12</volume>: <fpage>181</fpage>–<lpage>274</lpage>. [DP: 13 July 1861 (Bibl. France 1861, 50(28): 338).]</mixed-citation></ref><ref id="B81"><mixed-citation xmlns:xlink="http://www.w3.org/1999/xlink" xlink:type="simple"><person-group><name name-style="western"><surname>LeGrand</surname><given-names>G</given-names></name></person-group> (<year>1861b</year>) <article-title>Liste des coléoptères du département de l’Aube. Mémoires de la Société Académique d’Agriculture, des Sciences.</article-title><source>Arts et Belles-Lettres du Département de l’Aube</source><volume>12</volume>(<issue>2</issue>): <fpage>1</fpage>–<lpage>98</lpage>.</mixed-citation></ref><ref id="B29"><mixed-citation xmlns:xlink="http://www.w3.org/1999/xlink" xlink:type="simple"><person-group><name name-style="western"><surname>Fabricius</surname><given-names>JC</given-names></name></person-group> (<year>1792</year>) Entomologia systematica emendata et aucta, secundum classes, ordines, genera, species, adjectis, synonimis, locis, observationibus, descriptionibus. Tomus I. Pars II. C. G. Proft, Hafniae, [xx +] 538 pp. <ext-link xlink:href="https://www.biodiversitylibrary.org/item/219086#page/472/mode/1up" ext-link-type="uri" xlink:type="simple">https://www.biodiversitylibrary.org/item/219086#page/472/mode/1up</ext-link></mixed-citation></ref><ref id="B13"><mixed-citation xmlns:xlink="http://www.w3.org/1999/xlink" xlink:type="simple"><person-group><name name-style="western"><surname>Bieńkowski</surname><given-names>AO</given-names></name></person-group> (<year>2014</year>) <source>Reed Beetles (<tp:taxon-name><tp:taxon-name-part taxon-name-part-type="order">Coleoptera</tp:taxon-name-part></tp:taxon-name>: <tp:taxon-name><tp:taxon-name-part taxon-name-part-type="family">Chrysomelidae</tp:taxon-name-part></tp:taxon-name>: <tp:taxon-name><tp:taxon-name-part taxon-name-part-type="subfamily">Donaciinae</tp:taxon-name-part></tp:taxon-name>) [in Russian].</source><publisher-name>Publishing Company Mukhametov GV</publisher-name>, <publisher-loc>Livny</publisher-loc>, <size units="page">380 pp</size>.</mixed-citation></ref><ref id="B94"><mixed-citation xmlns:xlink="http://www.w3.org/1999/xlink" xlink:type="simple"><person-group><name name-style="western"><surname>Menzies</surname><given-names>IS</given-names></name><name name-style="western"><surname>Cox</surname><given-names>ML</given-names></name></person-group> (<year>1996</year>) Notes on the natural history, distribution and identification of British reed beetles. British Journal of Entomology and Natural History (Supplement 9): 137–162. <ext-link xlink:href="https://www.biodiversitylibrary.org/page/29883043#page/419/mode/1up" ext-link-type="uri" xlink:type="simple">https://www.biodiversitylibrary.org/page/29883043#page/419/mode/1up</ext-link></mixed-citation></ref><ref id="B109"><mixed-citation xmlns:xlink="http://www.w3.org/1999/xlink" xlink:type="simple"><person-group><name name-style="western"><surname>Rheinheimer</surname><given-names>J</given-names></name><name name-style="western"><surname>Hassler</surname><given-names>M</given-names></name></person-group> (<year>2018</year>) <source>Die Blattkäfer Baden-Württembergs.</source><publisher-name>Kleinsteuber Books</publisher-name>, <publisher-loc>Karlsruhe</publisher-loc>, <size units="page">928 pp</size>.</mixed-citation></ref><ref id="B124"><mixed-citation xmlns:xlink="http://www.w3.org/1999/xlink" xlink:type="simple"><person-group><name name-style="western"><surname>Steinhausen</surname><given-names>W</given-names></name></person-group> (<year>1994</year>) <tp:taxon-name><tp:taxon-name-part taxon-name-part-type="superfamily">Chrysomeloidea</tp:taxon-name-part></tp:taxon-name>. In: Klausnitzer B (Ed.) Die Larven der Käfer Mitteleuropas. 2. Band <tp:taxon-name><tp:taxon-name-part taxon-name-part-type="suborder">Myxophaga</tp:taxon-name-part></tp:taxon-name>, <tp:taxon-name><tp:taxon-name-part taxon-name-part-type="clade">Phytophaga</tp:taxon-name-part></tp:taxon-name> Teil 1. Goecke und Evers, Krefeld.</mixed-citation></ref><ref id="B14"><mixed-citation xmlns:xlink="http://www.w3.org/1999/xlink" xlink:type="simple"><person-group><name name-style="western"><surname>Bieńkowski</surname><given-names>AO</given-names></name><name name-style="western"><surname>Orlova-Bieńkowskaja</surname><given-names>MJ</given-names></name></person-group> (<year>2004</year>) <article-title>Morphology, systematics and host plants of Palaearctic <tp:taxon-name><tp:taxon-name-part taxon-name-part-type="subfamily">Donaciinae</tp:taxon-name-part></tp:taxon-name> larvae.</article-title> In: <person-group><name name-style="western"><surname>Jolivet</surname><given-names>P</given-names></name><name name-style="western"><surname>Santiago-Blay</surname><given-names>JA</given-names></name><name name-style="western"><surname>Schmitt</surname><given-names>M</given-names></name></person-group> (<role>Eds</role>) <issue-title>New Developments in the Biology of Chrysomelidae.</issue-title><source>SPB Academic Publishing, The Hague</source>, <fpage>481</fpage>–<lpage>502</lpage>. <ext-link xlink:href="10.1163/9789004475335_042" ext-link-type="doi" xlink:type="simple">https://doi.org/10.1163/9789004475335_042</ext-link></mixed-citation></ref><ref id="B96"><mixed-citation xmlns:xlink="http://www.w3.org/1999/xlink" xlink:type="simple"><person-group><name name-style="western"><surname>Mohr</surname><given-names>KH</given-names></name></person-group> (<year>1966b</year>) <article-title>Ergebnisse der Albanien-Expedition 1961 des Deutschen Entomologischen Institutes, 47. Beitrag, <tp:taxon-name><tp:taxon-name-part taxon-name-part-type="order">Coleoptera</tp:taxon-name-part></tp:taxon-name>: <tp:taxon-name><tp:taxon-name-part taxon-name-part-type="family">Chrysomelidae</tp:taxon-name-part></tp:taxon-name> II.</article-title><source>Beiträge zur Entomologie</source><volume>16</volume>: <fpage>347</fpage>–<lpage>380</lpage>. <ext-link xlink:href="https://www.zobodat.at/publikation_articles.php?id=341187" ext-link-type="uri" xlink:type="simple">https://www.zobodat.at/publikation_articles.php?id=341187</ext-link></mixed-citation></ref><ref id="B31"><mixed-citation xmlns:xlink="http://www.w3.org/1999/xlink" xlink:type="simple"><person-group><name name-style="western"><surname>Gavrilović</surname><given-names>BD</given-names></name><name name-style="western"><surname>Ćurčić</surname><given-names>SB</given-names></name></person-group> (<year>2011</year>) <article-title>Diversity of species of the family <tp:taxon-name><tp:taxon-name-part taxon-name-part-type="family">Chrysomelidae</tp:taxon-name-part></tp:taxon-name> (<tp:taxon-name><tp:taxon-name-part taxon-name-part-type="class">Insecta</tp:taxon-name-part></tp:taxon-name>, <tp:taxon-name><tp:taxon-name-part taxon-name-part-type="order">Coleoptera</tp:taxon-name-part></tp:taxon-name>) in Serbia, with an overview of previous researches.</article-title><source>Acta Zoologica Bulgarica</source><volume>63</volume>(<issue>3</issue>): <fpage>231</fpage>–<lpage>244</lpage>. <ext-link xlink:href="https://scholar.google.at/scholar?q=Gavrilovi%C4%87+BD,+%C4%86ur%C4%8Di%C4%87+SB+(2011)+Diversity+of+species+of+the+family+Chrysomelidae&amp;hl=de&amp;as_sdt=0&amp;as_vis=1&amp;oi=scholart" ext-link-type="uri" xlink:type="simple">https://scholar.google.at/scholar?q=Gavrilovi%C4%87+BD,+%C4%86ur%C4%8Di%C4%87+SB+(2011)+Diversity+of+species+of+the+family+Chrysomelidae&amp;hl=de&amp;as_sdt=0&amp;as_vis=1&amp;oi=scholart</ext-link></mixed-citation></ref><ref id="B110"><mixed-citation xmlns:xlink="http://www.w3.org/1999/xlink" xlink:type="simple"><person-group><name name-style="western"><surname>Samin</surname><given-names>N</given-names></name></person-group> (<year>2018</year>) <article-title>Nineteen new records of species of the family <tp:taxon-name><tp:taxon-name-part taxon-name-part-type="family">Chrysomelidae</tp:taxon-name-part></tp:taxon-name> (<tp:taxon-name><tp:taxon-name-part taxon-name-part-type="order">Coleoptera</tp:taxon-name-part></tp:taxon-name>: <tp:taxon-name><tp:taxon-name-part taxon-name-part-type="superfamily">Chrysomeloidea</tp:taxon-name-part></tp:taxon-name>) for the fauna of Iran.</article-title><source>Acta Zoologica Bulgarica</source><volume>70</volume>(<issue>4</issue>): <fpage>459</fpage>–<lpage>464</lpage>.</mixed-citation></ref><ref id="B47"><mixed-citation xmlns:xlink="http://www.w3.org/1999/xlink" xlink:type="simple"><person-group><name name-style="western"><surname>Gus’kova</surname><given-names>EV</given-names></name><name name-style="western"><surname>Efimov</surname><given-names>DA</given-names></name><name name-style="western"><surname>Atuchin</surname><given-names>AA</given-names></name></person-group> (<year>2018</year>) <article-title>Leaf beetles (<tp:taxon-name><tp:taxon-name-part taxon-name-part-type="order">Coleoptera</tp:taxon-name-part></tp:taxon-name>: <tp:taxon-name><tp:taxon-name-part taxon-name-part-type="family">Chrysomelidae</tp:taxon-name-part></tp:taxon-name>) of the Kuznetsk-Salair Mountain Area (Russia, Siberia). Part One: Subfamilies <tp:taxon-name><tp:taxon-name-part taxon-name-part-type="subfamily">Donaciinae</tp:taxon-name-part></tp:taxon-name>, <tp:taxon-name><tp:taxon-name-part taxon-name-part-type="subfamily">Criocerinae</tp:taxon-name-part></tp:taxon-name>, <tp:taxon-name><tp:taxon-name-part taxon-name-part-type="subfamily">Cassidinae</tp:taxon-name-part></tp:taxon-name> and <tp:taxon-name><tp:taxon-name-part taxon-name-part-type="subfamily">Chrysomelinae</tp:taxon-name-part></tp:taxon-name>.</article-title><source>Entomologist’s Gazette</source><volume>69</volume>(<issue>2</issue>): <fpage>123</fpage>–<lpage>145</lpage>. <ext-link xlink:href="10.31184/G00138894.692.1664" ext-link-type="doi" xlink:type="simple">https://doi.org/10.31184/G00138894.692.1664</ext-link></mixed-citation></ref></ref-list></tp:taxon-treatment>
