# Supplementary material for: Revision of the Palaearctic species of the genus Plateumaris C. G. Thomson, 1859 (Coleoptera, Chrysomelidae, Donaciinae)
Source: Zookeys. 2023 Aug 30;1177:167–233. doi: 10.3897/zookeys.1177.103214 (PMC10483391; doi:10.3897/zookeys.1177.103214)
Supplement: XML Treatment for Plateumaris consimilis [file zookeys.1177.103214-treatment5.xml]

<!DOCTYPE tp:taxon-treatment
  PUBLIC "-//TaxonX//DTD Taxonomic Treatment Publishing DTD v0 20100105//EN" "tax-treatment-NSO.dtd">
<tp:taxon-treatment xmlns:tp="http://www.plazi.org/taxpub"><tp:treatment-meta><kwd-group><label>Taxon classification</label><kwd>
                  <named-content content-type="kingdom">Animalia</named-content>
                </kwd><kwd>
                  <named-content content-type="order">Coleoptera</named-content>
                </kwd><kwd>
                  <named-content content-type="family">Chrysomelidae</named-content>
                </kwd></kwd-group><mixed-citation publication-type="journal"><person-group><name><surname>Geiser</surname><given-names>Elisabeth</given-names></name></person-group><article-title>Revision of the Palaearctic species of the genus <italic><tp:taxon-name><tp:taxon-name-part taxon-name-part-type="genus" reg="Plateumaris">Plateumaris</tp:taxon-name-part></tp:taxon-name></italic> C. G. Thomson, 1859 (<tp:taxon-name><tp:taxon-name-part taxon-name-part-type="order">Coleoptera</tp:taxon-name-part></tp:taxon-name>, <tp:taxon-name><tp:taxon-name-part taxon-name-part-type="family">Chrysomelidae</tp:taxon-name-part></tp:taxon-name>, <tp:taxon-name><tp:taxon-name-part taxon-name-part-type="subfamily">Donaciinae</tp:taxon-name-part></tp:taxon-name>)</article-title><source>Zookeys</source><day>30</day><month>08</month><year>2023</year><volume>1177</volume><fpage>167</fpage><lpage>233</lpage><pub-id pub-id-type="doi">10.3897/zookeys.1177.103214</pub-id></mixed-citation></tp:treatment-meta><tp:nomenclature><tp:taxon-name>
                <object-id xmlns:xlink="http://www.w3.org/1999/xlink" content-type="arpha" xlink:type="simple">97C4226F-A4DA-5EF7-9908-E3122FEBD083</object-id>
                <tp:taxon-name-part taxon-name-part-type="genus" reg="Plateumaris">Plateumaris</tp:taxon-name-part>
                <tp:taxon-name-part taxon-name-part-type="species" reg="consimilis">consimilis</tp:taxon-name-part>
              </tp:taxon-name><tp:taxon-authority>(Schrank, 1781)</tp:taxon-authority><xref ref-type="fig" rid="F5">Fig. 5</xref><tp:nomenclature-citation-list><tp:nomenclature-citation><tp:taxon-name>
                    <tp:taxon-name-part taxon-name-part-type="genus" reg="Leptura">Leptura</tp:taxon-name-part>
                    <tp:taxon-name-part taxon-name-part-type="species" reg="consimilis">consimilis</tp:taxon-name-part>
                  </tp:taxon-name><comment>Schrank, 1781: 155.</comment></tp:nomenclature-citation><tp:nomenclature-citation><tp:taxon-name>
                    <tp:taxon-name-part taxon-name-part-type="genus" reg="Plateumaris">Plateumaris</tp:taxon-name-part>
                    <tp:taxon-name-part taxon-name-part-type="species" reg="consimilis">consimilis</tp:taxon-name-part>
                    <tp:taxon-name-part taxon-name-part-type="infraspecific-rank">f.</tp:taxon-name-part>
                    <tp:taxon-name-part taxon-name-part-type="form" reg="aerea">aerea</tp:taxon-name-part>
                  </tp:taxon-name><comment>Bechyné, 1942: 234, 236 [infrasubspecific name].</comment></tp:nomenclature-citation><tp:nomenclature-citation><tp:taxon-name>
                    <tp:taxon-name-part taxon-name-part-type="genus" reg="Leptura">Leptura</tp:taxon-name-part>
                    <tp:taxon-name-part taxon-name-part-type="species" reg="assimilis">assimilis</tp:taxon-name-part>
                  </tp:taxon-name><comment>Schrank, 1781: 156.</comment></tp:nomenclature-citation><tp:nomenclature-citation><tp:taxon-name>
                    <tp:taxon-name-part taxon-name-part-type="genus" reg="Plateumaris">Plateumaris</tp:taxon-name-part>
                    <tp:taxon-name-part taxon-name-part-type="species" reg="consimilis">consimilis</tp:taxon-name-part>
                    <tp:taxon-name-part taxon-name-part-type="infraspecific-rank">f.</tp:taxon-name-part>
                    <tp:taxon-name-part taxon-name-part-type="form" reg="coerulea">coerulea</tp:taxon-name-part>
                  </tp:taxon-name><comment>Bechyné, 1942: 234, 236 [infrasubspecific name].</comment></tp:nomenclature-citation><tp:nomenclature-citation><tp:taxon-name>
                    <tp:taxon-name-part taxon-name-part-type="genus" reg="Donacia">Donacia</tp:taxon-name-part>
                    <tp:taxon-name-part taxon-name-part-type="species" reg="discolor">discolor</tp:taxon-name-part>
                  </tp:taxon-name><comment>Hoppe, 1795: 45 [homonym].</comment></tp:nomenclature-citation><tp:nomenclature-citation><tp:taxon-name>
                    <tp:taxon-name-part taxon-name-part-type="genus" reg="Plateumaris">Plateumaris</tp:taxon-name-part>
                    <tp:taxon-name-part taxon-name-part-type="species" reg="consimilis">consimilis</tp:taxon-name-part>
                    <tp:taxon-name-part taxon-name-part-type="infraspecific-rank">f.</tp:taxon-name-part>
                    <tp:taxon-name-part taxon-name-part-type="form" reg="flavipes">flavipes</tp:taxon-name-part>
                  </tp:taxon-name><comment>Bechyné, 1942: 234, 236 [infrasubspecific name].</comment></tp:nomenclature-citation><tp:nomenclature-citation><tp:taxon-name>
                    <tp:taxon-name-part taxon-name-part-type="genus" reg="Plateumaris">Plateumaris</tp:taxon-name-part>
                    <tp:taxon-name-part taxon-name-part-type="species" reg="consimilis">consimilis</tp:taxon-name-part>
                    <tp:taxon-name-part taxon-name-part-type="infraspecific-rank">f.</tp:taxon-name-part>
                    <tp:taxon-name-part taxon-name-part-type="form" reg="nigripes">nigripes</tp:taxon-name-part>
                  </tp:taxon-name><comment>Bechyné, 1942: 234, 236 [infrasubspecific name].</comment></tp:nomenclature-citation><tp:nomenclature-citation><tp:taxon-name>
                    <tp:taxon-name-part taxon-name-part-type="genus" reg="Donacia">Donacia</tp:taxon-name-part>
                    <tp:taxon-name-part taxon-name-part-type="species" reg="rufipes">rufipes</tp:taxon-name-part>
                  </tp:taxon-name><comment>Olivier, 1791: 292.</comment></tp:nomenclature-citation><tp:nomenclature-citation><tp:taxon-name>
                    <tp:taxon-name-part taxon-name-part-type="genus" reg="Plateumaris">Plateumaris</tp:taxon-name-part>
                    <tp:taxon-name-part taxon-name-part-type="species" reg="tenuicornis">tenuicornis</tp:taxon-name-part>
                  </tp:taxon-name><comment>Balthasar, 1934: 128 [syn. nov.].</comment></tp:nomenclature-citation><tp:nomenclature-citation><tp:taxon-name>
                    <tp:taxon-name-part taxon-name-part-type="genus" reg="Donacia">Donacia</tp:taxon-name-part>
                    <tp:taxon-name-part taxon-name-part-type="species" reg="variabilis">variabilis</tp:taxon-name-part>
                  </tp:taxon-name><comment>Kunze, 1818: 39.</comment></tp:nomenclature-citation><tp:nomenclature-citation><tp:taxon-name>
                    <tp:taxon-name-part taxon-name-part-type="genus" reg="Plateumaris">Plateumaris</tp:taxon-name-part>
                    <tp:taxon-name-part taxon-name-part-type="species" reg="consimilis">consimilis</tp:taxon-name-part>
                    <tp:taxon-name-part taxon-name-part-type="infraspecific-rank">f.</tp:taxon-name-part>
                    <tp:taxon-name-part taxon-name-part-type="form" reg="violacea">violacea</tp:taxon-name-part>
                  </tp:taxon-name><comment>Bechyné, 1942: 234, 236 [infrasubspecific name].</comment></tp:nomenclature-citation><tp:nomenclature-citation><tp:taxon-name>
                    <tp:taxon-name-part taxon-name-part-type="genus" reg="Plateumaris">Plateumaris</tp:taxon-name-part>
                    <tp:taxon-name-part taxon-name-part-type="species" reg="consimilis">consimilis</tp:taxon-name-part>
                    <tp:taxon-name-part taxon-name-part-type="infraspecific-rank">f.</tp:taxon-name-part>
                    <tp:taxon-name-part taxon-name-part-type="form" reg="viridis">viridis</tp:taxon-name-part>
                  </tp:taxon-name><comment>Bechyné, 1942: 234, 236 [infrasubspecific name].</comment></tp:nomenclature-citation></tp:nomenclature-citation-list></tp:nomenclature><tp:treatment-sec sec-type="type locality" id="SECID0ESQDI"><title>Type locality.</title><p><italic><tp:taxon-name><tp:taxon-name-part taxon-name-part-type="genus" reg="Plateumaris">Plateumaris</tp:taxon-name-part><tp:taxon-name-part taxon-name-part-type="species" reg="consimilis">consimilis</tp:taxon-name-part></tp:taxon-name></italic>: unknown, but possibly in Austria (the country in 1781 was much larger than today) because the original description is in a book titled ‘Enumeratio insectorum Austriae indigenorum’.</p></tp:treatment-sec><tp:treatment-sec sec-type="type material" id="SECID0EDRDI"><title>Type material.</title><p>Holotype or type series of <italic><tp:taxon-name><tp:taxon-name-part taxon-name-part-type="genus" reg="Plateumaris">P.</tp:taxon-name-part><tp:taxon-name-part taxon-name-part-type="species" reg="consimilis">consimilis</tp:taxon-name-part></tp:taxon-name></italic> unknown.</p><fig id="F5" position="float" orientation="portrait"><object-id xmlns:xlink="http://www.w3.org/1999/xlink" content-type="doi" xlink:type="simple">10.3897/zookeys.1177.103214.figure5</object-id><object-id xmlns:xlink="http://www.w3.org/1999/xlink" content-type="arpha" xlink:type="simple">448CAF56-20F3-5E37-9D78-1FB89D943C04</object-id><label>Figure 5.</label><caption><p><italic><tp:taxon-name><tp:taxon-name-part taxon-name-part-type="genus" reg="Plateumaris">Plateumaris</tp:taxon-name-part><tp:taxon-name-part taxon-name-part-type="species" reg="consimilis">consimilis</tp:taxon-name-part></tp:taxon-name></italic>: Variability of colours and of the shape of the median lobe <bold>A, B</bold> habitus <bold>C, D</bold> median lobe (photographs by K. Matsumoto). Scale bars: one unit – 1 mm.</p></caption><graphic xmlns:xlink="http://www.w3.org/1999/xlink" xlink:href="zookeys-1177-167_article-103214__-g005.jpg" position="float" orientation="portrait" xlink:type="simple" id="oo_898840.jpg"><uri content-type="original_file" xlink:type="simple">https://binary.pensoft.net/fig/898840</uri></graphic></fig></tp:treatment-sec><tp:treatment-sec sec-type="Taxonomic history and synonymies" id="SECID0EQSDI"><title>Taxonomic history and synonymies.</title><p>Bechyne (1942) detailed statistics about the different colours and subtle structures on the pronotum of <italic><tp:taxon-name><tp:taxon-name-part taxon-name-part-type="genus" reg="Plateumaris">P.</tp:taxon-name-part><tp:taxon-name-part taxon-name-part-type="species" reg="consimilis">consimilis</tp:taxon-name-part></tp:taxon-name></italic>, but without convincing results. He named colour variations as “forma” but conceded that there also existed combinations of colours in between. These names are indicated above for the sake of completeness, but they are irrelevant to systematics.</p><p><xref ref-type="bibr" rid="B114">Schrank de Paula (1781</xref>: 155) described <italic><tp:taxon-name><tp:taxon-name-part taxon-name-part-type="genus" reg="Leptura">Leptura</tp:taxon-name-part><tp:taxon-name-part taxon-name-part-type="species" reg="consimilis">consimilis</tp:taxon-name-part></tp:taxon-name></italic> with bronze and black-golden colouration. On the next page of this publication, he described a new species <italic><tp:taxon-name><tp:taxon-name-part taxon-name-part-type="genus" reg="Leptura">Leptura</tp:taxon-name-part><tp:taxon-name-part taxon-name-part-type="species" reg="assimilis">assimilis</tp:taxon-name-part></tp:taxon-name></italic>. The difference from the former species is indicated as “black” and the elytra with nine rows of punctures in contrast to those of <italic><tp:taxon-name><tp:taxon-name-part taxon-name-part-type="genus" reg="Plateumaris">P.</tp:taxon-name-part><tp:taxon-name-part taxon-name-part-type="species" reg="consimilis">consimilis</tp:taxon-name-part></tp:taxon-name></italic> which he described with ten rows of punctures [both species have elytra with 11 rows of punctures]. In that pioneer period, this species common in central Europe was also described as <italic><tp:taxon-name><tp:taxon-name-part taxon-name-part-type="genus" reg="Donacia">Donacia</tp:taxon-name-part><tp:taxon-name-part taxon-name-part-type="species" reg="rufipes">rufipes</tp:taxon-name-part></tp:taxon-name></italic> by <xref ref-type="bibr" rid="B101">Olivier (1791)</xref>, <italic><tp:taxon-name><tp:taxon-name-part taxon-name-part-type="genus" reg="Donacia">Donacia</tp:taxon-name-part><tp:taxon-name-part taxon-name-part-type="species" reg="discolor">discolor</tp:taxon-name-part></tp:taxon-name></italic> by <xref ref-type="bibr" rid="B58">Hoppe (1795)</xref>, and <italic><tp:taxon-name><tp:taxon-name-part taxon-name-part-type="genus" reg="Donacia">Donacia</tp:taxon-name-part><tp:taxon-name-part taxon-name-part-type="species" reg="variabilis">variabilis</tp:taxon-name-part></tp:taxon-name></italic> by <xref ref-type="bibr" rid="B76">Kunze (1818)</xref>, who already mentioned the great variability of this species by its specific name.</p><p><italic><tp:taxon-name><tp:taxon-name-part taxon-name-part-type="genus" reg="Donacia">Donacia</tp:taxon-name-part><tp:taxon-name-part taxon-name-part-type="species" reg="discolor">discolor</tp:taxon-name-part></tp:taxon-name></italic> was described by <xref ref-type="bibr" rid="B58">Hoppe (1795)</xref>. According to <xref ref-type="bibr" rid="B16">Bousquet (2016)</xref> this was published on [30] April 1795, but a description of a <italic><tp:taxon-name><tp:taxon-name-part taxon-name-part-type="genus" reg="Donacia">Donacia</tp:taxon-name-part><tp:taxon-name-part taxon-name-part-type="species" reg="discolor">discolor</tp:taxon-name-part></tp:taxon-name></italic> had been already published by Panzer on 14 February 1795 (<xref ref-type="bibr" rid="B16">Bousquet 2016</xref>). Therefore, <italic><tp:taxon-name><tp:taxon-name-part taxon-name-part-type="genus" reg="Donacia">Donacia</tp:taxon-name-part><tp:taxon-name-part taxon-name-part-type="species" reg="discolor">discolor</tp:taxon-name-part></tp:taxon-name></italic> Hoppe was immediately a homonym. Later, both species were assigned to <italic><tp:taxon-name><tp:taxon-name-part taxon-name-part-type="genus" reg="Plateumaris">Plateumaris</tp:taxon-name-part></tp:taxon-name></italic>, therefore <italic><tp:taxon-name><tp:taxon-name-part taxon-name-part-type="genus" reg="Donacia">D.</tp:taxon-name-part><tp:taxon-name-part taxon-name-part-type="species" reg="discolor">discolor</tp:taxon-name-part></tp:taxon-name></italic> Hoppe remained a homonym.</p><p><italic><tp:taxon-name><tp:taxon-name-part taxon-name-part-type="genus" reg="Plateumaris">Plateumaris</tp:taxon-name-part><tp:taxon-name-part taxon-name-part-type="species" reg="consimilis">consimilis</tp:taxon-name-part><tp:taxon-name-part taxon-name-part-type="subspecies" reg="orientalis">orientalis</tp:taxon-name-part></tp:taxon-name></italic> was described by <xref ref-type="bibr" rid="B117">Shavrov (1948)</xref> (see <xref ref-type="bibr" rid="B35">Geiser and Geiser 2023</xref>), which he thought to represent a subspecies of <italic><tp:taxon-name><tp:taxon-name-part taxon-name-part-type="genus" reg="Plateumaris">P.</tp:taxon-name-part><tp:taxon-name-part taxon-name-part-type="species" reg="consimilis">consimilis</tp:taxon-name-part></tp:taxon-name></italic>, but it resulted in being synonymous with <italic><tp:taxon-name><tp:taxon-name-part taxon-name-part-type="genus" reg="Plateumaris">P.</tp:taxon-name-part><tp:taxon-name-part taxon-name-part-type="species" reg="weisei">weisei</tp:taxon-name-part></tp:taxon-name></italic> (see at <italic><tp:taxon-name><tp:taxon-name-part taxon-name-part-type="genus" reg="Plateumaris">P.</tp:taxon-name-part><tp:taxon-name-part taxon-name-part-type="species" reg="weisei">weisei</tp:taxon-name-part></tp:taxon-name></italic> below for further explanation).</p></tp:treatment-sec><tp:treatment-sec sec-type="diagnosis" id="SECID0EQZDI"><title>Diagnosis.</title><p>Pronotum cordate, anterior tubercles slightly convex. Upper side with metallic lustre in varying colours, antennae, and legs at least partly reddish brown. Elytra 1.5–1.8× longer than wide.</p></tp:treatment-sec><tp:treatment-sec sec-type="description" id="SECID0EVZDI"><title>Description.</title><p><bold><italic>Size</italic></bold>: 6.0–9.2 mm.</p><p><bold><italic>Colour</italic></bold>: Very variable, upper side greenish, bluish, cupreous, bronze, or black with metallic lustre, some black specimens almost without metallic lustre (Fig. <xref ref-type="fig" rid="F5">5A, B</xref>).</p><p><bold><italic>Head</italic></bold>: Same colour as pronotum. Antennae approximately half the body length or slightly longer, Antennomeres reddish brown at least at the basal part, the apical part can be darkened. ½ A1 ≥ A2, ½ A3 ≥ A2, A4 ≥ A3, A1 ≈ A4, A5 … A11 ≈ A4.</p><p><bold><italic>Pronotum</italic></bold>: cordate, ahead wider than behind, anterior tubercles only slightly convex, disc uniformly punctate, median line obsolete to fine but distinct.</p><p><bold><italic>Elytra</italic></bold>: 1.5–1.8× longer than wide, never twice as long as wide, side contours slightly convex, not parallel, elytra rugose and punctulate.</p><p><bold><italic>Legs</italic></bold>: Colour variation from completely reddish brown to only reddish at the joints, femora basally very broad, metafemora with sharp or broad tooth.</p><p><bold><italic>Aedeagus</italic></bold>: The shape varies between the short, more rounded form in <italic><tp:taxon-name><tp:taxon-name-part taxon-name-part-type="genus" reg="Plateumaris">P.</tp:taxon-name-part><tp:taxon-name-part taxon-name-part-type="species" reg="bracata">bracata</tp:taxon-name-part></tp:taxon-name></italic> and the elongated acute form of <italic><tp:taxon-name><tp:taxon-name-part taxon-name-part-type="genus" reg="Plateumaris">P.</tp:taxon-name-part><tp:taxon-name-part taxon-name-part-type="species" reg="rustica">rustica</tp:taxon-name-part></tp:taxon-name></italic> (Fig. <xref ref-type="fig" rid="F5">5C, D</xref>).</p><p>The most similar species are <italic><tp:taxon-name><tp:taxon-name-part taxon-name-part-type="genus" reg="Plateumaris">Plateumaris</tp:taxon-name-part><tp:taxon-name-part taxon-name-part-type="species" reg="bracata">bracata</tp:taxon-name-part></tp:taxon-name></italic> and <italic><tp:taxon-name><tp:taxon-name-part taxon-name-part-type="genus" reg="Plateumaris">P.</tp:taxon-name-part><tp:taxon-name-part taxon-name-part-type="species" reg="rustica">rustica</tp:taxon-name-part></tp:taxon-name></italic>: <italic><tp:taxon-name><tp:taxon-name-part taxon-name-part-type="genus" reg="Plateumaris">P.</tp:taxon-name-part><tp:taxon-name-part taxon-name-part-type="species" reg="bracata">bracata</tp:taxon-name-part></tp:taxon-name></italic> has longer elytra, ~ 2× as long as wide and the side contour of the elytra is parallel, not convex (Fig. <xref ref-type="fig" rid="F4">4C</xref>). <italic><tp:taxon-name><tp:taxon-name-part taxon-name-part-type="genus" reg="Plateumaris">Plateumaris</tp:taxon-name-part><tp:taxon-name-part taxon-name-part-type="species" reg="rustica">rustica</tp:taxon-name-part></tp:taxon-name></italic> has the pronotum not cordate, and disk and tubercles flattened (Fig. <xref ref-type="fig" rid="F10">10A</xref>). <italic><tp:taxon-name><tp:taxon-name-part taxon-name-part-type="genus" reg="Plateumaris">Plateumaris</tp:taxon-name-part><tp:taxon-name-part taxon-name-part-type="species" reg="weisei">weisei</tp:taxon-name-part></tp:taxon-name></italic> could be mistaken for <italic><tp:taxon-name><tp:taxon-name-part taxon-name-part-type="genus" reg="Plateumaris">P.</tp:taxon-name-part><tp:taxon-name-part taxon-name-part-type="species" reg="consimilis">consimilis</tp:taxon-name-part></tp:taxon-name></italic> but their distribution areas hardly overlap.</p></tp:treatment-sec><tp:treatment-sec sec-type="biology" id="SECID0EU5DI"><title>Biology.</title><p>Although <italic><tp:taxon-name><tp:taxon-name-part taxon-name-part-type="genus" reg="Plateumaris">P.</tp:taxon-name-part><tp:taxon-name-part taxon-name-part-type="species" reg="consimilis">consimilis</tp:taxon-name-part></tp:taxon-name></italic> is one of the common <italic><tp:taxon-name><tp:taxon-name-part taxon-name-part-type="genus" reg="Plateumaris">Plateumaris</tp:taxon-name-part></tp:taxon-name></italic> species, its larva was not described until 2014 by Medvedev and Muravitsky. The larvae and adults feed on <italic><tp:taxon-name><tp:taxon-name-part taxon-name-part-type="genus" reg="Carex">Carex</tp:taxon-name-part></tp:taxon-name></italic> sp. (<tp:taxon-name><tp:taxon-name-part taxon-name-part-type="family">Cyperaceae</tp:taxon-name-part></tp:taxon-name>). Also, <italic><tp:taxon-name><tp:taxon-name-part taxon-name-part-type="genus" reg="Juncus">Juncus</tp:taxon-name-part><tp:taxon-name-part taxon-name-part-type="species" reg="articulatus">articulatus</tp:taxon-name-part></tp:taxon-name></italic> (<tp:taxon-name><tp:taxon-name-part taxon-name-part-type="family">Juncaceae</tp:taxon-name-part></tp:taxon-name>) and <italic><tp:taxon-name><tp:taxon-name-part taxon-name-part-type="genus" reg="Caltha">Caltha</tp:taxon-name-part></tp:taxon-name></italic> sp. (<tp:taxon-name><tp:taxon-name-part taxon-name-part-type="family">Ranunculaceae</tp:taxon-name-part></tp:taxon-name>) are mentioned as food plants of adults, on which they feed on the pollen (<xref ref-type="bibr" rid="B109">Rheinheimer and Hassler 2018</xref>). <italic><tp:taxon-name><tp:taxon-name-part taxon-name-part-type="genus" reg="Plateumaris">Plateumaris</tp:taxon-name-part><tp:taxon-name-part taxon-name-part-type="species" reg="consimilis">consimilis</tp:taxon-name-part></tp:taxon-name></italic> lives in wetlands, fens, near springs, and moor grass meadows. It is more frequent on low calcareous soils, where it is usually the only species of <tp:taxon-name><tp:taxon-name-part taxon-name-part-type="subfamily">Donaciinae</tp:taxon-name-part></tp:taxon-name>. It is site-loyal and cannot be caught in pitfall traps (with rare exceptions) (<xref ref-type="bibr" rid="B75">Krause 1982</xref>; pers. obs.).</p></tp:treatment-sec><tp:treatment-sec sec-type="distribution" id="SECID0ENBAK"><title>Distribution.</title><p>Western Palaearctic: mainly continental Europe up to southern Sweden, very rare in south and east Europe and west Siberia. Records exist for: Europe: Albania [first record], Austria, Belarus, Belgium, Bosnia-Herzegovina, Bulgaria, Croatia, Czech Republic, Denmark, France, Germany, Hungary, Italy, Latvia, Liechtenstein [new in PalCat], Lithuania, Luxembourg, The Netherlands, North Macedonia [new in PalCat], Poland, Romania, Russia (central part of European Russia), Serbia [new in PalCat], Slovakia, Slovenia, Spain, Sweden, Switzerland, Ukraine.</p><p>Asia: Georgia [first record], Russia (west Siberia), Turkey [new in PalCat].</p></tp:treatment-sec><tp:treatment-sec sec-type="New country records additional to Silfverberg (2010)" id="SECID0ETBAK"><title>New country records additional to <xref ref-type="bibr" rid="B118">Silfverberg (2010)</xref>.</title><p>Albania [first records] • 3 <abbrev xmlns:xlink="http://www.w3.org/1999/xlink" xlink:title="specimen(s)" id="ABBRID0E5BAK" xlink:type="simple">ex</abbrev>.; Qarku i Kukësit, Kula e Lumës, “Albanien Expedition, Kula Ljums”; 18–28 May 1918; H. Goecke 1956 <abbrev xmlns:xlink="http://www.w3.org/1999/xlink" xlink:title="determinavit" id="ABBRID0ECCAK" xlink:type="simple">det</abbrev>., E. Geiser 2019 <abbrev xmlns:xlink="http://www.w3.org/1999/xlink" xlink:title="vidit" id="ABBRID0EGCAK" xlink:type="simple">vid</abbrev>.; <named-content xmlns:xlink="http://www.w3.org/1999/xlink" content-type="dwc:institutional_code" xlink:title="Natural History Museum, Basel, Switzerland" xlink:href="http://grbio.org/institution/naturhistorisches-museum-basel-0" xlink:type="simple">NHMB</named-content> [<abbrev xmlns:xlink="http://www.w3.org/1999/xlink" xlink:title="previous collection where the specimen was stored" id="ABBRID0EPCAK" xlink:type="simple">ex coll</abbrev>. Frey] • 1 <abbrev xmlns:xlink="http://www.w3.org/1999/xlink" xlink:title="specimen(s)" id="ABBRID0ETCAK" xlink:type="simple">ex</abbrev>.; Qarku i Kukësit, Gjallica e Lumës, “Albanien Expedition, Gjalica Ljums”; 17–26 Jun 1918; H. Goecke 1956 <abbrev xmlns:xlink="http://www.w3.org/1999/xlink" xlink:title="determinavit" id="ABBRID0EXCAK" xlink:type="simple">det</abbrev>., E. Geiser 2019 <abbrev xmlns:xlink="http://www.w3.org/1999/xlink" xlink:title="vidit" id="ABBRID0E2CAK" xlink:type="simple">vid</abbrev>.; <named-content xmlns:xlink="http://www.w3.org/1999/xlink" content-type="dwc:institutional_code" xlink:title="Natural History Museum, Basel, Switzerland" xlink:href="http://grbio.org/institution/naturhistorisches-museum-basel-0" xlink:type="simple">NHMB</named-content> [<abbrev xmlns:xlink="http://www.w3.org/1999/xlink" xlink:title="previous collection where the specimen was stored" id="ABBRID0EEDAK" xlink:type="simple">ex coll</abbrev>. Frey].</p><p>Liechtenstein: <xref ref-type="bibr" rid="B129">Walter (1990)</xref>.</p><p>North Macedonia: <xref ref-type="bibr" rid="B46">Gruev and Tomov (1984)</xref>.</p><p>Serbia: Gavrilovic and Curcic (2011).</p><p>Georgia [first record] • 2 <abbrev xmlns:xlink="http://www.w3.org/1999/xlink" xlink:title="specimen(s)" id="ABBRID0EXDAK" xlink:type="simple">ex</abbrev>.; Mtskheta, “Transcaucasia, Mazcheta, pr. Tiblisi”; 4–23 Jun 1987; Wrase and Schülke <abbrev xmlns:xlink="http://www.w3.org/1999/xlink" xlink:title="legit" id="ABBRID0E2DAK" xlink:type="simple">leg</abbrev>.; E. Geiser 2019 <abbrev xmlns:xlink="http://www.w3.org/1999/xlink" xlink:title="determinavit" id="ABBRID0E6DAK" xlink:type="simple">det</abbrev>.; <named-content xmlns:xlink="http://www.w3.org/1999/xlink" content-type="dwc:institutional_code" xlink:title="Natural History Museum, Basel, Switzerland" xlink:href="http://grbio.org/institution/naturhistorisches-museum-basel-0" xlink:type="simple">NHMB</named-content>.</p><p>Turkey: <xref ref-type="bibr" rid="B27">Ekiz et al. (2020)</xref>.</p></tp:treatment-sec><tp:treatment-sec sec-type="remarks" id="SECID0EOEAK"><title>Remarks.</title><p><italic><tp:taxon-name><tp:taxon-name-part taxon-name-part-type="genus" reg="Plateumaris">Plateumaris</tp:taxon-name-part><tp:taxon-name-part taxon-name-part-type="species" reg="consimilis">consimilis</tp:taxon-name-part></tp:taxon-name></italic> does not occur in the East Palaearctic which has also been confirmed recently by <xref ref-type="bibr" rid="B50">Hayashi (2020)</xref>. Records from Far East and Japan, e.g., in <xref ref-type="bibr" rid="B43">Goecke (1960)</xref> or <xref ref-type="bibr" rid="B131">Warchałowski (2010)</xref>, are due to records of “<italic><tp:taxon-name><tp:taxon-name-part taxon-name-part-type="genus" reg="Plateumaris">Plateumaris</tp:taxon-name-part><tp:taxon-name-part taxon-name-part-type="species" reg="consimilis">consimilis</tp:taxon-name-part><tp:taxon-name-part taxon-name-part-type="subspecies" reg="orientalis">orientalis</tp:taxon-name-part></tp:taxon-name></italic> Shavrov, 1948” which is synonymous with <italic><tp:taxon-name><tp:taxon-name-part taxon-name-part-type="genus" reg="Plateumaris">P.</tp:taxon-name-part><tp:taxon-name-part taxon-name-part-type="species" reg="weisei">weisei</tp:taxon-name-part></tp:taxon-name></italic> (see below). Note that specimens of <italic><tp:taxon-name><tp:taxon-name-part taxon-name-part-type="genus" reg="Plateumaris">P.</tp:taxon-name-part><tp:taxon-name-part taxon-name-part-type="species" reg="weisei">weisei</tp:taxon-name-part></tp:taxon-name></italic> misidentified as <italic><tp:taxon-name><tp:taxon-name-part taxon-name-part-type="genus" reg="Plateumaris">P.</tp:taxon-name-part><tp:taxon-name-part taxon-name-part-type="species" reg="consimilis">consimilis</tp:taxon-name-part></tp:taxon-name></italic> were found in collections (pers. obs.).</p></tp:treatment-sec><tp:treatment-sec sec-type="material" id="SECID0E2GAK"><title>Material examined.</title><p>More than 200 specimens from different localities throughout the distribution area.</p></tp:treatment-sec><tp:treatment-sec><!--Section generated to contain objects referenced in tp:taxon-treatment.--><fig id="F4" position="float" orientation="portrait"><object-id xmlns:xlink="http://www.w3.org/1999/xlink" content-type="doi" xlink:type="simple">10.3897/zookeys.1177.103214.figure4</object-id><object-id xmlns:xlink="http://www.w3.org/1999/xlink" content-type="arpha" xlink:type="simple">749D19E5-58EF-537D-9C1D-D85039DEB258</object-id><label>Figure 4.</label><caption><p><italic><tp:taxon-name><tp:taxon-name-part taxon-name-part-type="genus" reg="Plateumaris">Plateumaris</tp:taxon-name-part><tp:taxon-name-part taxon-name-part-type="species" reg="bracata">bracata</tp:taxon-name-part></tp:taxon-name></italic><bold>A</bold> habitus <bold>B</bold> aedeagus (photographs by K. Matsumoto) <bold>C</bold> elytra <bold>D</bold> elytra of <italic><tp:taxon-name><tp:taxon-name-part taxon-name-part-type="genus" reg="Plateumaris">Plateumaris</tp:taxon-name-part><tp:taxon-name-part taxon-name-part-type="species" reg="consimilis">consimilis</tp:taxon-name-part></tp:taxon-name></italic> (drawings from <xref ref-type="bibr" rid="B95">Mohr 1966a</xref>). Scale bar: one unit – 1 mm.</p></caption><graphic xmlns:xlink="http://www.w3.org/1999/xlink" xlink:href="zookeys-1177-167_article-103214__-g004.jpg" position="float" orientation="portrait" xlink:type="simple" id="oo_898839.jpg"><uri content-type="original_file" xlink:type="simple">https://binary.pensoft.net/fig/898839</uri></graphic></fig><fig id="F10" position="float" orientation="portrait"><object-id xmlns:xlink="http://www.w3.org/1999/xlink" content-type="doi" xlink:type="simple">10.3897/zookeys.1177.103214.figure10</object-id><object-id xmlns:xlink="http://www.w3.org/1999/xlink" content-type="arpha" xlink:type="simple">38BAA425-8FE4-55D0-9C11-F2DC4A1C1A74</object-id><label>Figure 10.</label><caption><p><italic><tp:taxon-name><tp:taxon-name-part taxon-name-part-type="genus" reg="Plateumaris">Plateumaris</tp:taxon-name-part><tp:taxon-name-part taxon-name-part-type="species" reg="rustica">rustica</tp:taxon-name-part></tp:taxon-name></italic><bold>A</bold> habitus <bold>B</bold> median lobe (photographs by K. Matsumoto). Scale bar: one unit – 1 mm.</p></caption><graphic xmlns:xlink="http://www.w3.org/1999/xlink" xlink:href="zookeys-1177-167_article-103214__-g010.jpg" position="float" orientation="portrait" xlink:type="simple" id="oo_898845.jpg"><uri content-type="original_file" xlink:type="simple">https://binary.pensoft.net/fig/898845</uri></graphic></fig></tp:treatment-sec><ref-list><ref id="B114"><mixed-citation xmlns:xlink="http://www.w3.org/1999/xlink" xlink:type="simple"><person-group><name name-style="western"><surname>Schrank de Paula</surname><given-names>F</given-names></name></person-group> (<year>1781</year>) Enumeratio insectorum Austriae indigenorum. E. Klett et Franck, Augustae Vindelicorum, [24 +] 548 [+ 4] pp. <ext-link xlink:href="https://www.zobodat.at/publikation_volumes.php?id=34990" ext-link-type="uri" xlink:type="simple">https://www.zobodat.at/publikation_volumes.php?id=34990</ext-link></mixed-citation></ref><ref id="B101"><mixed-citation xmlns:xlink="http://www.w3.org/1999/xlink" xlink:type="simple"><person-group><name name-style="western"><surname>Olivier</surname><given-names>AG</given-names></name></person-group> (<year>1791</year>) <source>Encyclopédie métodique, ou par ordre de matières; par une société de gens de lettres, de savans et d’artistes; précédée d’un vocabulaire universel, servant de table pour tout l’ouvrage, ornée des portraits de Mm. Diderot et d’Alembert, premiers éditeurs de l’Encyclopédie. Histoire Naturelle. Insectes. Tome sixième. Pars I.</source><publisher-name>Panckoucke</publisher-name>, <publisher-loc>Paris</publisher-loc>, <size units="page">704 pp</size>. <ext-link xlink:href="https://www.biodiversitylibrary.org/item/156051#page/302/mode/1up" ext-link-type="uri" xlink:type="simple">https://www.biodiversitylibrary.org/item/156051#page/302/mode/1up</ext-link></mixed-citation></ref><ref id="B58"><mixed-citation xmlns:xlink="http://www.w3.org/1999/xlink" xlink:type="simple"><person-group><name name-style="western"><surname>Hoppe</surname><given-names>DH</given-names></name></person-group> (<year>1795</year>) Enumeratio insectorum elytratorum circa Erlangam indigenarum observationibus iconibusqve illustrata. Dissertatio inauguralis quam summi numinis auspicio ex decreto gratiosae facultatis medicae pro summis in medicina honoribus legitime obtinendis publico eruditorum examini submittit David Henricus Hoppe. Hilpertianis, Erlangae, 70 pp[, 1 pl. DP: [30] April 1795 (Bousquet 2016)].</mixed-citation></ref><ref id="B76"><mixed-citation xmlns:xlink="http://www.w3.org/1999/xlink" xlink:type="simple"><person-group><name name-style="western"><surname>Kunze</surname><given-names>G</given-names></name></person-group> (<year>1818</year>) <article-title>Beiträge zur Monographie der Rohrkäfer.</article-title><source>Neue Schriften der Naturforschenden Gesellschaft zu Halle</source><volume>2</volume>(<issue>4</issue>): <fpage>1</fpage>–<lpage>56</lpage>.</mixed-citation></ref><ref id="B16"><mixed-citation xmlns:xlink="http://www.w3.org/1999/xlink" xlink:type="simple"><person-group><name name-style="western"><surname>Bousquet</surname><given-names>Y</given-names></name></person-group> (<year>2016</year>) <article-title>Litteratura Coleopterologica (1758–1900): A guide to selected books related to the taxonomy of <tp:taxon-name><tp:taxon-name-part taxon-name-part-type="order">Coleoptera</tp:taxon-name-part></tp:taxon-name> with publication dates and notes.</article-title><source>ZooKeys</source><volume>583</volume>: <fpage>1</fpage>–<lpage>776</lpage>. <ext-link xlink:href="10.3897/zookeys.583.7084" ext-link-type="doi" xlink:type="simple">https://doi.org/10.3897/zookeys.583.7084</ext-link></mixed-citation></ref><ref id="B117"><mixed-citation xmlns:xlink="http://www.w3.org/1999/xlink" xlink:type="simple"><person-group><name name-style="western"><surname>Shavrov</surname><given-names>WB</given-names></name></person-group> (<year>1948</year>) <article-title>Novye formy i mestonakhozhdeniya donaciy (<tp:taxon-name><tp:taxon-name-part taxon-name-part-type="order">Coleoptera</tp:taxon-name-part></tp:taxon-name>, <tp:taxon-name><tp:taxon-name-part taxon-name-part-type="family">Chrysomelidae</tp:taxon-name-part></tp:taxon-name>, Subfam. <tp:taxon-name><tp:taxon-name-part taxon-name-part-type="subfamily">Donaciinae</tp:taxon-name-part></tp:taxon-name>) fauny SSSR. II. Byulleten’ Moskovskogo Obshchestva Ispytateley Prirody, Otdel biologicheskiy (N. S.</article-title><source>)</source><volume>53</volume>(<issue>1</issue>): <fpage>49</fpage>–<lpage>52</lpage>.</mixed-citation></ref><ref id="B35"><mixed-citation xmlns:xlink="http://www.w3.org/1999/xlink" xlink:type="simple"><person-group><name name-style="western"><surname>Geiser</surname><given-names>E</given-names></name><name name-style="western"><surname>Geiser</surname><given-names>R</given-names></name></person-group> (<year>2023</year>) <article-title>Original descriptions of Palaearctic species of the genus <italic><tp:taxon-name><tp:taxon-name-part taxon-name-part-type="genus">Plateumaris</tp:taxon-name-part></tp:taxon-name></italic> C. G. Thomson, 1859 (<tp:taxon-name><tp:taxon-name-part taxon-name-part-type="order">Coleoptera</tp:taxon-name-part></tp:taxon-name>, <tp:taxon-name><tp:taxon-name-part taxon-name-part-type="family">Chrysomelidae</tp:taxon-name-part></tp:taxon-name>, <tp:taxon-name><tp:taxon-name-part taxon-name-part-type="subfamily">Donaciinae</tp:taxon-name-part></tp:taxon-name>) and their translations.</article-title> In: <person-group><name name-style="western"><surname>Chaboo</surname><given-names>CS</given-names></name><name name-style="western"><surname>Schmitt</surname><given-names>M</given-names></name></person-group> (<role>Eds</role>) <issue-title>Research on Chrysomelidae 9.</issue-title><source>ZooKeys</source><volume>1177</volume>: <fpage>235</fpage>–<lpage>258</lpage>. <ext-link xlink:type="simple" ext-link-type="doi" xlink:href="10.3897/zookeys.1177.103212">https://doi.org/10.3897/zookeys.1177.103212</ext-link></mixed-citation></ref><ref id="B95"><mixed-citation xmlns:xlink="http://www.w3.org/1999/xlink" xlink:type="simple"><person-group><name name-style="western"><surname>Mohr</surname><given-names>KH</given-names></name></person-group> (<year>1966a</year>) <source>88. Familie: <tp:taxon-name><tp:taxon-name-part taxon-name-part-type="family">Chrysomelidae</tp:taxon-name-part></tp:taxon-name>: 95–280. In: Freude H, Harde KW, Lohse GA (Eds) Die Käfer Mitteleuropas. Vol. 9.</source><publisher-name>Goecke &amp; Evers</publisher-name>, <publisher-loc>Krefeld</publisher-loc>, <size units="page">299 pp</size>.</mixed-citation></ref><ref id="B109"><mixed-citation xmlns:xlink="http://www.w3.org/1999/xlink" xlink:type="simple"><person-group><name name-style="western"><surname>Rheinheimer</surname><given-names>J</given-names></name><name name-style="western"><surname>Hassler</surname><given-names>M</given-names></name></person-group> (<year>2018</year>) <source>Die Blattkäfer Baden-Württembergs.</source><publisher-name>Kleinsteuber Books</publisher-name>, <publisher-loc>Karlsruhe</publisher-loc>, <size units="page">928 pp</size>.</mixed-citation></ref><ref id="B75"><mixed-citation xmlns:xlink="http://www.w3.org/1999/xlink" xlink:type="simple"><person-group><name name-style="western"><surname>Krause</surname><given-names>R</given-names></name></person-group> (<year>1982</year>) <article-title>Zur Faunistik, Ökologie und Phänologie der Blattkäfer der Sächsischen Schweiz (<tp:taxon-name><tp:taxon-name-part taxon-name-part-type="class">Insecta</tp:taxon-name-part></tp:taxon-name>, <tp:taxon-name><tp:taxon-name-part taxon-name-part-type="order">Coleoptera</tp:taxon-name-part></tp:taxon-name>, <tp:taxon-name><tp:taxon-name-part taxon-name-part-type="family">Chrysomelidae</tp:taxon-name-part></tp:taxon-name>).</article-title><source>Faunistische Abhandlungen</source><volume>9</volume>: <fpage>1</fpage>–<lpage>55</lpage>.</mixed-citation></ref><ref id="B118"><mixed-citation xmlns:xlink="http://www.w3.org/1999/xlink" xlink:type="simple"><person-group><name name-style="western"><surname>Silfverberg</surname><given-names>H</given-names></name></person-group> (<year>2010</year>) <tp:taxon-name><tp:taxon-name-part taxon-name-part-type="subfamily">Donaciinae</tp:taxon-name-part></tp:taxon-name>. In Löbl I, Smetana A (Eds) Catalogue of Palaearctic <tp:taxon-name><tp:taxon-name-part taxon-name-part-type="order">Coleoptera</tp:taxon-name-part></tp:taxon-name>, vol. 6. Apollo Books, Stenstrup, 354–368.</mixed-citation></ref><ref id="B129"><mixed-citation xmlns:xlink="http://www.w3.org/1999/xlink" xlink:type="simple"><person-group><name name-style="western"><surname>Walter</surname><given-names>T</given-names></name></person-group> (<year>1990</year>) Naturmonographie Ruggeller Riet. Naturkundliche Forschung im Fürstentum Liechtenstein 12, 40 pp.</mixed-citation></ref><ref id="B46"><mixed-citation xmlns:xlink="http://www.w3.org/1999/xlink" xlink:type="simple"><person-group><name name-style="western"><surname>Gruev</surname><given-names>B</given-names></name><name name-style="western"><surname>Tomov</surname><given-names>V</given-names></name></person-group> (<year>1984</year>) <source><tp:taxon-name><tp:taxon-name-part taxon-name-part-type="order">Coleoptera</tp:taxon-name-part></tp:taxon-name>, <tp:taxon-name><tp:taxon-name-part taxon-name-part-type="family">Chrysomelidae</tp:taxon-name-part></tp:taxon-name>: Chast 1.</source><publisher-name>Orsodacninae</publisher-name>, <publisher-loc>Zeugophorinae, Donaciinae, Criocerinae, Clytrinae, Cryptocephalinae, Lamprosomatinae, Eumolpinae. Band 13 von Fauna Bulgaria - Izd-vo na Bŭlgarskata akademiia na naukite</publisher-loc>, <size units="page">220 pp</size>.</mixed-citation></ref><ref id="B27"><mixed-citation xmlns:xlink="http://www.w3.org/1999/xlink" xlink:type="simple"><person-group><name name-style="western"><surname>Ekiz</surname><given-names>AN</given-names></name><name name-style="western"><surname>Geiser</surname><given-names>E</given-names></name><name name-style="western"><surname>Gök</surname><given-names>A</given-names></name><name name-style="western"><surname>Kaya</surname><given-names>ÖD</given-names></name></person-group> (<year>2020</year>) <article-title><tp:taxon-name><tp:taxon-name-part taxon-name-part-type="subfamily">Donaciinae</tp:taxon-name-part></tp:taxon-name> (<tp:taxon-name><tp:taxon-name-part taxon-name-part-type="order">Coleoptera</tp:taxon-name-part></tp:taxon-name>: <tp:taxon-name><tp:taxon-name-part taxon-name-part-type="family">Chrysomelidae</tp:taxon-name-part></tp:taxon-name>) of Turkey: species list and new records.</article-title><source>Aquatic Insects</source><volume>41</volume>(<issue>3</issue>): <fpage>1</fpage>–<lpage>13</lpage>. <ext-link xlink:href="10.1080/01650424.2020.1739312" ext-link-type="doi" xlink:type="simple">https://doi.org/10.1080/01650424.2020.1739312</ext-link></mixed-citation></ref><ref id="B50"><mixed-citation xmlns:xlink="http://www.w3.org/1999/xlink" xlink:type="simple"><person-group><name name-style="western"><surname>Hayashi</surname><given-names>M</given-names></name></person-group> (<year>2020</year>) Revision of extant and fossil <tp:taxon-name><tp:taxon-name-part taxon-name-part-type="subfamily">Donaciinae</tp:taxon-name-part></tp:taxon-name> (<tp:taxon-name><tp:taxon-name-part taxon-name-part-type="order">Coleoptera</tp:taxon-name-part></tp:taxon-name>: <tp:taxon-name><tp:taxon-name-part taxon-name-part-type="family">Chrysomelidae</tp:taxon-name-part></tp:taxon-name>) of Japan. Japanese Journal of Systematic Entomology, Supplementary Series (2): 61–160.</mixed-citation></ref><ref id="B43"><mixed-citation xmlns:xlink="http://www.w3.org/1999/xlink" xlink:type="simple"><person-group><name name-style="western"><surname>Goecke</surname><given-names>H</given-names></name></person-group> (<year>1960</year>) <article-title>Monographie der Schilfkäfer. III. Die Gattungen und Arten der <tp:taxon-name><tp:taxon-name-part taxon-name-part-type="subfamily">Donaciinae</tp:taxon-name-part></tp:taxon-name> (Col. Chrys.) und ihre Verbreitung. 18. Beitrag zur Kenntnis der <tp:taxon-name><tp:taxon-name-part taxon-name-part-type="subfamily">Donaciinae</tp:taxon-name-part></tp:taxon-name>.</article-title><source>Entomologische Blätter</source><volume>56</volume>(<issue>1</issue>): <fpage>1</fpage>–<lpage>19</lpage>.</mixed-citation></ref><ref id="B131"><mixed-citation xmlns:xlink="http://www.w3.org/1999/xlink" xlink:type="simple"><person-group><name name-style="western"><surname>Warchałowski</surname><given-names>A</given-names></name></person-group> (<year>2010</year>) <source>The Palaearctic <tp:taxon-name><tp:taxon-name-part taxon-name-part-type="family">Chrysomelidae</tp:taxon-name-part></tp:taxon-name> – Identification Keys.</source><publisher-name>Natura Optima Dux Foundation</publisher-name>, <publisher-loc>Warszawa</publisher-loc>, <size units="page">1212 pp</size>.</mixed-citation></ref></ref-list></tp:taxon-treatment>
