# Supplementary material for: Revision of the Palaearctic species of the genus Plateumaris C. G. Thomson, 1859 (Coleoptera, Chrysomelidae, Donaciinae)
Source: Zookeys. 2023 Aug 30;1177:167–233. doi: 10.3897/zookeys.1177.103214 (PMC10483391; doi:10.3897/zookeys.1177.103214)
Supplement: XML Treatment for Plateumaris tenuicornis [file zookeys.1177.103214-treatment6.xml]

<!DOCTYPE tp:taxon-treatment
  PUBLIC "-//TaxonX//DTD Taxonomic Treatment Publishing DTD v0 20100105//EN" "tax-treatment-NSO.dtd">
<tp:taxon-treatment xmlns:tp="http://www.plazi.org/taxpub"><tp:treatment-meta><kwd-group><label>Taxon classification</label><kwd>
                  <named-content content-type="kingdom">Animalia</named-content>
                </kwd><kwd>
                  <named-content content-type="order">Coleoptera</named-content>
                </kwd><kwd>
                  <named-content content-type="family">Chrysomelidae</named-content>
                </kwd></kwd-group><mixed-citation publication-type="journal"><person-group><name><surname>Geiser</surname><given-names>Elisabeth</given-names></name></person-group><article-title>Revision of the Palaearctic species of the genus <italic><tp:taxon-name><tp:taxon-name-part taxon-name-part-type="genus" reg="Plateumaris">Plateumaris</tp:taxon-name-part></tp:taxon-name></italic> C. G. Thomson, 1859 (<tp:taxon-name><tp:taxon-name-part taxon-name-part-type="order">Coleoptera</tp:taxon-name-part></tp:taxon-name>, <tp:taxon-name><tp:taxon-name-part taxon-name-part-type="family">Chrysomelidae</tp:taxon-name-part></tp:taxon-name>, <tp:taxon-name><tp:taxon-name-part taxon-name-part-type="subfamily">Donaciinae</tp:taxon-name-part></tp:taxon-name>)</article-title><source>Zookeys</source><day>30</day><month>08</month><year>2023</year><volume>1177</volume><fpage>167</fpage><lpage>233</lpage><pub-id pub-id-type="doi">10.3897/zookeys.1177.103214</pub-id></mixed-citation></tp:treatment-meta><tp:nomenclature><tp:taxon-name>
                <object-id xmlns:xlink="http://www.w3.org/1999/xlink" content-type="arpha" xlink:type="simple">679487A5-B255-548F-98FE-A0947B3A56B7</object-id>
                <tp:taxon-name-part taxon-name-part-type="genus" reg="Plateumaris">Plateumaris</tp:taxon-name-part>
                <tp:taxon-name-part taxon-name-part-type="species" reg="tenuicornis">tenuicornis</tp:taxon-name-part>
              </tp:taxon-name><tp:taxon-authority>Balthasar, 1934</tp:taxon-authority><tp:taxon-status xmlns:xlink="http://www.w3.org/1999/xlink" xlink:type="simple">syn. nov.</tp:taxon-status><xref ref-type="fig" rid="F6">Fig. 6</xref></tp:nomenclature><tp:treatment-sec sec-type="type locality" id="SECID0EJIAK"><title>Type locality.</title><p>Bosnia-Hercegovina: Dol. Tuzla, Bosnia.</p></tp:treatment-sec><tp:treatment-sec sec-type="type material" id="SECID0EOIAK"><title>Type material.</title><p><bold><italic>Holotype</italic></bold> of <italic><tp:taxon-name><tp:taxon-name-part taxon-name-part-type="genus" reg="Plateumaris">Plateumaris</tp:taxon-name-part><tp:taxon-name-part taxon-name-part-type="species" reg="tenuicornis">tenuicornis</tp:taxon-name-part></tp:taxon-name></italic>. Bosnia-Herzegovina • 1 <abbrev xmlns:xlink="http://www.w3.org/1999/xlink" xlink:title="specimen(s)" id="ABBRID0EEJAK" xlink:type="simple">ex</abbrev>.; Bosnia, Dol. [Dolina?] Tuzla; Em. Fritsch <abbrev xmlns:xlink="http://www.w3.org/1999/xlink" xlink:title="legit" id="ABBRID0EIJAK" xlink:type="simple">leg</abbrev>.; <named-content xmlns:xlink="http://www.w3.org/1999/xlink" content-type="dwc:institutional_code" xlink:title="Slovak National Museum, Bratislava, Slovakia" xlink:href="http://grbio.org/institution/slovenske-narodne-muzeum" xlink:type="simple">SNMC</named-content>. Fig. <xref ref-type="fig" rid="F6">6A, B</xref>. I examined the holotype in 2020 and it is the only specimen known.</p></tp:treatment-sec><tp:treatment-sec sec-type="remarks" id="SECID0EVJAK"><title>Remarks.</title><p><xref ref-type="bibr" rid="B7">Balthasar (1934)</xref> described a species <italic><tp:taxon-name><tp:taxon-name-part taxon-name-part-type="genus" reg="Plateumaris">Plateumaris</tp:taxon-name-part><tp:taxon-name-part taxon-name-part-type="species" reg="tenuicornis">tenuicornis</tp:taxon-name-part></tp:taxon-name></italic> from one <italic><tp:taxon-name><tp:taxon-name-part taxon-name-part-type="genus" reg="Plateumaris">P.</tp:taxon-name-part><tp:taxon-name-part taxon-name-part-type="species" reg="consimilis">consimilis</tp:taxon-name-part></tp:taxon-name></italic> specimen collected in Bosnia, which he studied in the collection of the Slovak National Museum, Bratislava. The sketches where he compared the pronotum of both species are provided in Fig. <xref ref-type="fig" rid="F6">6C, D</xref>. <xref ref-type="bibr" rid="B9">Bechyné (1942)</xref> published an article about this description. He studied 335 specimens of <italic><tp:taxon-name><tp:taxon-name-part taxon-name-part-type="genus" reg="Plateumaris">P.</tp:taxon-name-part><tp:taxon-name-part taxon-name-part-type="species" reg="consimilis">consimilis</tp:taxon-name-part></tp:taxon-name></italic>, mostly from the area which belongs now to the Czech Republic, but also from central France and Podolia, a historic region in Eastern Europe located in the west-central and south-western parts of Ukraine and north-eastern Moldova, but he did not study the holotype of <italic><tp:taxon-name><tp:taxon-name-part taxon-name-part-type="genus" reg="Plateumaris">P.</tp:taxon-name-part><tp:taxon-name-part taxon-name-part-type="species" reg="tenuicornis">tenuicornis</tp:taxon-name-part></tp:taxon-name></italic> (possibly due to the political situation in Europe at that time). He meticulously worked out that all described characters of <italic><tp:taxon-name><tp:taxon-name-part taxon-name-part-type="genus" reg="Plateumaris">P.</tp:taxon-name-part><tp:taxon-name-part taxon-name-part-type="species" reg="tenuicornis">tenuicornis</tp:taxon-name-part></tp:taxon-name></italic> were within the variation range of the characters of <italic><tp:taxon-name><tp:taxon-name-part taxon-name-part-type="genus" reg="Plateumaris">P.</tp:taxon-name-part><tp:taxon-name-part taxon-name-part-type="species" reg="consimilis">consimilis</tp:taxon-name-part></tp:taxon-name></italic>. Bechyné published this article in Czech and Latin in a Czech journal, which has been ignored by most <tp:taxon-name><tp:taxon-name-part taxon-name-part-type="subfamily">Donaciinae</tp:taxon-name-part></tp:taxon-name> specialists. The English translation of the Latin text is now available in <xref ref-type="bibr" rid="B35">Geiser and Geiser (2023)</xref>.</p><p><xref ref-type="bibr" rid="B6">Askevold (1991)</xref> knew neither of the article of <xref ref-type="bibr" rid="B9">Bechyné (1942)</xref> nor of the holotype of <italic><tp:taxon-name><tp:taxon-name-part taxon-name-part-type="genus" reg="Plateumaris">P.</tp:taxon-name-part><tp:taxon-name-part taxon-name-part-type="species" reg="tenuicornis">tenuicornis</tp:taxon-name-part></tp:taxon-name></italic>, but he studied the description of <xref ref-type="bibr" rid="B7">Balthasar (1934)</xref> and concluded “All character states used by Balthasar are ones that I have also found among <italic><tp:taxon-name><tp:taxon-name-part taxon-name-part-type="genus" reg="Plateumaris">P.</tp:taxon-name-part><tp:taxon-name-part taxon-name-part-type="species" reg="consimilis">consimilis</tp:taxon-name-part></tp:taxon-name></italic>” and then declared <italic><tp:taxon-name><tp:taxon-name-part taxon-name-part-type="genus" reg="Plateumaris">P.</tp:taxon-name-part><tp:taxon-name-part taxon-name-part-type="species" reg="tenuicornis">tenuicornis</tp:taxon-name-part></tp:taxon-name></italic> as a probable new synonym. I studied the holotype of <italic><tp:taxon-name><tp:taxon-name-part taxon-name-part-type="genus" reg="Plateumaris">P.</tp:taxon-name-part><tp:taxon-name-part taxon-name-part-type="species" reg="tenuicornis">tenuicornis</tp:taxon-name-part></tp:taxon-name></italic> still stored in the Slovak National Museum in Bratislava (Fig. <xref ref-type="fig" rid="F6">6A, B</xref>) and I can confirm that Bechyné and Askevold were correct in every detail.</p><p>Because Bechyné only indirectly treated <italic><tp:taxon-name><tp:taxon-name-part taxon-name-part-type="genus" reg="Plateumaris">P.</tp:taxon-name-part><tp:taxon-name-part taxon-name-part-type="species" reg="tenuicornis">tenuicornis</tp:taxon-name-part></tp:taxon-name></italic> as a synonym, and because Askevold only suggested that <italic><tp:taxon-name><tp:taxon-name-part taxon-name-part-type="genus" reg="Plateumaris">P.</tp:taxon-name-part><tp:taxon-name-part taxon-name-part-type="species" reg="tenuicornis">tenuicornis</tp:taxon-name-part></tp:taxon-name></italic> should be considered as a probable new synonym, I determined that <italic><tp:taxon-name><tp:taxon-name-part taxon-name-part-type="genus" reg="Plateumaris">P.</tp:taxon-name-part><tp:taxon-name-part taxon-name-part-type="species" reg="tenuicornis">tenuicornis</tp:taxon-name-part></tp:taxon-name></italic> Balthasar, 1934 is a new synonym of <italic><tp:taxon-name><tp:taxon-name-part taxon-name-part-type="genus" reg="Plateumaris">P.</tp:taxon-name-part><tp:taxon-name-part taxon-name-part-type="species" reg="consimilis">consimilis</tp:taxon-name-part></tp:taxon-name></italic> (Schrank, 1781) according to <xref ref-type="bibr" rid="B9">Bechyné (1942)</xref>, supposed by <xref ref-type="bibr" rid="B6">Askevold (1991)</xref>, and now confirmed based on a study of the type material and original descriptions.</p><fig id="F6" position="float" orientation="portrait"><object-id xmlns:xlink="http://www.w3.org/1999/xlink" content-type="doi" xlink:type="simple">10.3897/zookeys.1177.103214.figure6</object-id><object-id xmlns:xlink="http://www.w3.org/1999/xlink" content-type="arpha" xlink:type="simple">5E0E6885-4D77-539D-8D6E-FAF4B53D71DC</object-id><label>Figure 6.</label><caption><p><italic><tp:taxon-name><tp:taxon-name-part taxon-name-part-type="genus" reg="Plateumaris">Plateumaris</tp:taxon-name-part><tp:taxon-name-part taxon-name-part-type="species" reg="tenuicornis">tenuicornis</tp:taxon-name-part></tp:taxon-name></italic> Holotype <bold>A</bold> habitus <bold>B</bold> labels of Holotype (photographs by M. Sečanský), comparison of the pronotum of <bold>C</bold><italic><tp:taxon-name><tp:taxon-name-part taxon-name-part-type="genus" reg="Plateumaris">P.</tp:taxon-name-part><tp:taxon-name-part taxon-name-part-type="species" reg="tenuicornis">tenuicornis</tp:taxon-name-part></tp:taxon-name></italic> with <bold>D</bold><italic><tp:taxon-name><tp:taxon-name-part taxon-name-part-type="genus" reg="Plateumaris">P.</tp:taxon-name-part><tp:taxon-name-part taxon-name-part-type="species" reg="consimilis">consimilis</tp:taxon-name-part></tp:taxon-name></italic> (from the original description of <italic><tp:taxon-name><tp:taxon-name-part taxon-name-part-type="genus" reg="Plateumaris">P.</tp:taxon-name-part><tp:taxon-name-part taxon-name-part-type="species" reg="tenuicornis">tenuicornis</tp:taxon-name-part></tp:taxon-name></italic> by <xref ref-type="bibr" rid="B7">Balthasar 1934</xref>: 128). Scale bars: 2.5 mm.</p></caption><graphic xmlns:xlink="http://www.w3.org/1999/xlink" xlink:href="zookeys-1177-167_article-103214__-g006.jpg" position="float" orientation="portrait" xlink:type="simple" id="oo_898841.jpg"><uri content-type="original_file" xlink:type="simple">https://binary.pensoft.net/fig/898841</uri></graphic></fig></tp:treatment-sec><ref-list><ref id="B7"><mixed-citation xmlns:xlink="http://www.w3.org/1999/xlink" xlink:type="simple"><person-group><name name-style="western"><surname>Balthasar</surname><given-names>V</given-names></name></person-group> (<year>1934</year>) <article-title>Ein Beitrag zur Kenntnis der palaearktischen <tp:taxon-name><tp:taxon-name-part taxon-name-part-type="tribe">Donaciini</tp:taxon-name-part></tp:taxon-name>.</article-title><source>Entomologisches Nachrichtenblatt (Troppau)</source><volume>8</volume>(<issue>4</issue>): <fpage>128</fpage>–<lpage>130</lpage>. <ext-link xlink:href="https://www.zobodat.at/publikation_volumes.php?id=62568" ext-link-type="uri" xlink:type="simple">https://www.zobodat.at/publikation_volumes.php?id=62568</ext-link></mixed-citation></ref><ref id="B9"><mixed-citation xmlns:xlink="http://www.w3.org/1999/xlink" xlink:type="simple"><person-group><name name-style="western"><surname>Bechyné</surname><given-names>J</given-names></name></person-group> (<year>1942</year>) <article-title>O variabilitě <italic><tp:taxon-name><tp:taxon-name-part taxon-name-part-type="genus">Plateumaris</tp:taxon-name-part><tp:taxon-name-part taxon-name-part-type="species">consimilis</tp:taxon-name-part></tp:taxon-name></italic> Schrank. (Col. <tp:taxon-name><tp:taxon-name-part taxon-name-part-type="family">Donaciidae</tp:taxon-name-part></tp:taxon-name>). De variatione <italic><tp:taxon-name><tp:taxon-name-part taxon-name-part-type="genus">Plateumaris</tp:taxon-name-part><tp:taxon-name-part taxon-name-part-type="species">consimilis</tp:taxon-name-part></tp:taxon-name></italic> Schrank. (Col. <tp:taxon-name><tp:taxon-name-part taxon-name-part-type="family">Donaciidae</tp:taxon-name-part></tp:taxon-name>).</article-title><source>Sborník entomologickèho odděleni zemědělské Musea v Praze (= Acta Entomologica Musei Nationalis Pragae)</source><volume>20</volume>: <fpage>232</fpage>–<lpage>237</lpage>. [In Czech and Latin] <ext-link xlink:href="https://www.aemnp.eu/acta-entomologica/volume-20/482/o-variabilite-plateumaris-consimilis-schrank-col-donaciidae-de-variatione-plateumaris-consimilis-schrank-col-donaciidae.html" ext-link-type="uri" xlink:type="simple">https://www.aemnp.eu/acta-entomologica/volume-20/482/o-variabilite-plateumaris-consimilis-schrank-col-donaciidae-de-variatione-plateumaris-consimilis-schrank-col-donaciidae.html</ext-link></mixed-citation></ref><ref id="B35"><mixed-citation xmlns:xlink="http://www.w3.org/1999/xlink" xlink:type="simple"><person-group><name name-style="western"><surname>Geiser</surname><given-names>E</given-names></name><name name-style="western"><surname>Geiser</surname><given-names>R</given-names></name></person-group> (<year>2023</year>) <article-title>Original descriptions of Palaearctic species of the genus <italic><tp:taxon-name><tp:taxon-name-part taxon-name-part-type="genus">Plateumaris</tp:taxon-name-part></tp:taxon-name></italic> C. G. Thomson, 1859 (<tp:taxon-name><tp:taxon-name-part taxon-name-part-type="order">Coleoptera</tp:taxon-name-part></tp:taxon-name>, <tp:taxon-name><tp:taxon-name-part taxon-name-part-type="family">Chrysomelidae</tp:taxon-name-part></tp:taxon-name>, <tp:taxon-name><tp:taxon-name-part taxon-name-part-type="subfamily">Donaciinae</tp:taxon-name-part></tp:taxon-name>) and their translations.</article-title> In: <person-group><name name-style="western"><surname>Chaboo</surname><given-names>CS</given-names></name><name name-style="western"><surname>Schmitt</surname><given-names>M</given-names></name></person-group> (<role>Eds</role>) <issue-title>Research on Chrysomelidae 9.</issue-title><source>ZooKeys</source><volume>1177</volume>: <fpage>235</fpage>–<lpage>258</lpage>. <ext-link xlink:type="simple" ext-link-type="doi" xlink:href="10.3897/zookeys.1177.103212">https://doi.org/10.3897/zookeys.1177.103212</ext-link></mixed-citation></ref><ref id="B6"><mixed-citation xmlns:xlink="http://www.w3.org/1999/xlink" xlink:type="simple"><person-group><name name-style="western"><surname>Askevold</surname><given-names>IS</given-names></name></person-group> (<year>1991</year>) Classification, Reconstructed Phylogeny, and Geographic History of the New World Members of <italic><tp:taxon-name><tp:taxon-name-part taxon-name-part-type="genus">Plateumaris</tp:taxon-name-part></tp:taxon-name></italic> Thomson, 1859 (<tp:taxon-name><tp:taxon-name-part taxon-name-part-type="order">Coleoptera</tp:taxon-name-part></tp:taxon-name>: <tp:taxon-name><tp:taxon-name-part taxon-name-part-type="family">Chrysomelidae</tp:taxon-name-part></tp:taxon-name>: <tp:taxon-name><tp:taxon-name-part taxon-name-part-type="subfamily">Donaciinae</tp:taxon-name-part></tp:taxon-name>). Memoirs of the Entomological Society of Canada 157(S157): 5–175. <ext-link xlink:href="10.4039/entm123157fv" ext-link-type="doi" xlink:type="simple">https://doi.org/10.4039/entm123157fv</ext-link></mixed-citation></ref></ref-list></tp:taxon-treatment>
