# Supplementary material for: Revision of the Palaearctic species of the genus Plateumaris C. G. Thomson, 1859 (Coleoptera, Chrysomelidae, Donaciinae)
Source: Zookeys. 2023 Aug 30;1177:167–233. doi: 10.3897/zookeys.1177.103214 (PMC10483391; doi:10.3897/zookeys.1177.103214)
Supplement: XML Treatment for Plateumaris constricticollis [file zookeys.1177.103214-treatment7.xml]

<!DOCTYPE tp:taxon-treatment
  PUBLIC "-//TaxonX//DTD Taxonomic Treatment Publishing DTD v0 20100105//EN" "tax-treatment-NSO.dtd">
<tp:taxon-treatment xmlns:tp="http://www.plazi.org/taxpub"><tp:treatment-meta><kwd-group><label>Taxon classification</label><kwd>
                  <named-content content-type="kingdom">Animalia</named-content>
                </kwd><kwd>
                  <named-content content-type="order">Coleoptera</named-content>
                </kwd><kwd>
                  <named-content content-type="family">Chrysomelidae</named-content>
                </kwd></kwd-group><mixed-citation publication-type="journal"><person-group><name><surname>Geiser</surname><given-names>Elisabeth</given-names></name></person-group><article-title>Revision of the Palaearctic species of the genus <italic><tp:taxon-name><tp:taxon-name-part taxon-name-part-type="genus" reg="Plateumaris">Plateumaris</tp:taxon-name-part></tp:taxon-name></italic> C. G. Thomson, 1859 (<tp:taxon-name><tp:taxon-name-part taxon-name-part-type="order">Coleoptera</tp:taxon-name-part></tp:taxon-name>, <tp:taxon-name><tp:taxon-name-part taxon-name-part-type="family">Chrysomelidae</tp:taxon-name-part></tp:taxon-name>, <tp:taxon-name><tp:taxon-name-part taxon-name-part-type="subfamily">Donaciinae</tp:taxon-name-part></tp:taxon-name>)</article-title><source>Zookeys</source><day>30</day><month>08</month><year>2023</year><volume>1177</volume><fpage>167</fpage><lpage>233</lpage><pub-id pub-id-type="doi">10.3897/zookeys.1177.103214</pub-id></mixed-citation></tp:treatment-meta><tp:nomenclature><tp:taxon-name>
                <object-id xmlns:xlink="http://www.w3.org/1999/xlink" content-type="arpha" xlink:type="simple">3BB0CA03-1259-5ACD-A909-E7F14847D05B</object-id>
                <tp:taxon-name-part taxon-name-part-type="genus" reg="Plateumaris">Plateumaris</tp:taxon-name-part>
                <tp:taxon-name-part taxon-name-part-type="species" reg="constricticollis">constricticollis</tp:taxon-name-part>
              </tp:taxon-name><tp:taxon-authority>(Jacoby, 1885)</tp:taxon-authority><xref ref-type="fig" rid="F7">Fig. 7</xref><tp:nomenclature-citation-list><tp:nomenclature-citation><tp:taxon-name>
                    <tp:taxon-name-part taxon-name-part-type="genus" reg="Donacia">Donacia</tp:taxon-name-part>
                    <tp:taxon-name-part taxon-name-part-type="species" reg="constricticollis">constricticollis</tp:taxon-name-part>
                  </tp:taxon-name><comment>Jacoby, 1885: 192.</comment></tp:nomenclature-citation><tp:nomenclature-citation><tp:taxon-name>
                    <tp:taxon-name-part taxon-name-part-type="genus" reg="Plateumaris">Plateumaris</tp:taxon-name-part>
                    <tp:taxon-name-part taxon-name-part-type="species" reg="constricticollis">constricticollis</tp:taxon-name-part>
                    <tp:taxon-name-part taxon-name-part-type="subspecies" reg="babai">babai</tp:taxon-name-part>
                  </tp:taxon-name><comment>Chûjô, 1959: 2.</comment></tp:nomenclature-citation><tp:nomenclature-citation><tp:taxon-name>
                    <tp:taxon-name-part taxon-name-part-type="genus" reg="Donacia">Donacia</tp:taxon-name-part>
                    <tp:taxon-name-part taxon-name-part-type="species" reg="constricticollis">constricticollis</tp:taxon-name-part>
                  </tp:taxon-name><comment><tp:taxon-name><tp:taxon-name-part taxon-name-part-type="genus" reg="Plateumaris"/><tp:taxon-name-part taxon-name-part-type="species" reg="constricticollis">constricticollis</tp:taxon-name-part></tp:taxon-name> Jacoby, 1885: 192 (= <tp:taxon-name><tp:taxon-name-part taxon-name-part-type="genus" reg="Plateumaris">Plateumaris</tp:taxon-name-part><tp:taxon-name-part taxon-name-part-type="species" reg="constricticollis">constricticollis</tp:taxon-name-part><tp:taxon-name-part taxon-name-part-type="subspecies" reg="kurilensis">kurilensis</tp:taxon-name-part></tp:taxon-name> L. N. Medvedev, 1978b: 83).</comment></tp:nomenclature-citation><tp:nomenclature-citation><tp:taxon-name>
                    <tp:taxon-name-part taxon-name-part-type="genus" reg="Plateumaris">Plateumaris</tp:taxon-name-part>
                    <tp:taxon-name-part taxon-name-part-type="species" reg="constricticollis">constricticollis</tp:taxon-name-part>
                    <tp:taxon-name-part taxon-name-part-type="subspecies" reg="toyamensis">toyamensis</tp:taxon-name-part>
                  </tp:taxon-name><comment>Tominaga &amp; Katsura, 1984: 27 (= <tp:taxon-name><tp:taxon-name-part taxon-name-part-type="genus" reg="Plateumaris">Plateumaris</tp:taxon-name-part><tp:taxon-name-part taxon-name-part-type="species" reg="constricticollis">constricticollis</tp:taxon-name-part><tp:taxon-name-part taxon-name-part-type="subspecies" reg="chugokuensis">chugokuensis</tp:taxon-name-part></tp:taxon-name> Tominaga &amp; Katsura, 1984: 28).</comment></tp:nomenclature-citation></tp:nomenclature-citation-list></tp:nomenclature><tp:treatment-sec sec-type="Type localities" id="SECID0EVWAK"><title>Type localities.</title><p><italic><tp:taxon-name><tp:taxon-name-part taxon-name-part-type="genus" reg="Plateumaris">Plateumaris</tp:taxon-name-part><tp:taxon-name-part taxon-name-part-type="species" reg="constricticollis">constricticollis</tp:taxon-name-part></tp:taxon-name></italic>: Japan; <italic><tp:taxon-name><tp:taxon-name-part taxon-name-part-type="genus" reg="Plateumaris">P.</tp:taxon-name-part><tp:taxon-name-part taxon-name-part-type="species" reg="constricticollis">constricticollis</tp:taxon-name-part><tp:taxon-name-part taxon-name-part-type="subspecies" reg="babai">babai</tp:taxon-name-part></tp:taxon-name></italic>: Honshu: Niigata Prefecture, Yoshigahira, Shitada-mura; <italic><tp:taxon-name><tp:taxon-name-part taxon-name-part-type="genus" reg="Plateumaris">P.</tp:taxon-name-part><tp:taxon-name-part taxon-name-part-type="species" reg="constricticollis">constricticollis</tp:taxon-name-part><tp:taxon-name-part taxon-name-part-type="subspecies" reg="toyamensis">toyamensis</tp:taxon-name-part></tp:taxon-name></italic>: Tsubura-ike, alt. 690 m, Kamiichi-machi, Naka-niikawa-gun, Toyama prefecture; <italic><tp:taxon-name><tp:taxon-name-part taxon-name-part-type="genus" reg="Plateumaris">P.</tp:taxon-name-part><tp:taxon-name-part taxon-name-part-type="species" reg="constricticollis">constricticollis</tp:taxon-name-part><tp:taxon-name-part taxon-name-part-type="subspecies" reg="chugokuensis">chugokuensis</tp:taxon-name-part></tp:taxon-name></italic>: Koiga-kubo, alt. 570 m, Tessei-cho, Atetsu-gun, Okayama prefecture.</p></tp:treatment-sec><tp:treatment-sec sec-type="type material" id="SECID0ETYAK"><title>Type material.</title><p><bold><italic>Holotype</italic></bold> of <italic><tp:taxon-name><tp:taxon-name-part taxon-name-part-type="genus" reg="Plateumaris">P.</tp:taxon-name-part><tp:taxon-name-part taxon-name-part-type="species" reg="constricticollis">constricticollis</tp:taxon-name-part></tp:taxon-name></italic>: Japan • 1 ♂; Hokkaido, Lake Junsai, N of Hakodate; <named-content xmlns:xlink="http://www.w3.org/1999/xlink" content-type="dwc:verbatimCoordinates" xlink:type="simple"><named-content content-type="geo-json" specific-use="{&#34;type&#34;:&#34;Point&#34;,&#34;coordinates&#34;:[145.100000,43.116667]}" id="NCID0EMZAK" xlink:type="simple">43°7'N, 145°6'E</named-content></named-content>; 28–30 Jul 1880; G. Lewis <abbrev xmlns:xlink="http://www.w3.org/1999/xlink" xlink:title="legit" id="ABBRID0ERZAK" xlink:type="simple">leg</abbrev>.; <abbrev xmlns:xlink="http://www.w3.org/1999/xlink" content-type="institution" xlink:title="The Natural History Museum" id="ABBRID0EVZAK" xlink:type="simple">BMNH</abbrev> 1910-320. The holotype was examined in 2019.</p><p><bold><italic>Holotype</italic></bold> of <italic><tp:taxon-name><tp:taxon-name-part taxon-name-part-type="genus" reg="Plateumaris">P.</tp:taxon-name-part><tp:taxon-name-part taxon-name-part-type="species" reg="constricticollis">constricticollis</tp:taxon-name-part><tp:taxon-name-part taxon-name-part-type="subspecies" reg="babai">babai</tp:taxon-name-part></tp:taxon-name></italic>: Japan • 1 ♀; Honshu, Niigata Prefecture, Yoshigahira in Mt. Sumon; 25 Jun 1955; K. Baba [<abbrev xmlns:xlink="http://www.w3.org/1999/xlink" xlink:title="legit" id="ABBRID0EQ1AK" xlink:type="simple">leg</abbrev>.]; “<italic><tp:taxon-name><tp:taxon-name-part taxon-name-part-type="genus" reg="Plateumaris">P.</tp:taxon-name-part><tp:taxon-name-part taxon-name-part-type="species" reg="constricticollis">constricticollis</tp:taxon-name-part><tp:taxon-name-part taxon-name-part-type="subspecies" reg="babai">babai</tp:taxon-name-part></tp:taxon-name></italic> Chȗjȏ” M. <xref ref-type="bibr" rid="B22">Chȗjȏ 1959</xref><abbrev xmlns:xlink="http://www.w3.org/1999/xlink" xlink:title="determinavit" id="ABBRID0EH2AK" xlink:type="simple">det</abbrev>.; <named-content xmlns:xlink="http://www.w3.org/1999/xlink" content-type="dwc:institutional_code" xlink:title="Entomological Laboratory, Faculty of Agriculture, Kyushu University, Fukuoka, Japan" xlink:href="http://grbio.org/institution/kyushu-university-entomology-collection" xlink:type="simple">KUEC</named-content>.</p><p><bold><italic>Holotype</italic></bold> of <italic><tp:taxon-name><tp:taxon-name-part taxon-name-part-type="genus" reg="Plateumaris">P.</tp:taxon-name-part><tp:taxon-name-part taxon-name-part-type="species" reg="constricticollis">constricticollis</tp:taxon-name-part><tp:taxon-name-part taxon-name-part-type="subspecies" reg="toyamensis">toyamensis</tp:taxon-name-part></tp:taxon-name></italic>: Japan • 1 ♂; Honshu, Toyama-Prefecture, Kamiichi-machi, Naka-niikawa-gun, Nakanomata, Tsubura-ike; 690 m a.s.l.; 20 Jun 1983; K. Katsura <abbrev xmlns:xlink="http://www.w3.org/1999/xlink" xlink:title="legit" id="ABBRID0EG3AK" xlink:type="simple">leg</abbrev>; <named-content xmlns:xlink="http://www.w3.org/1999/xlink" content-type="dwc:institutional_code" xlink:title="Royal Belgian Institute of Natural Sciences, Brussels, Belgium" xlink:href="http://grbio.org/institution/osaka-museum-natural-history-1" xlink:type="simple">OMNH</named-content> TI-17.</p><p><bold><italic>Holotype</italic></bold> of <italic><tp:taxon-name><tp:taxon-name-part taxon-name-part-type="genus" reg="Plateumaris">P.</tp:taxon-name-part><tp:taxon-name-part taxon-name-part-type="species" reg="constricticollis">constricticollis</tp:taxon-name-part><tp:taxon-name-part taxon-name-part-type="subspecies" reg="chugokuensis">chugokuensis</tp:taxon-name-part></tp:taxon-name></italic>: Japan • 1 ♂; Honshu, Okayama prefecture, Tessei-cho, Atetsu-gun, Koiga-kubo; 570 m a.s.l.; 13 Jun 1982; O. Tominaga <abbrev xmlns:xlink="http://www.w3.org/1999/xlink" xlink:title="legit" id="ABBRID0EF4AK" xlink:type="simple">leg</abbrev>.; <named-content xmlns:xlink="http://www.w3.org/1999/xlink" content-type="dwc:institutional_code" xlink:title="Royal Belgian Institute of Natural Sciences, Brussels, Belgium" xlink:href="http://grbio.org/institution/osaka-museum-natural-history-1" xlink:type="simple">OMNH</named-content> TI-18.</p></tp:treatment-sec><tp:treatment-sec sec-type="Taxonomic history and synonymies" id="SECID0EO4AK"><title>Taxonomic history and synonymies.</title><p><xref ref-type="bibr" rid="B62">Jacoby (1885)</xref> described this <italic><tp:taxon-name><tp:taxon-name-part taxon-name-part-type="genus" reg="Plateumaris">Plateumaris</tp:taxon-name-part></tp:taxon-name></italic> species as <italic><tp:taxon-name><tp:taxon-name-part taxon-name-part-type="genus" reg="Donacia">Donacia</tp:taxon-name-part><tp:taxon-name-part taxon-name-part-type="species" reg="constricticollis">constricticollis</tp:taxon-name-part></tp:taxon-name></italic>. The details of the location and the date are not tagged to the holotype, and the label contains only “Japan G. Lewis, <abbrev xmlns:xlink="http://www.w3.org/1999/xlink" content-type="institution" xlink:title="The Natural History Museum" id="ABBRID0EK5AK" xlink:type="simple">BMNH</abbrev> 1910-320”. <xref ref-type="bibr" rid="B8">Bates (1883)</xref> published the itinerary of G. Lewis’ journey through Japan from February 1880 to September 1881 that contains the exact data. The type specimen was collected at Lake Junsai near Hakodate in south Hokkaido where Lewis sojourned 28–30 July 1880.</p><p><xref ref-type="bibr" rid="B79">Lays (2002)</xref> refers to a female type specimen: 1 ♀, “Type”, “<italic><tp:taxon-name><tp:taxon-name-part taxon-name-part-type="genus" reg="Donacia">Donacia</tp:taxon-name-part><tp:taxon-name-part taxon-name-part-type="species" reg="constricticollis">constricticollis</tp:taxon-name-part></tp:taxon-name></italic> Jac.” [no further label data, origin unknown], stored in <named-content xmlns:xlink="http://www.w3.org/1999/xlink" content-type="dwc:institutional_code" xlink:title="Royal Belgian Institute of Natural Sciences, Brussels, Belgium" xlink:href="http://grbio.org/institution/royal-belgian-institute-natural-sciences" xlink:type="simple">RBINS</named-content>. It is unlikely that this “type” specimen could be a paratype or allotype of the series collected in Hokkaido at the same site as the holotype. According to <xref ref-type="bibr" rid="B79">Lays (2002)</xref> this specimen belongs to the subspecies <italic><tp:taxon-name><tp:taxon-name-part taxon-name-part-type="genus" reg="Plateumaris">P.</tp:taxon-name-part><tp:taxon-name-part taxon-name-part-type="species" reg="constricticollis">constricticollis</tp:taxon-name-part><tp:taxon-name-part taxon-name-part-type="subspecies" reg="babai">babai</tp:taxon-name-part></tp:taxon-name></italic>, which occurs only in central Honshu. One must keep in mind that some decades ago “type” labels were sometimes added later to specimens in several museum collections without thorough studies.</p><p>Specimens of <italic><tp:taxon-name><tp:taxon-name-part taxon-name-part-type="genus" reg="Plateumaris">P.</tp:taxon-name-part><tp:taxon-name-part taxon-name-part-type="species" reg="constricticollis">constricticollis</tp:taxon-name-part></tp:taxon-name></italic> reveal a remarkable variation in body size and colouration, pronotal disc, and even genital structures. This resulted in the description of four subspecies. Further studies concluded that there were two subspecies in addition to the nominate species, and therefore the other two subspecies names are synonyms (<xref ref-type="bibr" rid="B52">Hayashi and Shiyake 2004</xref>). This is also confirmed by several molecular studies (<xref ref-type="bibr" rid="B120">Sota and Hayashi 2007</xref>; <xref ref-type="bibr" rid="B121">Sota et al. 2007</xref>; <xref ref-type="bibr" rid="B122">Sota et al. 2008</xref>; <xref ref-type="bibr" rid="B54">Hayashi and Sota 2014</xref>). However, the morphological discrimination of these subspecies is very difficult because of the variations in some key characters.</p><p>Chûjô (1959) was the first to describe a subspecies, <italic><tp:taxon-name><tp:taxon-name-part taxon-name-part-type="genus" reg="Plateumaris">P.</tp:taxon-name-part><tp:taxon-name-part taxon-name-part-type="species" reg="constricticollis">c.</tp:taxon-name-part><tp:taxon-name-part taxon-name-part-type="subspecies" reg="babai">babai</tp:taxon-name-part></tp:taxon-name></italic> from Niigata Prefecture. In 1978, Medvedev described <italic><tp:taxon-name><tp:taxon-name-part taxon-name-part-type="genus" reg="Plateumaris">P.</tp:taxon-name-part><tp:taxon-name-part taxon-name-part-type="species" reg="constricticollis">c.</tp:taxon-name-part><tp:taxon-name-part taxon-name-part-type="subspecies" reg="kurilensis">kurilensis</tp:taxon-name-part></tp:taxon-name></italic> from Kunashiri, the southernmost Kurile Island, near Hokkaido. This subspecies was synonymised with <italic><tp:taxon-name><tp:taxon-name-part taxon-name-part-type="genus" reg="Plateumaris">P.</tp:taxon-name-part><tp:taxon-name-part taxon-name-part-type="species" reg="constricticollis">c.</tp:taxon-name-part><tp:taxon-name-part taxon-name-part-type="subspecies" reg="constricticollis">constricticollis</tp:taxon-name-part></tp:taxon-name></italic> by <xref ref-type="bibr" rid="B52">Hayashi and Shiyake (2004</xref>: 114). <xref ref-type="bibr" rid="B128">Tominaga and Katsura (1984)</xref> described the two subspecies <italic><tp:taxon-name><tp:taxon-name-part taxon-name-part-type="genus" reg="Plateumaris">P.</tp:taxon-name-part><tp:taxon-name-part taxon-name-part-type="species" reg="constricticollis">c.</tp:taxon-name-part><tp:taxon-name-part taxon-name-part-type="subspecies" reg="toyamensis">toyamensis</tp:taxon-name-part></tp:taxon-name></italic> and <italic><tp:taxon-name><tp:taxon-name-part taxon-name-part-type="genus" reg="Plateumaris">P.</tp:taxon-name-part><tp:taxon-name-part taxon-name-part-type="species" reg="constricticollis">c.</tp:taxon-name-part><tp:taxon-name-part taxon-name-part-type="subspecies" reg="chugokuensis">chugokuensis</tp:taxon-name-part></tp:taxon-name></italic>, and the latter was synonymised with the former by <xref ref-type="bibr" rid="B52">Hayashi and Shiyake (2004</xref>: 116).</p></tp:treatment-sec><tp:treatment-sec sec-type="diagnosis" id="SECID0EWDBK"><title>Diagnosis.</title><p>The characters common to all subspecies are the following: surface very shiny (Fig. <xref ref-type="fig" rid="F7">7</xref>), dorsal colouration variable, bronze brown or dark cupreous, black, blue, or green, pronotum cordate, slightly longer than broad, anterior tubercles prominent, elytra regularly and strongly punctate, metafemora with blade-like tooth. It looks similar to a glossy <italic><tp:taxon-name><tp:taxon-name-part taxon-name-part-type="genus" reg="Plateumaris">P.</tp:taxon-name-part><tp:taxon-name-part taxon-name-part-type="species" reg="consimilis">consimilis</tp:taxon-name-part></tp:taxon-name></italic> that does not occur in the East Palaearctic region.</p></tp:treatment-sec><tp:treatment-sec sec-type="description" id="SECID0ELEBK"><title>Description.</title><p><bold><italic>Size</italic></bold>: 6.6–11.9 mm.</p><p><italic><tp:taxon-name><tp:taxon-name-part taxon-name-part-type="genus" reg="Plateumaris">Plateumaris</tp:taxon-name-part><tp:taxon-name-part taxon-name-part-type="species" reg="constricticollis">constricticollis</tp:taxon-name-part></tp:taxon-name></italic> and its subspecies have been thoroughly studied by Japanese colleagues, with detailed descriptions of their morphological characters and their variations, as well as phylogeny, biogeographical history, biology, and molecular analyses (<xref ref-type="bibr" rid="B128">Tominaga and Katsura 1984</xref>; <xref ref-type="bibr" rid="B49">Hayashi 2002</xref>, <xref ref-type="bibr" rid="B50">2020</xref>; <xref ref-type="bibr" rid="B52">Hayashi and Shiyake 2004</xref>; <xref ref-type="bibr" rid="B54">Hayashi and Sota 2014</xref>). The three subspecies and their distinguishing characters are described in the section “Identification Key”.</p><p>The similar species <italic><tp:taxon-name><tp:taxon-name-part taxon-name-part-type="genus" reg="Plateumaris">Plateumaris</tp:taxon-name-part><tp:taxon-name-part taxon-name-part-type="species" reg="weisei">weisei</tp:taxon-name-part></tp:taxon-name></italic> is not shiny or glossy, its pronotum not cordate, and the legs are longer and slenderer.</p></tp:treatment-sec><tp:treatment-sec sec-type="biology" id="SECID0EEGBK"><title>Biology.</title><p><xref ref-type="bibr" rid="B121">Sota et al. (2007)</xref> analysed the geographic variation in body size and ovipositor dimensions in three subspecies in different climatic conditions and on different host plants, and reported a significant correlation of the body size and ovipositor size with snow depth. The larvae feed on <italic><tp:taxon-name><tp:taxon-name-part taxon-name-part-type="genus" reg="Carex">Carex</tp:taxon-name-part></tp:taxon-name></italic> sp. (<tp:taxon-name><tp:taxon-name-part taxon-name-part-type="family">Cyperaceae</tp:taxon-name-part></tp:taxon-name>) (<xref ref-type="bibr" rid="B100">Narita 2003</xref>). Cocoons of <italic><tp:taxon-name><tp:taxon-name-part taxon-name-part-type="genus" reg="Plateumaris">P.</tp:taxon-name-part><tp:taxon-name-part taxon-name-part-type="species" reg="constricticollis">c.</tp:taxon-name-part><tp:taxon-name-part taxon-name-part-type="subspecies" reg="babai">babai</tp:taxon-name-part></tp:taxon-name></italic> were also found on roots of <italic><tp:taxon-name><tp:taxon-name-part taxon-name-part-type="genus" reg="Phragmites">Phragmites</tp:taxon-name-part><tp:taxon-name-part taxon-name-part-type="species" reg="australis">australis</tp:taxon-name-part></tp:taxon-name></italic> (<tp:taxon-name><tp:taxon-name-part taxon-name-part-type="family">Poaceae</tp:taxon-name-part></tp:taxon-name>), <italic><tp:taxon-name><tp:taxon-name-part taxon-name-part-type="genus" reg="Carex">Carex</tp:taxon-name-part><tp:taxon-name-part taxon-name-part-type="species" reg="thunbergia">thunbergia</tp:taxon-name-part></tp:taxon-name></italic>, and <italic><tp:taxon-name><tp:taxon-name-part taxon-name-part-type="genus" reg="Carex">Carex</tp:taxon-name-part><tp:taxon-name-part taxon-name-part-type="species" reg="ampliata">ampliata</tp:taxon-name-part></tp:taxon-name></italic>. <italic><tp:taxon-name><tp:taxon-name-part taxon-name-part-type="genus" reg="Eleocharis">Eleocharis</tp:taxon-name-part></tp:taxon-name></italic> sp. is recorded as a larval host plant for <italic><tp:taxon-name><tp:taxon-name-part taxon-name-part-type="genus" reg="Plateumaris">P.</tp:taxon-name-part><tp:taxon-name-part taxon-name-part-type="species" reg="constricticollis">c.</tp:taxon-name-part><tp:taxon-name-part taxon-name-part-type="subspecies" reg="toyamensis">toyamensis</tp:taxon-name-part></tp:taxon-name></italic> (<xref ref-type="bibr" rid="B121">Sota et al. 2007</xref>).</p></tp:treatment-sec><tp:treatment-sec sec-type="distribution" id="SECID0ENJBK"><title>Distribution.</title><p><italic><tp:taxon-name><tp:taxon-name-part taxon-name-part-type="genus" reg="Plateumaris">Plateumaris</tp:taxon-name-part><tp:taxon-name-part taxon-name-part-type="species" reg="constricticollis">constricticollis</tp:taxon-name-part></tp:taxon-name></italic> is endemic to the Japanese Archipelago (Hokkaido, Honshu, and Kunashiri).</p><p><italic><tp:taxon-name><tp:taxon-name-part taxon-name-part-type="genus" reg="Plateumaris">Plateumaris</tp:taxon-name-part><tp:taxon-name-part taxon-name-part-type="species" reg="constricticollis">constricticollis</tp:taxon-name-part><tp:taxon-name-part taxon-name-part-type="subspecies" reg="constricticollis">constricticollis</tp:taxon-name-part></tp:taxon-name></italic>: southernmost Kurile Island Kunashiri, Hokkaido and northern part of Honshu until prefecture of Yamagata (<xref ref-type="bibr" rid="B91">Medvedev 1978</xref>; <xref ref-type="bibr" rid="B128">Tominaga and Katsura 1984</xref>).</p><p><italic><tp:taxon-name><tp:taxon-name-part taxon-name-part-type="genus" reg="Plateumaris">Plateumaris</tp:taxon-name-part><tp:taxon-name-part taxon-name-part-type="species" reg="constricticollis">constricticollis</tp:taxon-name-part><tp:taxon-name-part taxon-name-part-type="subspecies" reg="babai">babai</tp:taxon-name-part></tp:taxon-name></italic>: Honshu: prefectures Fukushima, Niigata, Nagano, Gunma, Tochigi, Ibaraki, and Chiba.</p><p><italic><tp:taxon-name><tp:taxon-name-part taxon-name-part-type="genus" reg="Plateumaris">Plateumaris</tp:taxon-name-part><tp:taxon-name-part taxon-name-part-type="species" reg="constricticollis">constricticollis</tp:taxon-name-part><tp:taxon-name-part taxon-name-part-type="subspecies" reg="toyamensis">toyamensis</tp:taxon-name-part></tp:taxon-name></italic>: Honshu: prefectures Toyama, Gifu, Ishikawa, Aichi, Hyogo, and Okayama.</p></tp:treatment-sec><tp:treatment-sec sec-type="material" id="SECID0EZLBK"><title>Material examined.</title><p>Approximately 60 specimens from Japan.</p></tp:treatment-sec><tp:treatment-sec><!--Section generated to contain objects referenced in tp:taxon-treatment.--><fig id="F7" position="float" orientation="portrait"><object-id xmlns:xlink="http://www.w3.org/1999/xlink" content-type="doi" xlink:type="simple">10.3897/zookeys.1177.103214.figure7</object-id><object-id xmlns:xlink="http://www.w3.org/1999/xlink" content-type="arpha" xlink:type="simple">7694D499-1324-52A4-935F-504582C70D57</object-id><label>Figure 7.</label><caption><p><italic><tp:taxon-name><tp:taxon-name-part taxon-name-part-type="genus" reg="Plateumaris">Plateumaris</tp:taxon-name-part><tp:taxon-name-part taxon-name-part-type="species" reg="constricticollis">constricticollis</tp:taxon-name-part></tp:taxon-name></italic> Habitus (photograph by K. Matsumoto). Scale bar: one unit – 1 mm.</p></caption><graphic xmlns:xlink="http://www.w3.org/1999/xlink" xlink:href="zookeys-1177-167_article-103214__-g007.jpg" position="float" orientation="portrait" xlink:type="simple" id="oo_898842.jpg"><uri content-type="original_file" xlink:type="simple">https://binary.pensoft.net/fig/898842</uri></graphic></fig></tp:treatment-sec><ref-list><ref id="B22"><mixed-citation xmlns:xlink="http://www.w3.org/1999/xlink" xlink:type="simple"><person-group><name name-style="western"><surname>Chȗjȏ</surname><given-names>M</given-names></name></person-group> (<year>1959</year>) <article-title>Contribution to the Fauna of <tp:taxon-name><tp:taxon-name-part taxon-name-part-type="family">Chrysomelidae</tp:taxon-name-part></tp:taxon-name> (<tp:taxon-name><tp:taxon-name-part taxon-name-part-type="order">Coleoptera</tp:taxon-name-part></tp:taxon-name>) in Japan (III): Memories of the Faculty of Liberal Arts and Education.</article-title><source>Kagawa University</source><volume>81</volume>(<issue>2</issue>): <fpage>1</fpage>–<lpage>16</lpage>.</mixed-citation></ref><ref id="B62"><mixed-citation xmlns:xlink="http://www.w3.org/1999/xlink" xlink:type="simple"><person-group><name name-style="western"><surname>Jacoby</surname><given-names>M</given-names></name></person-group> (<year>1885</year>) Descriptions of the phytophagous <tp:taxon-name><tp:taxon-name-part taxon-name-part-type="order">Coleoptera</tp:taxon-name-part></tp:taxon-name> of Japan, obtained by Mr. George Lewis during his second journey, from February 1880 – September 1881. Part I. Proceedings of the scientific meetings of the Zoological society of London 1885: 190–211[, pl. XI]. <ext-link xlink:href="10.1111/j.1096-3642.1885.tb02894.x" ext-link-type="doi" xlink:type="simple">https://doi.org/10.1111/j.1096-3642.1885.tb02894.x</ext-link></mixed-citation></ref><ref id="B8"><mixed-citation xmlns:xlink="http://www.w3.org/1999/xlink" xlink:type="simple"><person-group><name name-style="western"><surname>Bates</surname><given-names>HW</given-names></name></person-group> (<year>1883</year>) <article-title>Supplement to the Geodephagous <tp:taxon-name><tp:taxon-name-part taxon-name-part-type="order">Coleoptera</tp:taxon-name-part></tp:taxon-name> of Japan, chiefly from the collection of Mr. George Lewis, made during his second visit, from February, 1880 to September, 1881.</article-title><source>The Transactions of the Entomological Society of London</source><volume>1883</volume>(<issue>3</issue>): <fpage>205</fpage>–<lpage>290</lpage>. <ext-link xlink:href="10.1111/j.1365-2311.1883.tb02947.x" ext-link-type="doi" xlink:type="simple">https://doi.org/10.1111/j.1365-2311.1883.tb02947.x</ext-link></mixed-citation></ref><ref id="B79"><mixed-citation xmlns:xlink="http://www.w3.org/1999/xlink" xlink:type="simple"><person-group><name name-style="western"><surname>Lays</surname><given-names>P</given-names></name></person-group> (<year>2002</year>) <article-title>Notes on the Donaciines (<tp:taxon-name><tp:taxon-name-part taxon-name-part-type="order">Coleoptera</tp:taxon-name-part></tp:taxon-name><tp:taxon-name><tp:taxon-name-part taxon-name-part-type="family">Chrysomelidae</tp:taxon-name-part></tp:taxon-name><tp:taxon-name><tp:taxon-name-part taxon-name-part-type="subfamily">Donaciinae</tp:taxon-name-part></tp:taxon-name>).</article-title><source>Bulletin de la Société Royale Belge d’Entomologie</source><volume>138</volume>: <fpage>143</fpage>–<lpage>150</lpage>.</mixed-citation></ref><ref id="B52"><mixed-citation xmlns:xlink="http://www.w3.org/1999/xlink" xlink:type="simple"><person-group><name name-style="western"><surname>Hayashi</surname><given-names>M</given-names></name><name name-style="western"><surname>Shiyake</surname><given-names>S</given-names></name></person-group> (<year>2004</year>) <article-title>A check-list of the Japanese Member of <tp:taxon-name><tp:taxon-name-part taxon-name-part-type="subfamily">Donaciinae</tp:taxon-name-part></tp:taxon-name> (<tp:taxon-name><tp:taxon-name-part taxon-name-part-type="order">Coleoptera</tp:taxon-name-part></tp:taxon-name>: <tp:taxon-name><tp:taxon-name-part taxon-name-part-type="family">Chrysomelidae</tp:taxon-name-part></tp:taxon-name>).</article-title><source>Entomological Review of Japan</source><volume>59</volume>(<issue>1</issue>): <fpage>113</fpage>–<lpage>125</lpage>.</mixed-citation></ref><ref id="B120"><mixed-citation xmlns:xlink="http://www.w3.org/1999/xlink" xlink:type="simple"><person-group><name name-style="western"><surname>Sota</surname><given-names>T</given-names></name><name name-style="western"><surname>Hayashi</surname><given-names>M</given-names></name></person-group> (<year>2007</year>) <article-title>Comparative historical biogeography of <italic><tp:taxon-name><tp:taxon-name-part taxon-name-part-type="genus">Plateumaris</tp:taxon-name-part></tp:taxon-name></italic> leaf beetles (<tp:taxon-name><tp:taxon-name-part taxon-name-part-type="order">Coleoptera</tp:taxon-name-part></tp:taxon-name>: <tp:taxon-name><tp:taxon-name-part taxon-name-part-type="family">Chrysomelidae</tp:taxon-name-part></tp:taxon-name>) in Japan: interplay between fossil and molecular data.</article-title><source>Journal of Biogeography</source><volume>34</volume>(<issue>6</issue>): <fpage>977</fpage>–<lpage>993</lpage>. <ext-link xlink:href="10.1111/j.1365-2699.2006.01672.x" ext-link-type="doi" xlink:type="simple">https://doi.org/10.1111/j.1365-2699.2006.01672.x</ext-link></mixed-citation></ref><ref id="B121"><mixed-citation xmlns:xlink="http://www.w3.org/1999/xlink" xlink:type="simple"><person-group><name name-style="western"><surname>Sota</surname><given-names>T</given-names></name><name name-style="western"><surname>Hayashi</surname><given-names>M</given-names></name><name name-style="western"><surname>Yagi</surname><given-names>T</given-names></name></person-group> (<year>2007</year>) <article-title>Geographic variation in body and ovipositor sizes in the leaf beetle <italic><tp:taxon-name><tp:taxon-name-part taxon-name-part-type="genus">Plateumaris</tp:taxon-name-part><tp:taxon-name-part taxon-name-part-type="species">constricticollis</tp:taxon-name-part></tp:taxon-name></italic> (<tp:taxon-name><tp:taxon-name-part taxon-name-part-type="order">Coleoptera</tp:taxon-name-part></tp:taxon-name>: <tp:taxon-name><tp:taxon-name-part taxon-name-part-type="family">Chrysomelidae</tp:taxon-name-part></tp:taxon-name>) and its association with climatic conditions and host plants.</article-title><source>European Journal of Entomology</source><volume>104</volume>(<issue>2</issue>): <fpage>165</fpage>–<lpage>172</lpage>. <ext-link xlink:href="10.14411/eje.2007.025" ext-link-type="doi" xlink:type="simple">https://doi.org/10.14411/eje.2007.025</ext-link></mixed-citation></ref><ref id="B122"><mixed-citation xmlns:xlink="http://www.w3.org/1999/xlink" xlink:type="simple"><person-group><name name-style="western"><surname>Sota</surname><given-names>T</given-names></name><name name-style="western"><surname>Bocak</surname><given-names>L</given-names></name><name name-style="western"><surname>Hayashi</surname><given-names>M</given-names></name></person-group> (<year>2008</year>) <article-title>Molecular phylogeny and historical biogeography of the Holarctic wetland leaf beetle of the genus <italic><tp:taxon-name><tp:taxon-name-part taxon-name-part-type="genus">Plateumaris</tp:taxon-name-part></tp:taxon-name></italic>.</article-title><source>Molecular Phylogenetics and Evolution</source><volume>46</volume>(<issue>1</issue>): <fpage>183</fpage>–<lpage>192</lpage>. <ext-link xlink:href="10.1016/j.ympev.2007.10.016" ext-link-type="doi" xlink:type="simple">https://doi.org/10.1016/j.ympev.2007.10.016</ext-link></mixed-citation></ref><ref id="B54"><mixed-citation xmlns:xlink="http://www.w3.org/1999/xlink" xlink:type="simple"><person-group><name name-style="western"><surname>Hayashi</surname><given-names>M</given-names></name><name name-style="western"><surname>Sota</surname><given-names>T</given-names></name></person-group> (<year>2014</year>) <article-title>Quaternary Donaciine beetles (<tp:taxon-name><tp:taxon-name-part taxon-name-part-type="order">Coleoptera</tp:taxon-name-part></tp:taxon-name>, <tp:taxon-name><tp:taxon-name-part taxon-name-part-type="family">Chrysomelidae</tp:taxon-name-part></tp:taxon-name>) in Japan: Colonization and divergence patterns inferred from fossil and molecular data.</article-title><source>Quaternary International</source><volume>341</volume>: <fpage>255</fpage>–<lpage>266</lpage>. <ext-link xlink:href="10.1016/j.quaint.2013.08.022" ext-link-type="doi" xlink:type="simple">https://doi.org/10.1016/j.quaint.2013.08.022</ext-link></mixed-citation></ref><ref id="B128"><mixed-citation xmlns:xlink="http://www.w3.org/1999/xlink" xlink:type="simple"><person-group><name name-style="western"><surname>Tominaga</surname><given-names>O</given-names></name><name name-style="western"><surname>Katsura</surname><given-names>K</given-names></name></person-group> (<year>1984</year>) <article-title>Studies of the Japanese <tp:taxon-name><tp:taxon-name-part taxon-name-part-type="subfamily">Donaciinae</tp:taxon-name-part></tp:taxon-name> (<tp:taxon-name><tp:taxon-name-part taxon-name-part-type="order">Coleoptera</tp:taxon-name-part></tp:taxon-name>: <tp:taxon-name><tp:taxon-name-part taxon-name-part-type="family">Chrysomelidae</tp:taxon-name-part></tp:taxon-name>). 2. Notes on geographical diversity of <italic><tp:taxon-name><tp:taxon-name-part taxon-name-part-type="genus">Plateumaris</tp:taxon-name-part><tp:taxon-name-part taxon-name-part-type="species">contricticollis</tp:taxon-name-part></tp:taxon-name></italic>, with description of an allied new species.</article-title><source>Bulletin of the Osaka Museum of Natural History</source><volume>37</volume>: <fpage>25</fpage>–<lpage>40</lpage>. <ext-link xlink:href="https://archive.org/details/bulletin-osaka-museum-natural-history-37-025-027" ext-link-type="uri" xlink:type="simple">https://archive.org/details/bulletin-osaka-museum-natural-history-37-025-027</ext-link></mixed-citation></ref><ref id="B49"><mixed-citation xmlns:xlink="http://www.w3.org/1999/xlink" xlink:type="simple"><person-group><name name-style="western"><surname>Hayashi</surname><given-names>M</given-names></name></person-group> (<year>2002</year>) <article-title>Host Plants of <italic><tp:taxon-name><tp:taxon-name-part taxon-name-part-type="genus">Plateumaris</tp:taxon-name-part><tp:taxon-name-part taxon-name-part-type="species">constricticollis</tp:taxon-name-part><tp:taxon-name-part taxon-name-part-type="subspecies">babai</tp:taxon-name-part></tp:taxon-name></italic> Chûjô (<tp:taxon-name><tp:taxon-name-part taxon-name-part-type="order">Coleoptera</tp:taxon-name-part></tp:taxon-name>: <tp:taxon-name><tp:taxon-name-part taxon-name-part-type="family">Chrysomelidae</tp:taxon-name-part></tp:taxon-name>: <tp:taxon-name><tp:taxon-name-part taxon-name-part-type="subfamily">Donaciinae</tp:taxon-name-part></tp:taxon-name>).</article-title><source>Entomological Review, Japan</source><volume>57</volume>(<issue>2</issue>): <fpage>203</fpage>–<lpage>204</lpage>.</mixed-citation></ref><ref id="B50"><mixed-citation xmlns:xlink="http://www.w3.org/1999/xlink" xlink:type="simple"><person-group><name name-style="western"><surname>Hayashi</surname><given-names>M</given-names></name></person-group> (<year>2020</year>) Revision of extant and fossil <tp:taxon-name><tp:taxon-name-part taxon-name-part-type="subfamily">Donaciinae</tp:taxon-name-part></tp:taxon-name> (<tp:taxon-name><tp:taxon-name-part taxon-name-part-type="order">Coleoptera</tp:taxon-name-part></tp:taxon-name>: <tp:taxon-name><tp:taxon-name-part taxon-name-part-type="family">Chrysomelidae</tp:taxon-name-part></tp:taxon-name>) of Japan. Japanese Journal of Systematic Entomology, Supplementary Series (2): 61–160.</mixed-citation></ref><ref id="B100"><mixed-citation xmlns:xlink="http://www.w3.org/1999/xlink" xlink:type="simple"><person-group><name name-style="western"><surname>Narita</surname><given-names>Y</given-names></name></person-group> (<year>2003</year>) <article-title>Descriptions of Donaciine larvae (<tp:taxon-name><tp:taxon-name-part taxon-name-part-type="order">Coleoptera</tp:taxon-name-part></tp:taxon-name>, <tp:taxon-name><tp:taxon-name-part taxon-name-part-type="family">Chrysomelidae</tp:taxon-name-part></tp:taxon-name>) from Japan.</article-title><source>Elytra, Tokyo</source><volume>31</volume>(<issue>1</issue>): <fpage>1</fpage>–<lpage>30</lpage>. <ext-link xlink:href="http://coleoptera.sakura.ne.jp/Elytra/31(1)001NaritaY" ext-link-type="uri" xlink:type="simple">http://coleoptera.sakura.ne.jp/Elytra/31(1)001NaritaY</ext-link></mixed-citation></ref><ref id="B91"><mixed-citation xmlns:xlink="http://www.w3.org/1999/xlink" xlink:type="simple"><person-group><name name-style="western"><surname>Medvedev</surname><given-names>LN</given-names></name></person-group> (<year>1978</year>) <article-title>Taksonomicheskie zametki o zhukakh-listoedakh (<tp:taxon-name><tp:taxon-name-part taxon-name-part-type="order">Coleoptera</tp:taxon-name-part></tp:taxon-name>, <tp:taxon-name><tp:taxon-name-part taxon-name-part-type="family">Chrysomelidae</tp:taxon-name-part></tp:taxon-name>, Sakhalina i Kuril’skih ostrovov. Trudy Biologo-Pochvennogo Instituta (N.S.</article-title><source>)</source><volume>50</volume>(<issue>153</issue>): <fpage>82</fpage>–<lpage>86</lpage>. [In Russian] [= Taxonomic notes on leaf beetles (<tp:taxon-name><tp:taxon-name-part taxon-name-part-type="order">Coleoptera</tp:taxon-name-part></tp:taxon-name>, <tp:taxon-name><tp:taxon-name-part taxon-name-part-type="family">Chrysomelidae</tp:taxon-name-part></tp:taxon-name>) of Sakhalin and the Kuril Islands. – New data on insects of Sakhalin and the Kuril Islands. Proceedings of the Biological and Soil Institute New series 50(153): 82–86.]</mixed-citation></ref></ref-list></tp:taxon-treatment>
