# Supplementary material for: Revision of the Palaearctic species of the genus Plateumaris C. G. Thomson, 1859 (Coleoptera, Chrysomelidae, Donaciinae)
Source: Zookeys. 2023 Aug 30;1177:167–233. doi: 10.3897/zookeys.1177.103214 (PMC10483391; doi:10.3897/zookeys.1177.103214)
Supplement: XML Treatment for Plateumaris roscida [file zookeys.1177.103214-treatment8.xml]

<!DOCTYPE tp:taxon-treatment
  PUBLIC "-//TaxonX//DTD Taxonomic Treatment Publishing DTD v0 20100105//EN" "tax-treatment-NSO.dtd">
<tp:taxon-treatment xmlns:tp="http://www.plazi.org/taxpub"><tp:treatment-meta><kwd-group><label>Taxon classification</label><kwd>
                  <named-content content-type="kingdom">Animalia</named-content>
                </kwd><kwd>
                  <named-content content-type="order">Coleoptera</named-content>
                </kwd><kwd>
                  <named-content content-type="family">Chrysomelidae</named-content>
                </kwd></kwd-group><mixed-citation publication-type="journal"><person-group><name><surname>Geiser</surname><given-names>Elisabeth</given-names></name></person-group><article-title>Revision of the Palaearctic species of the genus <italic><tp:taxon-name><tp:taxon-name-part taxon-name-part-type="genus" reg="Plateumaris">Plateumaris</tp:taxon-name-part></tp:taxon-name></italic> C. G. Thomson, 1859 (<tp:taxon-name><tp:taxon-name-part taxon-name-part-type="order">Coleoptera</tp:taxon-name-part></tp:taxon-name>, <tp:taxon-name><tp:taxon-name-part taxon-name-part-type="family">Chrysomelidae</tp:taxon-name-part></tp:taxon-name>, <tp:taxon-name><tp:taxon-name-part taxon-name-part-type="subfamily">Donaciinae</tp:taxon-name-part></tp:taxon-name>)</article-title><source>Zookeys</source><day>30</day><month>08</month><year>2023</year><volume>1177</volume><fpage>167</fpage><lpage>233</lpage><pub-id pub-id-type="doi">10.3897/zookeys.1177.103214</pub-id></mixed-citation></tp:treatment-meta><tp:nomenclature><tp:taxon-name>
                <object-id xmlns:xlink="http://www.w3.org/1999/xlink" content-type="arpha" xlink:type="simple">1F233C4B-03D3-5022-87C6-4E13DB8DD804</object-id>
                <tp:taxon-name-part taxon-name-part-type="genus" reg="Plateumaris">Plateumaris</tp:taxon-name-part>
                <tp:taxon-name-part taxon-name-part-type="species" reg="roscida">roscida</tp:taxon-name-part>
              </tp:taxon-name><tp:taxon-authority>Weise, 1912</tp:taxon-authority><xref ref-type="fig" rid="F8">Figs 8</xref><xref ref-type="fig" rid="F9">, 9</xref><tp:nomenclature-citation-list><tp:nomenclature-citation><tp:taxon-name>
                    <tp:taxon-name-part taxon-name-part-type="genus" reg="Plateumaris">Plateumaris</tp:taxon-name-part>
                    <tp:taxon-name-part taxon-name-part-type="species" reg="roscida">roscida</tp:taxon-name-part>
                  </tp:taxon-name><comment>Weise, 1912: 77.</comment></tp:nomenclature-citation><tp:nomenclature-citation><tp:taxon-name>
                    <tp:taxon-name-part taxon-name-part-type="genus" reg="Plateumaris">Plateumaris</tp:taxon-name-part>
                    <tp:taxon-name-part taxon-name-part-type="species" reg="annularis">annularis</tp:taxon-name-part>
                  </tp:taxon-name><comment>Reitter, 1920: 41.</comment></tp:nomenclature-citation></tp:nomenclature-citation-list></tp:nomenclature><tp:treatment-sec sec-type="Type localities" id="SECID0EDOBK"><title>Type localities.</title><p><italic><tp:taxon-name><tp:taxon-name-part taxon-name-part-type="genus" reg="Plateumaris">Plateumaris</tp:taxon-name-part><tp:taxon-name-part taxon-name-part-type="species" reg="roscida">roscida</tp:taxon-name-part></tp:taxon-name></italic>: Russia, Transbaikalia (Zabaykalsky Krai): Tschita; <italic><tp:taxon-name><tp:taxon-name-part taxon-name-part-type="genus" reg="Plateumaris">Plateumaris</tp:taxon-name-part><tp:taxon-name-part taxon-name-part-type="species" reg="annularis">annularis</tp:taxon-name-part></tp:taxon-name></italic>: Russia, Far East, Khabarovsk Krai, Nikolayevsk-on-Amur.</p></tp:treatment-sec><tp:treatment-sec sec-type="type material" id="SECID0E6OBK"><title>Type material.</title><p><bold><italic>Holotype</italic></bold> of <italic><tp:taxon-name><tp:taxon-name-part taxon-name-part-type="genus" reg="Plateumaris">P.</tp:taxon-name-part><tp:taxon-name-part taxon-name-part-type="species" reg="roscida">roscida</tp:taxon-name-part></tp:taxon-name></italic>: Russia • 1 ♂; East Siberia, Transbaikalia, Tschita; <abbrev xmlns:xlink="http://www.w3.org/1999/xlink" content-type="institution" xlink:title="Natural History Museum, Berlin, Germany" id="ABBRID0EVPBK" xlink:type="simple">ZMHB</abbrev>. Label text: “Typus [red]// <tp:taxon-name><tp:taxon-name-part taxon-name-part-type="genus" reg="Plateumaris"/><tp:taxon-name-part taxon-name-part-type="species" reg="roscida">roscida</tp:taxon-name-part></tp:taxon-name> m. //<abbrev xmlns:xlink="http://www.w3.org/1999/xlink" xlink:title="collection" id="ABBRID0EDQBK" xlink:type="simple">coll</abbrev>. J. Weise //Zool. Mus. Berlin //Holotype ♂ <italic><tp:taxon-name><tp:taxon-name-part taxon-name-part-type="genus" reg="Plateumaris">Plateumaris</tp:taxon-name-part><tp:taxon-name-part taxon-name-part-type="species" reg="roscida">roscida</tp:taxon-name-part></tp:taxon-name></italic> Weise [red]//<italic><tp:taxon-name><tp:taxon-name-part taxon-name-part-type="genus" reg="Plateumaris">Plateumaris</tp:taxon-name-part><tp:taxon-name-part taxon-name-part-type="species" reg="roscida">roscida</tp:taxon-name-part></tp:taxon-name></italic> Weise <abbrev xmlns:xlink="http://www.w3.org/1999/xlink" xlink:title="determinavit" id="ABBRID0E4QBK" xlink:type="simple">det</abbrev>. I.S. Askevold 1989”.</p><p>No location label is tagged to the holotype, but the type locality “Tschita” is indicated in the original description by <xref ref-type="bibr" rid="B135">Weise (1912)</xref>. The holotype was examined in May 2023.</p><p><bold><italic>Holotype</italic></bold> of <italic><tp:taxon-name><tp:taxon-name-part taxon-name-part-type="genus" reg="Plateumaris">Plateumaris</tp:taxon-name-part><tp:taxon-name-part taxon-name-part-type="species" reg="annularis">annularis</tp:taxon-name-part></tp:taxon-name></italic>: Russia • 1 <abbrev xmlns:xlink="http://www.w3.org/1999/xlink" xlink:title="specimen(s)" id="ABBRID0EZRBK" xlink:type="simple">ex</abbrev>.; Far East, Khabarovsk Krai, Nikolayevsk-on-Amur, “Amur region, Chabarowsk, Nikolajewsk”; L. Graeser <abbrev xmlns:xlink="http://www.w3.org/1999/xlink" xlink:title="legit" id="ABBRID0E4RBK" xlink:type="simple">leg</abbrev>.; depository unknown. At first stored in <abbrev xmlns:xlink="http://www.w3.org/1999/xlink" xlink:title="collection" id="ABBRID0EBSBK" xlink:type="simple">coll</abbrev>. W. Koltze, current depository presumably <abbrev xmlns:xlink="http://www.w3.org/1999/xlink" content-type="institution" xlink:title="Senckenberg German Entomological Institute, Müncheberg, Germany" id="ABBRID0EFSBK" xlink:type="simple">SDEI</abbrev>, but needs confirmation.</p></tp:treatment-sec><tp:treatment-sec sec-type="Taxonomic history and synonymies" id="SECID0EKSBK"><title>Taxonomic history and synonymies.</title><p><xref ref-type="bibr" rid="B135">Weise (1912)</xref> described <italic><tp:taxon-name><tp:taxon-name-part taxon-name-part-type="genus" reg="Plateumaris">Plateumaris</tp:taxon-name-part><tp:taxon-name-part taxon-name-part-type="species" reg="roscida">roscida</tp:taxon-name-part></tp:taxon-name></italic> (see <xref ref-type="bibr" rid="B35">Geiser and Geiser 2023</xref>) based on a specimen from Tschita. He obtained it from Johann Nepomuk Ertl (1860–1925, Munich, Germany), a dedicated beetle collector who had connections to missionaries. This specimen was presumably collected during a journey to China.</p><p><xref ref-type="bibr" rid="B108">Reitter (1920)</xref> published an identification key for Palaearctic <tp:taxon-name><tp:taxon-name-part taxon-name-part-type="subfamily">Donaciinae</tp:taxon-name-part></tp:taxon-name>. In a footnote to <italic><tp:taxon-name><tp:taxon-name-part taxon-name-part-type="genus" reg="Plateumaris">P.</tp:taxon-name-part><tp:taxon-name-part taxon-name-part-type="species" reg="sericea">sericea</tp:taxon-name-part></tp:taxon-name></italic> he described <italic><tp:taxon-name><tp:taxon-name-part taxon-name-part-type="genus" reg="Plateumaris">P.</tp:taxon-name-part><tp:taxon-name-part taxon-name-part-type="species" reg="annularis">annularis</tp:taxon-name-part></tp:taxon-name></italic> from Russia, Far East, Amur region, Chabarowsk (krai), Nikolajewsk, <abbrev xmlns:xlink="http://www.w3.org/1999/xlink" xlink:title="collection" id="ABBRID0EEUBK" xlink:type="simple">coll</abbrev>. Koltze (see <xref ref-type="bibr" rid="B35">Geiser and Geiser 2023</xref>). Reitter did not mention in the description that this <italic><tp:taxon-name><tp:taxon-name-part taxon-name-part-type="genus" reg="Plateumaris">P.</tp:taxon-name-part><tp:taxon-name-part taxon-name-part-type="species" reg="annularis">annularis</tp:taxon-name-part></tp:taxon-name></italic> is armed with a prominent metafemoral tooth, but he provided this information indirectly two paragraphs later when he contemplated if <italic><tp:taxon-name><tp:taxon-name-part taxon-name-part-type="genus" reg="Plateumaris">P.</tp:taxon-name-part><tp:taxon-name-part taxon-name-part-type="species" reg="obsoleta">obsoleta</tp:taxon-name-part></tp:taxon-name></italic> could be the same species as <italic><tp:taxon-name><tp:taxon-name-part taxon-name-part-type="genus" reg="Plateumaris">P.</tp:taxon-name-part><tp:taxon-name-part taxon-name-part-type="species" reg="annularis">annularis</tp:taxon-name-part></tp:taxon-name></italic>. He also described that, in contrast, <italic><tp:taxon-name><tp:taxon-name-part taxon-name-part-type="genus" reg="Plateumaris">P.</tp:taxon-name-part><tp:taxon-name-part taxon-name-part-type="species" reg="obsoleta">obsoleta</tp:taxon-name-part></tp:taxon-name></italic> has completely dark legs and the posterior femora are practically unarmed, or only bluntly angled. This description and further notes in <xref ref-type="bibr" rid="B108">Reitter (1920)</xref> match completely with the characters of <italic><tp:taxon-name><tp:taxon-name-part taxon-name-part-type="genus" reg="Plateumaris">P.</tp:taxon-name-part><tp:taxon-name-part taxon-name-part-type="species" reg="roscida">roscida</tp:taxon-name-part></tp:taxon-name></italic>.</p><p><xref ref-type="bibr" rid="B73">Kolossow (1930</xref>: 29) synonymised <italic><tp:taxon-name><tp:taxon-name-part taxon-name-part-type="genus" reg="Plateumaris">P.</tp:taxon-name-part><tp:taxon-name-part taxon-name-part-type="species" reg="annularis">annularis</tp:taxon-name-part></tp:taxon-name></italic> with <italic><tp:taxon-name><tp:taxon-name-part taxon-name-part-type="genus" reg="Plateumaris">P.</tp:taxon-name-part><tp:taxon-name-part taxon-name-part-type="species" reg="roscida">roscida</tp:taxon-name-part></tp:taxon-name></italic> with the laconic line “<italic><tp:taxon-name><tp:taxon-name-part taxon-name-part-type="genus" reg="Plateumaris">Plateumaris</tp:taxon-name-part><tp:taxon-name-part taxon-name-part-type="species" reg="annularis">annularis</tp:taxon-name-part></tp:taxon-name></italic> Reitt. (1920) = <italic><tp:taxon-name><tp:taxon-name-part taxon-name-part-type="genus" reg="Plateumaris">Pl.</tp:taxon-name-part><tp:taxon-name-part taxon-name-part-type="species" reg="roscida">roscida</tp:taxon-name-part></tp:taxon-name></italic><xref ref-type="bibr" rid="B135">Weise (1912)</xref>”. <xref ref-type="bibr" rid="B41">Goecke (1957a)</xref> studied a specimen from <named-content xmlns:xlink="http://www.w3.org/1999/xlink" content-type="dwc:institutional_code" xlink:title="Bavarian State Collection of Zoology, Munich, Germany" xlink:href="http://grbio.org/institution/bavarian-state-collection-zoology" xlink:type="simple">ZSM</named-content>, labelled “Samml. Ertl” [= collection of Ertl] and “<italic><tp:taxon-name><tp:taxon-name-part taxon-name-part-type="genus" reg="Plateumaris">Pl.</tp:taxon-name-part><tp:taxon-name-part taxon-name-part-type="species" reg="roscida">roscida</tp:taxon-name-part></tp:taxon-name></italic> n. sp. Wse” in the handwriting of Weise. He also examined four specimens from the then “Deutsches Entomologisches Institut Berlin” (now <abbrev xmlns:xlink="http://www.w3.org/1999/xlink" content-type="institution" xlink:title="Senckenberg German Entomological Institute, Müncheberg, Germany" id="ABBRID0ERYBK" xlink:type="simple">SDEI</abbrev>) labelled “<italic><tp:taxon-name><tp:taxon-name-part taxon-name-part-type="genus" reg="Plateumaris">Pl.</tp:taxon-name-part><tp:taxon-name-part taxon-name-part-type="species" reg="annularis">annularis</tp:taxon-name-part></tp:taxon-name></italic> Reitter”, one of them labelled “Nikolajewsk, Graeser” and “<italic><tp:taxon-name><tp:taxon-name-part taxon-name-part-type="genus" reg="Plateumaris">Pl.</tp:taxon-name-part><tp:taxon-name-part taxon-name-part-type="species" reg="annularis">annularis</tp:taxon-name-part></tp:taxon-name></italic> Rtr., Chabaroska, Weise” and another two specimens labelled “<italic><tp:taxon-name><tp:taxon-name-part taxon-name-part-type="genus" reg="Plateumaris">Pl.</tp:taxon-name-part><tp:taxon-name-part taxon-name-part-type="species" reg="annularis">annularis</tp:taxon-name-part></tp:taxon-name></italic>” without location labels. All four specimens were labelled as “Type”. He then compared the <italic><tp:taxon-name><tp:taxon-name-part taxon-name-part-type="genus" reg="Plateumaris">P.</tp:taxon-name-part><tp:taxon-name-part taxon-name-part-type="species" reg="roscida">roscida</tp:taxon-name-part></tp:taxon-name></italic> specimen with the <italic><tp:taxon-name><tp:taxon-name-part taxon-name-part-type="genus" reg="Plateumaris">P.</tp:taxon-name-part><tp:taxon-name-part taxon-name-part-type="species" reg="annularis">annularis</tp:taxon-name-part></tp:taxon-name></italic> specimens and confirmed the statement of <xref ref-type="bibr" rid="B73">Kolossow (1930)</xref> that they all belong to <italic><tp:taxon-name><tp:taxon-name-part taxon-name-part-type="genus" reg="Plateumaris">P.</tp:taxon-name-part><tp:taxon-name-part taxon-name-part-type="species" reg="roscida">roscida</tp:taxon-name-part></tp:taxon-name></italic>.</p><p><xref ref-type="bibr" rid="B6">Askevold (1991)</xref> studied other specimens from Russia and north China identified as <italic><tp:taxon-name><tp:taxon-name-part taxon-name-part-type="genus" reg="Plateumaris">P.</tp:taxon-name-part><tp:taxon-name-part taxon-name-part-type="species" reg="annularis">annularis</tp:taxon-name-part></tp:taxon-name></italic> and confirmed that they belonged unambiguously to <italic><tp:taxon-name><tp:taxon-name-part taxon-name-part-type="genus" reg="Plateumaris">P.</tp:taxon-name-part><tp:taxon-name-part taxon-name-part-type="species" reg="roscida">roscida</tp:taxon-name-part></tp:taxon-name></italic>. He also suggested that <italic><tp:taxon-name><tp:taxon-name-part taxon-name-part-type="genus" reg="Plateumaris">P.</tp:taxon-name-part><tp:taxon-name-part taxon-name-part-type="species" reg="caucasica">caucasica</tp:taxon-name-part></tp:taxon-name></italic> may be synonym of <italic><tp:taxon-name><tp:taxon-name-part taxon-name-part-type="genus" reg="Plateumaris">P.</tp:taxon-name-part><tp:taxon-name-part taxon-name-part-type="species" reg="roscida">roscida</tp:taxon-name-part></tp:taxon-name></italic> because of the description of <xref ref-type="bibr" rid="B138">Zaitzev (1930)</xref>, but he conceded that the geographic distance between the Caucasus and Transbaikalia caused a problem.</p><fig id="F7" position="float" orientation="portrait"><object-id xmlns:xlink="http://www.w3.org/1999/xlink" content-type="doi" xlink:type="simple">10.3897/zookeys.1177.103214.figure7</object-id><object-id xmlns:xlink="http://www.w3.org/1999/xlink" content-type="arpha" xlink:type="simple">7694D499-1324-52A4-935F-504582C70D57</object-id><label>Figure 7.</label><caption><p><italic><tp:taxon-name><tp:taxon-name-part taxon-name-part-type="genus" reg="Plateumaris">Plateumaris</tp:taxon-name-part><tp:taxon-name-part taxon-name-part-type="species" reg="constricticollis">constricticollis</tp:taxon-name-part></tp:taxon-name></italic> Habitus (photograph by K. Matsumoto). Scale bar: one unit – 1 mm.</p></caption><graphic xmlns:xlink="http://www.w3.org/1999/xlink" xlink:href="zookeys-1177-167_article-103214__-g007.jpg" position="float" orientation="portrait" xlink:type="simple" id="oo_898842.jpg"><uri content-type="original_file" xlink:type="simple">https://binary.pensoft.net/fig/898842</uri></graphic></fig><fig id="F8" position="float" orientation="portrait"><object-id xmlns:xlink="http://www.w3.org/1999/xlink" content-type="doi" xlink:type="simple">10.3897/zookeys.1177.103214.figure8</object-id><object-id xmlns:xlink="http://www.w3.org/1999/xlink" content-type="arpha" xlink:type="simple">EC68D83B-A042-5869-AC98-D8050709319E</object-id><label>Figure 8.</label><caption><p><italic><tp:taxon-name><tp:taxon-name-part taxon-name-part-type="genus" reg="Plateumaris">Plateumaris</tp:taxon-name-part><tp:taxon-name-part taxon-name-part-type="species" reg="roscida">roscida</tp:taxon-name-part></tp:taxon-name></italic><bold>A</bold> habitus (photograph by K. Matsumoto) <bold>B</bold> metafemur with typical double colouring and prominent tooth (photograph by E. Geiser). Scale bars: one unit – 1 mm (<bold>A, B</bold>).</p></caption><graphic xmlns:xlink="http://www.w3.org/1999/xlink" xlink:href="zookeys-1177-167_article-103214__-g008.jpg" position="float" orientation="portrait" xlink:type="simple" id="oo_898843.jpg"><uri content-type="original_file" xlink:type="simple">https://binary.pensoft.net/fig/898843</uri></graphic></fig><fig id="F9" position="float" orientation="portrait"><object-id xmlns:xlink="http://www.w3.org/1999/xlink" content-type="doi" xlink:type="simple">10.3897/zookeys.1177.103214.figure9</object-id><object-id xmlns:xlink="http://www.w3.org/1999/xlink" content-type="arpha" xlink:type="simple">37115F2A-14BF-5263-8C8A-23D831CD050E</object-id><label>Figure 9.</label><caption><p><italic><tp:taxon-name><tp:taxon-name-part taxon-name-part-type="genus" reg="Plateumaris">Plateumaris</tp:taxon-name-part><tp:taxon-name-part taxon-name-part-type="species" reg="roscida">roscida</tp:taxon-name-part></tp:taxon-name></italic> aedeagus, photographed from different angles and drawings in frontal view <bold>A, B</bold> specimen from Primorsky Krai (ZMS) <bold>C</bold> specimen from Amur Oblast (<named-content xmlns:xlink="http://www.w3.org/1999/xlink" content-type="dwc:institutional_code" xlink:title="Natural History Museum, Basel, Switzerland" xlink:href="http://grbio.org/institution/naturhistorisches-museum-basel-0" xlink:type="simple">NHMB</named-content>) <bold>D</bold> median lobe <bold>E</bold> cap of tegmen (<bold>A–C</bold> photographs by E. Geiser, <bold>D, E</bold> drawings by G. Geiser). Scale bars: 1 mm.</p></caption><graphic xmlns:xlink="http://www.w3.org/1999/xlink" xlink:href="zookeys-1177-167_article-103214__-g009.jpg" position="float" orientation="portrait" xlink:type="simple" id="oo_898844.jpg"><uri content-type="original_file" xlink:type="simple">https://binary.pensoft.net/fig/898844</uri></graphic></fig></tp:treatment-sec><tp:treatment-sec sec-type="diagnosis" id="SECID0ER6BK"><title>Diagnosis.</title><p>Upper side bronze, bluish, or purplish, flat-lustrous, habitus similar to <italic><tp:taxon-name><tp:taxon-name-part taxon-name-part-type="genus" reg="Plateumaris">P.</tp:taxon-name-part><tp:taxon-name-part taxon-name-part-type="species" reg="sericea">sericea</tp:taxon-name-part></tp:taxon-name></italic>, antennomeres reddish basally and darkened apically, pronotum with flattened anterior tubercles, femora reddish on basal half and dark on apical half. Aedeagus with a conspicuous elongated peak.</p></tp:treatment-sec><tp:treatment-sec sec-type="description" id="SECID0ECACK"><title>Description.</title><p><bold><italic>Size</italic></bold>: 6.7–9.7 mm.</p><p><bold><italic>Colour</italic></bold>: Bronze or dark with bluish or purplish lustre.</p><p><bold><italic>Antennae</italic></bold>: Slender, annulated, antennomeres basally rufous, apical dark or metallic, A2 &lt; A3 &lt; A4.</p><p><bold><italic>Pronotum</italic></bold>: Almost quadratic or slightly longer than wide, anterior tubercles flattened, disc coarsely and closely punctate with fine wrinkles, median groove narrow or indistinct, in posterior part short and slightly deeper, then forked into two horizontal grooves near the bottom line.</p><p><bold><italic>Elytra</italic></bold>: Oblong, with shallow impressions, coarsely and densely rugose on most of surface, punctures regular, strong, and deep, interstices wrinkled, interstices ~ 2–4× puncture diameter.</p><p><bold><italic>Legs</italic></bold>: In most specimens the femora are reddish on basal half and dark metallic on apical half, tibia reddish with dark parts, tarsomeres dark or with reddish basal part. Some specimens with entirely reddish legs. Metafemora with prominent, thorn-shaped tooth in most specimens.</p><p><bold><italic>Pygidium</italic></bold> of females with an apical notch, males broadly emarginate.</p><p><bold><italic>Aedeagus</italic></bold>: Median lobe with a conspicuous elongated peak, cap of tegmen with a deep apical notch (Fig. <xref ref-type="fig" rid="F9">9</xref>).</p><p>Two similar species are <italic><tp:taxon-name><tp:taxon-name-part taxon-name-part-type="genus" reg="Plateumaris">Plateumaris</tp:taxon-name-part><tp:taxon-name-part taxon-name-part-type="species" reg="sericea">sericea</tp:taxon-name-part></tp:taxon-name></italic> and <italic><tp:taxon-name><tp:taxon-name-part taxon-name-part-type="genus" reg="Plateumaris">P.</tp:taxon-name-part><tp:taxon-name-part taxon-name-part-type="species" reg="shirahatai">shirahatai</tp:taxon-name-part></tp:taxon-name></italic> which differ: in <italic><tp:taxon-name><tp:taxon-name-part taxon-name-part-type="genus" reg="Plateumaris">P.</tp:taxon-name-part><tp:taxon-name-part taxon-name-part-type="species" reg="roscida">roscida</tp:taxon-name-part></tp:taxon-name></italic> the pronotum and its tubercles are flattened, legs with large reddish parts, and the aedeagus has a conspicuous elongated peak.</p></tp:treatment-sec><tp:treatment-sec sec-type="biology" id="SECID0EFDCK"><title>Biology.</title><p><xref ref-type="bibr" rid="B13">Bieńkowski 2014</xref> mentions: <italic><tp:taxon-name><tp:taxon-name-part taxon-name-part-type="genus" reg="Carex">Carex</tp:taxon-name-part></tp:taxon-name></italic> sp. (<tp:taxon-name><tp:taxon-name-part taxon-name-part-type="family">Cyperaceae</tp:taxon-name-part></tp:taxon-name>) as host plants. The larva has not yet been described.</p></tp:treatment-sec><tp:treatment-sec sec-type="distribution" id="SECID0E2DCK"><title>Distribution.</title><p>East Palaearctic: East of Lake Baikal to Far East, the Sakha (Yakutia) Republic, Amur region in Russia and north-east China (Harbin, Heilongjiang). Records exist for Asia: northern China (Heilongjiang, Inner Mongolia) [new in PalCat], Russia (East Siberia, Far East).</p></tp:treatment-sec><tp:treatment-sec sec-type="New country records additional to Silfverberg (2010)" id="SECID0EAECK"><title>New country records additional to <xref ref-type="bibr" rid="B118">Silfverberg (2010)</xref>.</title><p>China – Heilongjiang • 1 <abbrev xmlns:xlink="http://www.w3.org/1999/xlink" xlink:title="specimen(s)" id="ABBRID0ELECK" xlink:type="simple">ex</abbrev>.; Harbin; 3 Jul 1952; E. Geiser 2021 <abbrev xmlns:xlink="http://www.w3.org/1999/xlink" xlink:title="determinavit" id="ABBRID0EPECK" xlink:type="simple">det</abbrev>.; BM1953-715, (<abbrev xmlns:xlink="http://www.w3.org/1999/xlink" content-type="institution" xlink:title="The Natural History Museum" id="ABBRID0ETECK" xlink:type="simple">BMNH</abbrev>). • 2 <abbrev xmlns:xlink="http://www.w3.org/1999/xlink" xlink:title="specimen(s)" id="ABBRID0EYECK" xlink:type="simple">ex</abbrev>.; Xinkai (Khanka) Lake, Bathing beach area; <named-content xmlns:xlink="http://www.w3.org/1999/xlink" content-type="dwc:verbatimCoordinates" xlink:type="simple"><named-content content-type="geo-json" specific-use="{&#34;type&#34;:&#34;Point&#34;,&#34;coordinates&#34;:[132.315278,45.364444]}" id="NCID0E6ECK" xlink:type="simple">45°21'52"N, 132°18'55"E</named-content></named-content>; 11 Jun 2018; among strandline detritus; R.B. Angus, F.L. Jia, Z.L. Liang <abbrev xmlns:xlink="http://www.w3.org/1999/xlink" xlink:title="legit" id="ABBRID0EEFCK" xlink:type="simple">leg</abbrev>., E. Geiser 2021 <abbrev xmlns:xlink="http://www.w3.org/1999/xlink" xlink:title="determinavit" id="ABBRID0EIFCK" xlink:type="simple">det</abbrev>.; <abbrev xmlns:xlink="http://www.w3.org/1999/xlink" content-type="institution" xlink:title="The Natural History Museum" id="ABBRID0EMFCK" xlink:type="simple">BMNH</abbrev>.</p><p>China: Heilongjiang and Inner Mongolia: <xref ref-type="bibr" rid="B6">Askevold (1991)</xref>.</p></tp:treatment-sec><tp:treatment-sec sec-type="material" id="SECID0EXFCK"><title>Material examined.</title><p>More than 30 specimens from different localities throughout the distribution area.</p></tp:treatment-sec><ref-list><ref id="B135"><mixed-citation xmlns:xlink="http://www.w3.org/1999/xlink" xlink:type="simple"><person-group><name name-style="western"><surname>Weise</surname><given-names>J</given-names></name></person-group> (<year>1912</year>) Beitrag zur Kenntnis der Chrysomeliden. Archiv für Naturgeschichte 78(A2): 76–98. <ext-link xlink:href="https://www.zobodat.at/publikation_articles.php?id=235190" ext-link-type="uri" xlink:type="simple">https://www.zobodat.at/publikation_articles.php?id=235190</ext-link></mixed-citation></ref><ref id="B35"><mixed-citation xmlns:xlink="http://www.w3.org/1999/xlink" xlink:type="simple"><person-group><name name-style="western"><surname>Geiser</surname><given-names>E</given-names></name><name name-style="western"><surname>Geiser</surname><given-names>R</given-names></name></person-group> (<year>2023</year>) <article-title>Original descriptions of Palaearctic species of the genus <italic><tp:taxon-name><tp:taxon-name-part taxon-name-part-type="genus">Plateumaris</tp:taxon-name-part></tp:taxon-name></italic> C. G. Thomson, 1859 (<tp:taxon-name><tp:taxon-name-part taxon-name-part-type="order">Coleoptera</tp:taxon-name-part></tp:taxon-name>, <tp:taxon-name><tp:taxon-name-part taxon-name-part-type="family">Chrysomelidae</tp:taxon-name-part></tp:taxon-name>, <tp:taxon-name><tp:taxon-name-part taxon-name-part-type="subfamily">Donaciinae</tp:taxon-name-part></tp:taxon-name>) and their translations.</article-title> In: <person-group><name name-style="western"><surname>Chaboo</surname><given-names>CS</given-names></name><name name-style="western"><surname>Schmitt</surname><given-names>M</given-names></name></person-group> (<role>Eds</role>) <issue-title>Research on Chrysomelidae 9.</issue-title><source>ZooKeys</source><volume>1177</volume>: <fpage>235</fpage>–<lpage>258</lpage>. <ext-link xlink:type="simple" ext-link-type="doi" xlink:href="10.3897/zookeys.1177.103212">https://doi.org/10.3897/zookeys.1177.103212</ext-link></mixed-citation></ref><ref id="B108"><mixed-citation xmlns:xlink="http://www.w3.org/1999/xlink" xlink:type="simple"><person-group><name name-style="western"><surname>Reitter</surname><given-names>E</given-names></name></person-group> (<year>1920</year>) <article-title>Bestimmungstabellen der europäischen Coleopteren. Heft 88: <tp:taxon-name><tp:taxon-name-part taxon-name-part-type="family">Chrysomelidae</tp:taxon-name-part></tp:taxon-name>, 1.Teil: Tribus <tp:taxon-name><tp:taxon-name-part taxon-name-part-type="subfamily">Donaciinae</tp:taxon-name-part></tp:taxon-name>.</article-title><source>Wiener Entomologische Zeitung</source><volume>38</volume>(<issue>1–3</issue>): <fpage>21</fpage>–<lpage>43</lpage>. <ext-link xlink:href="https://www.biodiversitylibrary.org/page/12110882#page/279/mode/1up" ext-link-type="uri" xlink:type="simple">https://www.biodiversitylibrary.org/page/12110882#page/279/mode/1up</ext-link></mixed-citation></ref><ref id="B73"><mixed-citation xmlns:xlink="http://www.w3.org/1999/xlink" xlink:type="simple"><person-group><name name-style="western"><surname>Kolossow</surname><given-names>J</given-names></name></person-group> (<year>1930</year>) <article-title>Annotationes de quibusdam <tp:taxon-name><tp:taxon-name-part taxon-name-part-type="tribe">Donaciini</tp:taxon-name-part></tp:taxon-name>. Coleopterologisches Zentralbl. Bd. 5. Organ für systematische Coleropterologie der paläarktischen Zone.</article-title><source>Herausgegeben von Hans Wagner</source><volume>5</volume>(<issue>1</issue>): <fpage>28</fpage>–<lpage>29</lpage>.</mixed-citation></ref><ref id="B41"><mixed-citation xmlns:xlink="http://www.w3.org/1999/xlink" xlink:type="simple"><person-group><name name-style="western"><surname>Goecke</surname><given-names>H</given-names></name></person-group> (<year>1957a</year>) <italic><tp:taxon-name><tp:taxon-name-part taxon-name-part-type="genus">Plateumaris</tp:taxon-name-part><tp:taxon-name-part taxon-name-part-type="species">roscida</tp:taxon-name-part></tp:taxon-name></italic>. Kleine Mitt. 1576. Entomologische Blätter 53: 124.</mixed-citation></ref><ref id="B6"><mixed-citation xmlns:xlink="http://www.w3.org/1999/xlink" xlink:type="simple"><person-group><name name-style="western"><surname>Askevold</surname><given-names>IS</given-names></name></person-group> (<year>1991</year>) Classification, Reconstructed Phylogeny, and Geographic History of the New World Members of <italic><tp:taxon-name><tp:taxon-name-part taxon-name-part-type="genus">Plateumaris</tp:taxon-name-part></tp:taxon-name></italic> Thomson, 1859 (<tp:taxon-name><tp:taxon-name-part taxon-name-part-type="order">Coleoptera</tp:taxon-name-part></tp:taxon-name>: <tp:taxon-name><tp:taxon-name-part taxon-name-part-type="family">Chrysomelidae</tp:taxon-name-part></tp:taxon-name>: <tp:taxon-name><tp:taxon-name-part taxon-name-part-type="subfamily">Donaciinae</tp:taxon-name-part></tp:taxon-name>). Memoirs of the Entomological Society of Canada 157(S157): 5–175. <ext-link xlink:href="10.4039/entm123157fv" ext-link-type="doi" xlink:type="simple">https://doi.org/10.4039/entm123157fv</ext-link></mixed-citation></ref><ref id="B138"><mixed-citation xmlns:xlink="http://www.w3.org/1999/xlink" xlink:type="simple"><person-group><name name-style="western"><surname>Zaitzev</surname><given-names>FA</given-names></name></person-group> (<year>1930</year>) <article-title>K rasprostraneniyu na Kavkaze vidov triby <tp:taxon-name><tp:taxon-name-part taxon-name-part-type="tribe">Donaciini</tp:taxon-name-part></tp:taxon-name> (<tp:taxon-name><tp:taxon-name-part taxon-name-part-type="order">Coleoptera</tp:taxon-name-part></tp:taxon-name>, <tp:taxon-name><tp:taxon-name-part taxon-name-part-type="family">Chrysomelidae</tp:taxon-name-part></tp:taxon-name>).</article-title><source>Bulletin du Musée de GeoPedriliargie</source><volume>5</volume>: <fpage>105</fpage>–<lpage>114</lpage>.</mixed-citation></ref><ref id="B13"><mixed-citation xmlns:xlink="http://www.w3.org/1999/xlink" xlink:type="simple"><person-group><name name-style="western"><surname>Bieńkowski</surname><given-names>AO</given-names></name></person-group> (<year>2014</year>) <source>Reed Beetles (<tp:taxon-name><tp:taxon-name-part taxon-name-part-type="order">Coleoptera</tp:taxon-name-part></tp:taxon-name>: <tp:taxon-name><tp:taxon-name-part taxon-name-part-type="family">Chrysomelidae</tp:taxon-name-part></tp:taxon-name>: <tp:taxon-name><tp:taxon-name-part taxon-name-part-type="subfamily">Donaciinae</tp:taxon-name-part></tp:taxon-name>) [in Russian].</source><publisher-name>Publishing Company Mukhametov GV</publisher-name>, <publisher-loc>Livny</publisher-loc>, <size units="page">380 pp</size>.</mixed-citation></ref><ref id="B118"><mixed-citation xmlns:xlink="http://www.w3.org/1999/xlink" xlink:type="simple"><person-group><name name-style="western"><surname>Silfverberg</surname><given-names>H</given-names></name></person-group> (<year>2010</year>) <tp:taxon-name><tp:taxon-name-part taxon-name-part-type="subfamily">Donaciinae</tp:taxon-name-part></tp:taxon-name>. In Löbl I, Smetana A (Eds) Catalogue of Palaearctic <tp:taxon-name><tp:taxon-name-part taxon-name-part-type="order">Coleoptera</tp:taxon-name-part></tp:taxon-name>, vol. 6. Apollo Books, Stenstrup, 354–368.</mixed-citation></ref></ref-list></tp:taxon-treatment>
