# Supplementary material for: Revision of the Palaearctic species of the genus Plateumaris C. G. Thomson, 1859 (Coleoptera, Chrysomelidae, Donaciinae)
Source: Zookeys. 2023 Aug 30;1177:167–233. doi: 10.3897/zookeys.1177.103214 (PMC10483391; doi:10.3897/zookeys.1177.103214)
Supplement: XML Treatment for Plateumaris rustica [file zookeys.1177.103214-treatment9.xml]

<!DOCTYPE tp:taxon-treatment
  PUBLIC "-//TaxonX//DTD Taxonomic Treatment Publishing DTD v0 20100105//EN" "tax-treatment-NSO.dtd">
<tp:taxon-treatment xmlns:tp="http://www.plazi.org/taxpub"><tp:treatment-meta><kwd-group><label>Taxon classification</label><kwd>
                  <named-content content-type="kingdom">Animalia</named-content>
                </kwd><kwd>
                  <named-content content-type="order">Coleoptera</named-content>
                </kwd><kwd>
                  <named-content content-type="family">Chrysomelidae</named-content>
                </kwd></kwd-group><mixed-citation publication-type="journal"><person-group><name><surname>Geiser</surname><given-names>Elisabeth</given-names></name></person-group><article-title>Revision of the Palaearctic species of the genus <italic><tp:taxon-name><tp:taxon-name-part taxon-name-part-type="genus" reg="Plateumaris">Plateumaris</tp:taxon-name-part></tp:taxon-name></italic> C. G. Thomson, 1859 (<tp:taxon-name><tp:taxon-name-part taxon-name-part-type="order">Coleoptera</tp:taxon-name-part></tp:taxon-name>, <tp:taxon-name><tp:taxon-name-part taxon-name-part-type="family">Chrysomelidae</tp:taxon-name-part></tp:taxon-name>, <tp:taxon-name><tp:taxon-name-part taxon-name-part-type="subfamily">Donaciinae</tp:taxon-name-part></tp:taxon-name>)</article-title><source>Zookeys</source><day>30</day><month>08</month><year>2023</year><volume>1177</volume><fpage>167</fpage><lpage>233</lpage><pub-id pub-id-type="doi">10.3897/zookeys.1177.103214</pub-id></mixed-citation></tp:treatment-meta><tp:nomenclature><tp:taxon-name>
                <object-id xmlns:xlink="http://www.w3.org/1999/xlink" content-type="arpha" xlink:type="simple">12361C83-9147-5417-95B5-09BFBCBB26E6</object-id>
                <tp:taxon-name-part taxon-name-part-type="genus" reg="Plateumaris">Plateumaris</tp:taxon-name-part>
                <tp:taxon-name-part taxon-name-part-type="species" reg="rustica">rustica</tp:taxon-name-part>
              </tp:taxon-name><tp:taxon-authority>(Kunze, 1818)</tp:taxon-authority><xref ref-type="fig" rid="F10">Fig. 10</xref><tp:nomenclature-citation-list><tp:nomenclature-citation><tp:taxon-name>
                    <tp:taxon-name-part taxon-name-part-type="genus" reg="Donacia">Donacia</tp:taxon-name-part>
                    <tp:taxon-name-part taxon-name-part-type="species" reg="rustica">rustica</tp:taxon-name-part>
                  </tp:taxon-name><comment>Kunze, 1818: 31.</comment></tp:nomenclature-citation><tp:nomenclature-citation><tp:taxon-name>
                    <tp:taxon-name-part taxon-name-part-type="genus" reg="Donacia">Donacia</tp:taxon-name-part>
                    <tp:taxon-name-part taxon-name-part-type="species" reg="abdominalis">abdominalis</tp:taxon-name-part>
                  </tp:taxon-name><comment>Bedel, 1891: 218 [nomen nudum].</comment></tp:nomenclature-citation><tp:nomenclature-citation><tp:taxon-name>
                    <tp:taxon-name-part taxon-name-part-type="genus" reg="Donacia">Donacia</tp:taxon-name-part>
                    <tp:taxon-name-part taxon-name-part-type="species" reg="affinis">affinis</tp:taxon-name-part>
                  </tp:taxon-name><comment>Kunze, 1818: 37.</comment></tp:nomenclature-citation><tp:nomenclature-citation><tp:taxon-name>
                    <tp:taxon-name-part taxon-name-part-type="genus" reg="Plateumaris">Plateumaris</tp:taxon-name-part>
                    <tp:taxon-name-part taxon-name-part-type="species" reg="rustica">rustica</tp:taxon-name-part>
                    <tp:taxon-name-part taxon-name-part-type="infraspecific-rank">ab.</tp:taxon-name-part>
                    <tp:taxon-name-part taxon-name-part-type="aberration" reg="forojulensis">forojulensis</tp:taxon-name-part>
                  </tp:taxon-name><comment>Gortani, 1906: 20 [infrasubspecific name].</comment></tp:nomenclature-citation><tp:nomenclature-citation><tp:taxon-name>
                    <tp:taxon-name-part taxon-name-part-type="genus" reg="Donacia">Donacia</tp:taxon-name-part>
                    <tp:taxon-name-part taxon-name-part-type="species" reg="fusca">fusca</tp:taxon-name-part>
                  </tp:taxon-name><comment>Zschach, 1788: 27 [nomen oblitum].</comment></tp:nomenclature-citation><tp:nomenclature-citation><tp:taxon-name>
                    <tp:taxon-name-part taxon-name-part-type="genus" reg="Donacia">Donacia</tp:taxon-name-part>
                    <tp:taxon-name-part taxon-name-part-type="species" reg="pallipes">pallipes</tp:taxon-name-part>
                  </tp:taxon-name><comment>Kunze, 1818: 35.</comment></tp:nomenclature-citation><tp:nomenclature-citation><tp:taxon-name>
                    <tp:taxon-name-part taxon-name-part-type="genus" reg="Plateumaris">Plateumaris</tp:taxon-name-part>
                    <tp:taxon-name-part taxon-name-part-type="species" reg="rustica">rustica</tp:taxon-name-part>
                    <tp:taxon-name-part taxon-name-part-type="infraspecific-rank">var.</tp:taxon-name-part>
                    <tp:taxon-name-part taxon-name-part-type="variety" reg="picipes">picipes</tp:taxon-name-part>
                  </tp:taxon-name><comment>Weise, 1898: 180.</comment></tp:nomenclature-citation><tp:nomenclature-citation><tp:taxon-name>
                    <tp:taxon-name-part taxon-name-part-type="genus" reg="Donacia">Donacia</tp:taxon-name-part>
                    <tp:taxon-name-part taxon-name-part-type="species" reg="planicollis">planicollis</tp:taxon-name-part>
                  </tp:taxon-name><comment>Kunze, 1818: 34.</comment></tp:nomenclature-citation><tp:nomenclature-citation><tp:taxon-name>
                    <tp:taxon-name-part taxon-name-part-type="genus" reg="Donacia">Donacia</tp:taxon-name-part>
                    <tp:taxon-name-part taxon-name-part-type="species" reg="rustica">rustica</tp:taxon-name-part>
                  </tp:taxon-name><comment>Schüppel, 1818: 31 [nomen nudum].</comment></tp:nomenclature-citation><tp:nomenclature-citation><tp:taxon-name>
                    <tp:taxon-name-part taxon-name-part-type="genus" reg="Plateumaris">Plateumaris</tp:taxon-name-part>
                    <tp:taxon-name-part taxon-name-part-type="species" reg="sulcifrons">sulcifrons</tp:taxon-name-part>
                  </tp:taxon-name><comment>Weise, 1900: 267 [syn. nov.].</comment></tp:nomenclature-citation></tp:nomenclature-citation-list></tp:nomenclature><tp:treatment-sec sec-type="type locality" id="SECID0ELLCK"><title>Type locality.</title><p>Germany, surroundings of Berlin [Kunze, 1818: 31: “in der Gegend von Berlin”].</p></tp:treatment-sec><tp:treatment-sec sec-type="type material" id="SECID0EQLCK"><title>Type material.</title><p>Type specimens missing.</p></tp:treatment-sec><tp:treatment-sec sec-type="Taxonomic history and synonymies" id="SECID0EVLCK"><title>Taxonomic history and synonymies.</title><p><xref ref-type="bibr" rid="B76">Kunze (1818)</xref> described four new <italic><tp:taxon-name><tp:taxon-name-part taxon-name-part-type="genus" reg="Donacia">Donacia</tp:taxon-name-part></tp:taxon-name></italic> species (see original text and translation in <xref ref-type="bibr" rid="B35">Geiser and Geiser 2023</xref>) which in fact belong to one single <italic><tp:taxon-name><tp:taxon-name-part taxon-name-part-type="genus" reg="Plateumaris">Plateumaris</tp:taxon-name-part></tp:taxon-name></italic> species (<xref ref-type="bibr" rid="B6">Askevold 1991</xref> in part). The name <italic><tp:taxon-name><tp:taxon-name-part taxon-name-part-type="genus" reg="Donacia">Donacia</tp:taxon-name-part><tp:taxon-name-part taxon-name-part-type="species" reg="rustica">rustica</tp:taxon-name-part></tp:taxon-name></italic> was described first in this publication, so <italic><tp:taxon-name><tp:taxon-name-part taxon-name-part-type="genus" reg="Donacia"/><tp:taxon-name-part taxon-name-part-type="species" reg="planicollis">planicollis</tp:taxon-name-part></tp:taxon-name></italic>, <italic><tp:taxon-name><tp:taxon-name-part taxon-name-part-type="genus" reg="Donacia"/><tp:taxon-name-part taxon-name-part-type="species" reg="pallipes">pallipes</tp:taxon-name-part></tp:taxon-name></italic>, and <italic><tp:taxon-name><tp:taxon-name-part taxon-name-part-type="genus" reg="Donacia"/><tp:taxon-name-part taxon-name-part-type="species" reg="affinis">affinis</tp:taxon-name-part></tp:taxon-name></italic> are now synonyms.</p><p>Some authors, like <xref ref-type="bibr" rid="B63">Jolivet (1970)</xref> and <xref ref-type="bibr" rid="B15">Borowiec (1984)</xref>, cited the authority of <italic><tp:taxon-name><tp:taxon-name-part taxon-name-part-type="genus" reg="Plateumaris">P.</tp:taxon-name-part><tp:taxon-name-part taxon-name-part-type="species" reg="rustica">rustica</tp:taxon-name-part></tp:taxon-name></italic> as Schüppel (1818, in <xref ref-type="bibr" rid="B76">Kunze 1818</xref>) but this is inaccurate since <xref ref-type="bibr" rid="B76">Kunze (1818)</xref> wrote after the description: “<italic><tp:taxon-name><tp:taxon-name-part taxon-name-part-type="genus" reg="Donacia">D.</tp:taxon-name-part><tp:taxon-name-part taxon-name-part-type="species" reg="rustica">rustica</tp:taxon-name-part></tp:taxon-name></italic> Schüppel in litt.” Therefore, the suggestion is there that the name is derived from J. Schüppel (Berlin), but Kunze actually described this species and published it. The unambiguous authority of <italic><tp:taxon-name><tp:taxon-name-part taxon-name-part-type="genus" reg="Plateumaris">P.</tp:taxon-name-part><tp:taxon-name-part taxon-name-part-type="species" reg="rustica">rustica</tp:taxon-name-part></tp:taxon-name></italic> is Kunze; therefore, <italic><tp:taxon-name><tp:taxon-name-part taxon-name-part-type="genus" reg="Donacia">D.</tp:taxon-name-part><tp:taxon-name-part taxon-name-part-type="species" reg="rustica">rustica</tp:taxon-name-part></tp:taxon-name></italic> (Schüppel, 1818) is a nomen nudum. Note that there is no publication of “Schüppel (1818)”.</p><p>The names <italic><tp:taxon-name><tp:taxon-name-part taxon-name-part-type="genus" reg="Plateumaris">P.</tp:taxon-name-part><tp:taxon-name-part taxon-name-part-type="species" reg="abdominalis">abdominalis</tp:taxon-name-part></tp:taxon-name></italic> Bedel, 1891 and <tp:taxon-name><tp:taxon-name-part taxon-name-part-type="genus" reg="Plateumaris">P.</tp:taxon-name-part> (<tp:taxon-name-part taxon-name-part-type="subgenus" reg="Donacia">Donacia</tp:taxon-name-part>) <tp:taxon-name-part taxon-name-part-type="species" reg="abdominalis">abdominalis</tp:taxon-name-part></tp:taxon-name> Olivier, 1795 [1800 is correct, see above for <italic><tp:taxon-name><tp:taxon-name-part taxon-name-part-type="genus" reg="Plateumaris">P.</tp:taxon-name-part><tp:taxon-name-part taxon-name-part-type="species" reg="bracata">bracata</tp:taxon-name-part></tp:taxon-name></italic>] were erroneously attributed to <italic><tp:taxon-name><tp:taxon-name-part taxon-name-part-type="genus" reg="Plateumaris">P.</tp:taxon-name-part><tp:taxon-name-part taxon-name-part-type="species" reg="rustica">rustica</tp:taxon-name-part></tp:taxon-name></italic>. The name <italic><tp:taxon-name><tp:taxon-name-part taxon-name-part-type="genus" reg="Plateumaris">P.</tp:taxon-name-part><tp:taxon-name-part taxon-name-part-type="species" reg="abdominalis">abdominalis</tp:taxon-name-part></tp:taxon-name></italic> is frequently mentioned as a synonym for <italic><tp:taxon-name><tp:taxon-name-part taxon-name-part-type="genus" reg="Plateumaris">P.</tp:taxon-name-part><tp:taxon-name-part taxon-name-part-type="species" reg="rustica">rustica</tp:taxon-name-part></tp:taxon-name></italic> or <italic><tp:taxon-name><tp:taxon-name-part taxon-name-part-type="genus" reg="Plateumaris">P.</tp:taxon-name-part><tp:taxon-name-part taxon-name-part-type="species" reg="affinis">affinis</tp:taxon-name-part></tp:taxon-name></italic> as occurs in the key by Jacobson (1892): “<italic><tp:taxon-name><tp:taxon-name-part taxon-name-part-type="genus" reg="Donacia"/><tp:taxon-name-part taxon-name-part-type="species" reg="abdominalis">abdominalis</tp:taxon-name-part></tp:taxon-name></italic> Oliv.” with <italic><tp:taxon-name><tp:taxon-name-part taxon-name-part-type="genus" reg="Plateumaris">P.</tp:taxon-name-part><tp:taxon-name-part taxon-name-part-type="species" reg="affinis">affinis</tp:taxon-name-part></tp:taxon-name></italic> as its synonym. <xref ref-type="bibr" rid="B23">Clavareau (1913)</xref> defined “<italic><tp:taxon-name><tp:taxon-name-part taxon-name-part-type="genus" reg="Donacia"/><tp:taxon-name-part taxon-name-part-type="species" reg="abdominalis">abdominalis</tp:taxon-name-part></tp:taxon-name></italic> Bedel” as synonymous with <italic><tp:taxon-name><tp:taxon-name-part taxon-name-part-type="genus" reg="Plateumaris">P.</tp:taxon-name-part><tp:taxon-name-part taxon-name-part-type="species" reg="affinis">affinis</tp:taxon-name-part></tp:taxon-name></italic> and this was followed by <xref ref-type="bibr" rid="B108">Reitter (1920)</xref>, <xref ref-type="bibr" rid="B137">Winkler (1930)</xref>, <xref ref-type="bibr" rid="B43">Goecke (1960)</xref>, and <xref ref-type="bibr" rid="B63">Jolivet (1970)</xref>; the latter also mentioned “<italic><tp:taxon-name><tp:taxon-name-part taxon-name-part-type="genus" reg="Donacia"/><tp:taxon-name-part taxon-name-part-type="species" reg="abdominalis">abdominalis</tp:taxon-name-part></tp:taxon-name></italic> Olivier” as synonymous with <italic><tp:taxon-name><tp:taxon-name-part taxon-name-part-type="genus" reg="Plateumaris">P.</tp:taxon-name-part><tp:taxon-name-part taxon-name-part-type="species" reg="bracata">bracata</tp:taxon-name-part></tp:taxon-name></italic>, but Olivier did not describe it [see above for <italic><tp:taxon-name><tp:taxon-name-part taxon-name-part-type="genus" reg="Plateumaris">P.</tp:taxon-name-part><tp:taxon-name-part taxon-name-part-type="species" reg="bracata">bracata</tp:taxon-name-part></tp:taxon-name></italic>]. Also, <xref ref-type="bibr" rid="B11">Bedel (1891)</xref> did not describe <italic><tp:taxon-name><tp:taxon-name-part taxon-name-part-type="genus" reg="Plateumaris">P.</tp:taxon-name-part><tp:taxon-name-part taxon-name-part-type="species" reg="abdominalis">abdominalis</tp:taxon-name-part></tp:taxon-name></italic>; in his list of the <tp:taxon-name><tp:taxon-name-part taxon-name-part-type="order">Coleoptera</tp:taxon-name-part></tp:taxon-name> of the Seine basin he mentioned <italic><tp:taxon-name><tp:taxon-name-part taxon-name-part-type="genus" reg="Plateumaris">P.</tp:taxon-name-part><tp:taxon-name-part taxon-name-part-type="species" reg="abdominalis">abdominalis</tp:taxon-name-part></tp:taxon-name></italic> Olivier, together with the synonyms <italic><tp:taxon-name><tp:taxon-name-part taxon-name-part-type="genus" reg="Donacia"/><tp:taxon-name-part taxon-name-part-type="species" reg="affinis">affinis</tp:taxon-name-part></tp:taxon-name></italic> Kunze, 1818 and [sic!] <italic><tp:taxon-name><tp:taxon-name-part taxon-name-part-type="genus" reg="Donacia"/><tp:taxon-name-part taxon-name-part-type="species" reg="fusca">fusca</tp:taxon-name-part></tp:taxon-name></italic> Zschach, 1788 (synonymous with <italic><tp:taxon-name><tp:taxon-name-part taxon-name-part-type="genus" reg="Plateumaris">P.</tp:taxon-name-part><tp:taxon-name-part taxon-name-part-type="species" reg="bracata">bracata</tp:taxon-name-part></tp:taxon-name></italic>). Therefore, <italic><tp:taxon-name><tp:taxon-name-part taxon-name-part-type="genus" reg="Plateumaris">P.</tp:taxon-name-part><tp:taxon-name-part taxon-name-part-type="species" reg="abdominalis">abdominalis</tp:taxon-name-part></tp:taxon-name></italic> Bedel is a nomen nudum, a misidentification or misinterpretation by Bedel, but not a synonym of <italic><tp:taxon-name><tp:taxon-name-part taxon-name-part-type="genus" reg="Plateumaris">P.</tp:taxon-name-part><tp:taxon-name-part taxon-name-part-type="species" reg="affinis">affinis</tp:taxon-name-part></tp:taxon-name></italic>.</p><p><italic><tp:taxon-name><tp:taxon-name-part taxon-name-part-type="genus" reg="Donacia">Donacia</tp:taxon-name-part><tp:taxon-name-part taxon-name-part-type="species" reg="affinis">affinis</tp:taxon-name-part></tp:taxon-name></italic> was also described in <xref ref-type="bibr" rid="B76">Kunze (1818)</xref> (see <xref ref-type="bibr" rid="B35">Geiser and Geiser 2023</xref>). <xref ref-type="bibr" rid="B40">Goecke (1943)</xref> suggested that <italic><tp:taxon-name><tp:taxon-name-part taxon-name-part-type="genus" reg="Plateumaris">P.</tp:taxon-name-part><tp:taxon-name-part taxon-name-part-type="species" reg="affinis">affinis</tp:taxon-name-part></tp:taxon-name></italic> should be considered synonymous with <italic><tp:taxon-name><tp:taxon-name-part taxon-name-part-type="genus" reg="Plateumaris">P.</tp:taxon-name-part><tp:taxon-name-part taxon-name-part-type="species" reg="rustica">rustica</tp:taxon-name-part></tp:taxon-name></italic>. <xref ref-type="bibr" rid="B6">Askevold (1991</xref>: 37) synonymised it after examination of ~ 250 specimens from various locations in Europe. These beetles are typically separated in keys by the colour of the antennae, legs, and ventral side, and by the metafemoral tooth size, but these are highly variable characters among many <tp:taxon-name><tp:taxon-name-part taxon-name-part-type="subfamily">Donaciinae</tp:taxon-name-part></tp:taxon-name> (pers. obs.). In fact, the aedeagi of these two “species” are indistinguishable.</p><p><italic><tp:taxon-name><tp:taxon-name-part taxon-name-part-type="genus" reg="Plateumaris">Plateumaris</tp:taxon-name-part><tp:taxon-name-part taxon-name-part-type="species" reg="forojulensis">forojulensis</tp:taxon-name-part></tp:taxon-name></italic> was described by <xref ref-type="bibr" rid="B44">Gortani (1906)</xref> as aberration.</p><p><italic><tp:taxon-name><tp:taxon-name-part taxon-name-part-type="genus" reg="Donacia">Donacia</tp:taxon-name-part><tp:taxon-name-part taxon-name-part-type="species" reg="fusca">fusca</tp:taxon-name-part></tp:taxon-name></italic> was regarded as synonymous with <italic><tp:taxon-name><tp:taxon-name-part taxon-name-part-type="genus" reg="Plateumaris">P.</tp:taxon-name-part><tp:taxon-name-part taxon-name-part-type="species" reg="affinis">affinis</tp:taxon-name-part></tp:taxon-name></italic>, but it is a nomen oblitum (<xref ref-type="bibr" rid="B63">Jolivet 1970</xref>).</p><p><italic><tp:taxon-name><tp:taxon-name-part taxon-name-part-type="genus" reg="Plateumaris">Plateumaris</tp:taxon-name-part><tp:taxon-name-part taxon-name-part-type="species" reg="pallipes">pallipes</tp:taxon-name-part></tp:taxon-name></italic> was assigned as a synonym of <italic><tp:taxon-name><tp:taxon-name-part taxon-name-part-type="genus" reg="Plateumaris">P.</tp:taxon-name-part><tp:taxon-name-part taxon-name-part-type="species" reg="affinis">affinis</tp:taxon-name-part></tp:taxon-name></italic> and <italic><tp:taxon-name><tp:taxon-name-part taxon-name-part-type="genus" reg="Plateumaris">P.</tp:taxon-name-part><tp:taxon-name-part taxon-name-part-type="species" reg="planicollis">planicollis</tp:taxon-name-part></tp:taxon-name></italic> as a synonym of <italic><tp:taxon-name><tp:taxon-name-part taxon-name-part-type="genus" reg="Plateumaris">P.</tp:taxon-name-part><tp:taxon-name-part taxon-name-part-type="species" reg="rustica">rustica</tp:taxon-name-part></tp:taxon-name></italic>. As the original descriptions of <xref ref-type="bibr" rid="B76">Kunze (1818)</xref> show, all characters are within the variation range of the typical characters of <italic><tp:taxon-name><tp:taxon-name-part taxon-name-part-type="genus" reg="Plateumaris">P.</tp:taxon-name-part><tp:taxon-name-part taxon-name-part-type="species" reg="rustica">rustica</tp:taxon-name-part></tp:taxon-name></italic> (<xref ref-type="bibr" rid="B35">Geiser and Geiser 2023</xref>).</p><p><italic><tp:taxon-name><tp:taxon-name-part taxon-name-part-type="genus" reg="Plateumaris">Plateumaris</tp:taxon-name-part><tp:taxon-name-part taxon-name-part-type="species" reg="picipes">picipes</tp:taxon-name-part></tp:taxon-name></italic> was described by <xref ref-type="bibr" rid="B133">Weise (1898)</xref> as a variation (<xref ref-type="bibr" rid="B35">Geiser and Geiser 2023</xref>). It refers to specimens with at least very dark femora up to very dark legs. Albeit the basal joints of the femora are always reddish.</p></tp:treatment-sec><tp:treatment-sec sec-type="diagnosis" id="SECID0E24CK"><title>Diagnosis.</title><p>Upper side mostly metallic, antennae and legs entirely or partly reddish brown. It has a very smooth and the most flattened pronotum of all Palaearctic <italic><tp:taxon-name><tp:taxon-name-part taxon-name-part-type="genus" reg="Plateumaris">Plateumaris</tp:taxon-name-part></tp:taxon-name></italic> species (Fig. <xref ref-type="fig" rid="F10">10A</xref>).</p><fig id="F10" position="float" orientation="portrait"><object-id xmlns:xlink="http://www.w3.org/1999/xlink" content-type="doi" xlink:type="simple">10.3897/zookeys.1177.103214.figure10</object-id><object-id xmlns:xlink="http://www.w3.org/1999/xlink" content-type="arpha" xlink:type="simple">38BAA425-8FE4-55D0-9C11-F2DC4A1C1A74</object-id><label>Figure 10.</label><caption><p><italic><tp:taxon-name><tp:taxon-name-part taxon-name-part-type="genus" reg="Plateumaris">Plateumaris</tp:taxon-name-part><tp:taxon-name-part taxon-name-part-type="species" reg="rustica">rustica</tp:taxon-name-part></tp:taxon-name></italic><bold>A</bold> habitus <bold>B</bold> median lobe (photographs by K. Matsumoto). Scale bar: one unit – 1 mm.</p></caption><graphic xmlns:xlink="http://www.w3.org/1999/xlink" xlink:href="zookeys-1177-167_article-103214__-g010.jpg" position="float" orientation="portrait" xlink:type="simple" id="oo_898845.jpg"><uri content-type="original_file" xlink:type="simple">https://binary.pensoft.net/fig/898845</uri></graphic></fig></tp:treatment-sec><tp:treatment-sec sec-type="description" id="SECID0EI6CK"><title>Description.</title><p><bold><italic>Size</italic></bold>: 6.5–9.0 mm.</p><p><bold><italic>Colour</italic></bold>: Upper side bronze or black with greenish, bluish, or purplish metallic lustre, colour of pronotum and elytra mostly the same but can also differ significantly. Antennae and legs entirely or partly reddish brown.</p><p><bold><italic>Head</italic></bold>: Frons with deep or shallow groove, longitudinal calli distinctive or flattened.</p><p><bold><italic>Antennae</italic></bold>: Filiform, each antennomere yellow or reddish at the basis, darkened at the apex, extent of darkened zone very variable, 2<sup>nd</sup> antennomere 2–3× smaller than other antennomeres which are approximately equal in length, only the 3<sup>rd</sup> antennomere is sometimes slightly smaller than the others: (2–3)× A2 = A1 = A4 … A11; A3 ≤ A4.</p><p><bold><italic>Pronotum</italic></bold>: Almost quadratic, only at the basis slightly constricted, with flat disc and indistinct anterior tubercles; surface shiny or alutaceous, disc smooth with small shallow dots, more or less densely dotted, median line varies from imperceptible to distinctive.</p><p><bold><italic>Elytra</italic></bold>: Punctures very delicate, interstices with slight transversal rugae, interstices 2–4× puncture diameter. Ratio of elytral length to width: 1.7–2.0.</p><p><bold><italic>Legs</italic></bold>: Yellow reddish, sometimes partly or almost entirely darkened, piceous, but always with reddish joints (var. <tp:taxon-name><tp:taxon-name-part taxon-name-part-type="genus" reg="Plateumaris"/><tp:taxon-name-part taxon-name-part-type="species" reg="rustica"/><tp:taxon-name-part taxon-name-part-type="variety" reg="picipes">picipes</tp:taxon-name-part></tp:taxon-name> Weise, 1898). Femora basally broad, metafemoral tooth very variable, mostly prominent, in some (mostly female) specimens very small or imperceptible. There is no geographic correlation concerning the size of the tooth.</p><p><bold><italic>Aedeagus</italic></bold>: Median lobe distinctly elongated, apex acute (Fig. <xref ref-type="fig" rid="F10">10B</xref>).</p><p>There are two similar species. <italic><tp:taxon-name><tp:taxon-name-part taxon-name-part-type="genus" reg="Plateumaris">Plateumaris</tp:taxon-name-part><tp:taxon-name-part taxon-name-part-type="species" reg="consimilis">consimilis</tp:taxon-name-part></tp:taxon-name></italic> has the pronotum distinctly cordate and the disc is not flattened. The pronotum of <italic><tp:taxon-name><tp:taxon-name-part taxon-name-part-type="genus" reg="Plateumaris">P.</tp:taxon-name-part><tp:taxon-name-part taxon-name-part-type="species" reg="weisei">weisei</tp:taxon-name-part></tp:taxon-name></italic> is trapeziform and slightly longer than wide. In the territories where their distribution areas are overlapping (European part of Russia) it can be distinguished from <italic><tp:taxon-name><tp:taxon-name-part taxon-name-part-type="genus" reg="Plateumaris">P.</tp:taxon-name-part><tp:taxon-name-part taxon-name-part-type="species" reg="weisei">weisei</tp:taxon-name-part></tp:taxon-name></italic> by the quadratic shape of the pronotum.</p><p>Also, the aedeagi of these species are clearly different (compare Fig. <xref ref-type="fig" rid="F10">10B</xref> with Fig. <xref ref-type="fig" rid="F17">17B, C, E</xref>).</p></tp:treatment-sec><tp:treatment-sec sec-type="biology" id="SECID0EFDDK"><title>Biology.</title><p>The larvae are oligophagous on <italic><tp:taxon-name><tp:taxon-name-part taxon-name-part-type="genus" reg="Carex">Carex</tp:taxon-name-part></tp:taxon-name></italic> sp. and other <tp:taxon-name><tp:taxon-name-part taxon-name-part-type="family">Cyperaceae</tp:taxon-name-part></tp:taxon-name>. Adults feed on leaves and stems, not on pollen (<xref ref-type="bibr" rid="B109">Rheinheimer and Hassler 2018</xref>). For identification of the larvae see <xref ref-type="bibr" rid="B124">Steinhausen (1994)</xref> and <xref ref-type="bibr" rid="B14">Bieńkowski and Orlova-Bieńkowskaja (2004)</xref>. Although <italic><tp:taxon-name><tp:taxon-name-part taxon-name-part-type="genus" reg="Plateumaris">P.</tp:taxon-name-part><tp:taxon-name-part taxon-name-part-type="species" reg="rustica">rustica</tp:taxon-name-part></tp:taxon-name></italic> is widespread in the West Palaearctic region and there are many of its food plants available, it is rather rare suggesting that it needs not only wetland with <tp:taxon-name><tp:taxon-name-part taxon-name-part-type="family">Cyperaceae</tp:taxon-name-part></tp:taxon-name> but also additional ecological conditions.</p></tp:treatment-sec><tp:treatment-sec sec-type="distribution" id="SECID0ETEDK"><title>Distribution.</title><p>West Palaearctic region: throughout Europe, further in Algeria, Turkey, Iran, and west Siberia. Records exist for Europe: Austria, Belarus, Belgium, Bosnia-Herzegovina [new in PalCat], Bulgaria, Croatia, Czech Republic, Denmark, Estonia, Finland, France, Germany, Great Britain, Hungary, Ireland, Italy, Crimea [new in PalCat], Latvia, Liechtenstein, Lithuania, Luxembourg, Montenegro [first record], The Netherlands, Norway, Poland, Romania, Russia: northern, central, and southern parts [new in PalCat] of European Russia), Serbia [new in PalCat], Slovakia, Slovenia, Spain, Sweden, Switzerland, Ukraine.</p><p>North Africa: Algeria.</p><p>Asia: Iran [first record], Russia (west Siberia), Turkey [new in PalCat].</p></tp:treatment-sec><tp:treatment-sec sec-type="New country records additional to Silfverberg (2010)" id="SECID0E1EDK"><title>New country records additional to <xref ref-type="bibr" rid="B118">Silfverberg (2010)</xref>.</title><p>Bosnia-Herzegovina: <xref ref-type="bibr" rid="B96">Mohr (1966b)</xref>.</p><p>Crimea: Listed in Catalogue: Beetles of the Krym (pers. comm. S. Mosiakin 2019).</p><p>Montenegro • 11 <abbrev xmlns:xlink="http://www.w3.org/1999/xlink" xlink:title="specimen(s)" id="ABBRID0EMFDK" xlink:type="simple">ex</abbrev>.; Poljane north-west of Podgorica “Pojane”; <italic><tp:taxon-name><tp:taxon-name-part taxon-name-part-type="genus" reg="Plateumaris">P.</tp:taxon-name-part><tp:taxon-name-part taxon-name-part-type="species" reg="rustica">rustica</tp:taxon-name-part></tp:taxon-name></italic> E. Geiser 2019 <abbrev xmlns:xlink="http://www.w3.org/1999/xlink" xlink:title="determinavit" id="ABBRID0E2FDK" xlink:type="simple">det</abbrev>.; <named-content xmlns:xlink="http://www.w3.org/1999/xlink" content-type="dwc:institutional_code" xlink:title="Natural History Museum, Basel, Switzerland" xlink:href="http://grbio.org/institution/naturhistorisches-museum-basel-0" xlink:type="simple">NHMB</named-content> [<abbrev xmlns:xlink="http://www.w3.org/1999/xlink" xlink:title="previous collection where the specimen was stored" id="ABBRID0EEGDK" xlink:type="simple">ex coll</abbrev>. Breit in <abbrev xmlns:xlink="http://www.w3.org/1999/xlink" xlink:title="collection" id="ABBRID0EIGDK" xlink:type="simple">coll</abbrev>. Frey]. Remark: Some specimens were previously identified as <italic><tp:taxon-name><tp:taxon-name-part taxon-name-part-type="genus" reg="Plateumaris">P.</tp:taxon-name-part><tp:taxon-name-part taxon-name-part-type="species" reg="forojulensis">forojulensis</tp:taxon-name-part></tp:taxon-name></italic> (1 <abbrev xmlns:xlink="http://www.w3.org/1999/xlink" xlink:title="specimen(s)" id="ABBRID0EXGDK" xlink:type="simple">ex</abbrev>.) and <italic><tp:taxon-name><tp:taxon-name-part taxon-name-part-type="genus" reg="Plateumaris">P.</tp:taxon-name-part><tp:taxon-name-part taxon-name-part-type="species" reg="picipes">picipes</tp:taxon-name-part></tp:taxon-name></italic> (4 <abbrev xmlns:xlink="http://www.w3.org/1999/xlink" xlink:title="specimen(s)" id="ABBRID0EGHDK" xlink:type="simple">ex</abbrev>.).</p><p>Russia • 1 <abbrev xmlns:xlink="http://www.w3.org/1999/xlink" xlink:title="specimen(s)" id="ABBRID0EMHDK" xlink:type="simple">ex</abbrev>.; Southern European territory, town Samara Nikolayevsky Uyezd; May 1916; Bostanzhoglo <abbrev xmlns:xlink="http://www.w3.org/1999/xlink" xlink:title="legit" id="ABBRID0EQHDK" xlink:type="simple">leg</abbrev>.; Zoological Museum of Moscow State University, Russia. Remark: private record by Bieńkowski 2016.</p><p>Serbia: <xref ref-type="bibr" rid="B31">Gavrilović and Ćurčić (2011)</xref>, <xref ref-type="bibr" rid="B96">Mohr (1966b)</xref>.</p><p>Iran • 1 <abbrev xmlns:xlink="http://www.w3.org/1999/xlink" xlink:title="specimen(s)" id="ABBRID0EAIDK" xlink:type="simple">ex</abbrev>.; “Persien, Elbrus Gebirge” [Elbrus mountains]; <italic><tp:taxon-name><tp:taxon-name-part taxon-name-part-type="genus" reg="Donacia">Donacia</tp:taxon-name-part><tp:taxon-name-part taxon-name-part-type="species" reg="affinis">affinis</tp:taxon-name-part></tp:taxon-name></italic> H. Goecke <abbrev xmlns:xlink="http://www.w3.org/1999/xlink" xlink:title="determinavit" id="ABBRID0EPIDK" xlink:type="simple">det</abbrev>., <italic><tp:taxon-name><tp:taxon-name-part taxon-name-part-type="genus" reg="Donacia">Donacia</tp:taxon-name-part><tp:taxon-name-part taxon-name-part-type="species" reg="rustica">rustica</tp:taxon-name-part></tp:taxon-name></italic> E. Geiser 2019 <abbrev xmlns:xlink="http://www.w3.org/1999/xlink" xlink:title="determinavit" id="ABBRID0E5IDK" xlink:type="simple">det</abbrev>.; <named-content xmlns:xlink="http://www.w3.org/1999/xlink" content-type="dwc:institutional_code" xlink:title="Natural History Museum, Basel, Switzerland" xlink:href="http://grbio.org/institution/naturhistorisches-museum-basel-0" xlink:type="simple">NHMB</named-content> [<abbrev xmlns:xlink="http://www.w3.org/1999/xlink" xlink:title="previous collection where the specimen was stored" id="ABBRID0EHJDK" xlink:type="simple">ex coll</abbrev>. Reitter in <abbrev xmlns:xlink="http://www.w3.org/1999/xlink" xlink:title="collection" id="ABBRID0ELJDK" xlink:type="simple">coll</abbrev>. Frey].</p><p>Turkey • 25 <abbrev xmlns:xlink="http://www.w3.org/1999/xlink" xlink:title="specimen(s)" id="ABBRID0ERJDK" xlink:type="simple">ex</abbrev>.; Bolu Province, Abant Daği [mountain], Abant Gölü [lake]; 1298 m a.s.l.; 31 May 1999; J. Voříšek and J. Kodada <abbrev xmlns:xlink="http://www.w3.org/1999/xlink" xlink:title="legit" id="ABBRID0EVJDK" xlink:type="simple">leg</abbrev>.; <italic><tp:taxon-name><tp:taxon-name-part taxon-name-part-type="genus" reg="Plateumaris">P.</tp:taxon-name-part><tp:taxon-name-part taxon-name-part-type="species" reg="rustica">rustica</tp:taxon-name-part></tp:taxon-name></italic> E. Geiser 2021 <abbrev xmlns:xlink="http://www.w3.org/1999/xlink" xlink:title="determinavit" id="ABBRID0EEKDK" xlink:type="simple">det</abbrev>.; <abbrev xmlns:xlink="http://www.w3.org/1999/xlink" content-type="institution" xlink:title="The Natural History Museum" id="ABBRID0EIKDK" xlink:type="simple">BMNH</abbrev> [<abbrev xmlns:xlink="http://www.w3.org/1999/xlink" xlink:title="previous collection where the specimen was stored" id="ABBRID0ENKDK" xlink:type="simple">ex coll</abbrev>. J. Voříšek]. Bolu province and Kahramanmaraş province (<xref ref-type="bibr" rid="B27">Ekiz et al. 2020</xref>).</p></tp:treatment-sec><tp:treatment-sec sec-type="remarks" id="SECID0EVKDK"><title>Remarks:</title><p><italic><tp:taxon-name><tp:taxon-name-part taxon-name-part-type="genus" reg="Plateumaris">Plateumaris</tp:taxon-name-part><tp:taxon-name-part taxon-name-part-type="species" reg="rustica">rustica</tp:taxon-name-part></tp:taxon-name></italic> was unknown from Turkey. There was no record in the “Checklist of leaf beetles of Turkey” (<xref ref-type="bibr" rid="B26">Ekiz et al. 2013</xref>). In 2019 I identified 12 specimens from Bolu province stored in Verona (<named-content xmlns:xlink="http://www.w3.org/1999/xlink" content-type="dwc:institutional_code" xlink:title="Museo Civico di Storia Naturale, Verona, Italy" xlink:href="http://grbio.org/institution/museo-civico-di-storia-naturale-verona" xlink:type="simple">MSNV</named-content>) and their detailed data are published in <xref ref-type="bibr" rid="B27">Ekiz et al. (2020)</xref>, including the type location of <italic><tp:taxon-name><tp:taxon-name-part taxon-name-part-type="genus" reg="Plateumaris">P.</tp:taxon-name-part><tp:taxon-name-part taxon-name-part-type="species" reg="sulcifrons">sulcifrons</tp:taxon-name-part></tp:taxon-name></italic> in Kahramanmaraş province. In 2021 I found 25 specimens in the <abbrev xmlns:xlink="http://www.w3.org/1999/xlink" xlink:title="collection" id="ABBRID0E5LDK" xlink:type="simple">coll</abbrev>. Voříšek which is now stored in <abbrev xmlns:xlink="http://www.w3.org/1999/xlink" content-type="institution" xlink:title="The Natural History Museum" id="ABBRID0ECMDK" xlink:type="simple">BMNH</abbrev>. These specimens were labelled as “<italic><tp:taxon-name><tp:taxon-name-part taxon-name-part-type="genus" reg="Plateumaris">P.</tp:taxon-name-part><tp:taxon-name-part taxon-name-part-type="species" reg="sulcifrons">sulcifrons</tp:taxon-name-part></tp:taxon-name></italic> Weise J. Voříšek <abbrev xmlns:xlink="http://www.w3.org/1999/xlink" xlink:title="determinavit" id="ABBRID0ESMDK" xlink:type="simple">det</abbrev>.” but are now relabelled as <italic><tp:taxon-name><tp:taxon-name-part taxon-name-part-type="genus" reg="Plateumaris">P.</tp:taxon-name-part><tp:taxon-name-part taxon-name-part-type="species" reg="rustica">rustica</tp:taxon-name-part></tp:taxon-name></italic>. Also, the aedeagi of these “<italic><tp:taxon-name><tp:taxon-name-part taxon-name-part-type="genus" reg="Plateumaris">P.</tp:taxon-name-part><tp:taxon-name-part taxon-name-part-type="species" reg="sulcifrons">sulcifrons</tp:taxon-name-part></tp:taxon-name></italic>” were identical with the aedeagus of <italic><tp:taxon-name><tp:taxon-name-part taxon-name-part-type="genus" reg="Plateumaris">P.</tp:taxon-name-part><tp:taxon-name-part taxon-name-part-type="species" reg="rustica">rustica</tp:taxon-name-part></tp:taxon-name></italic>.</p></tp:treatment-sec><tp:treatment-sec sec-type="material" id="SECID0EXNDK"><title>Material studied.</title><p>More than 200 specimens throughout the West Palaearctic region.</p></tp:treatment-sec><tp:treatment-sec><!--Section generated to contain objects referenced in tp:taxon-treatment.--><fig id="F17" position="float" orientation="portrait"><object-id xmlns:xlink="http://www.w3.org/1999/xlink" content-type="doi" xlink:type="simple">10.3897/zookeys.1177.103214.figure17</object-id><object-id xmlns:xlink="http://www.w3.org/1999/xlink" content-type="arpha" xlink:type="simple">90D3703C-81B2-5C9B-99CE-62FED27A95DE</object-id><label>Figure 17.</label><caption><p><italic><tp:taxon-name><tp:taxon-name-part taxon-name-part-type="genus" reg="Plateumaris">Plateumaris</tp:taxon-name-part><tp:taxon-name-part taxon-name-part-type="species" reg="weisei">weisei</tp:taxon-name-part></tp:taxon-name></italic><bold>A</bold> habitus <bold>B, C</bold> aedeagus: Median lobe and cap of tegmen (photographs by K. Matsumoto) <bold>D</bold> cap of tegmen <bold>E</bold> median lobe (from <xref ref-type="bibr" rid="B50">Hayashi 2020</xref>). Scale bars: one unit – 1 mm (<bold>A</bold>); 0.5 mm (<bold>D, E</bold>).</p></caption><graphic xmlns:xlink="http://www.w3.org/1999/xlink" xlink:href="zookeys-1177-167_article-103214__-g017.jpg" position="float" orientation="portrait" xlink:type="simple" id="oo_898852.jpg"><uri content-type="original_file" xlink:type="simple">https://binary.pensoft.net/fig/898852</uri></graphic></fig></tp:treatment-sec><ref-list><ref id="B76"><mixed-citation xmlns:xlink="http://www.w3.org/1999/xlink" xlink:type="simple"><person-group><name name-style="western"><surname>Kunze</surname><given-names>G</given-names></name></person-group> (<year>1818</year>) <article-title>Beiträge zur Monographie der Rohrkäfer.</article-title><source>Neue Schriften der Naturforschenden Gesellschaft zu Halle</source><volume>2</volume>(<issue>4</issue>): <fpage>1</fpage>–<lpage>56</lpage>.</mixed-citation></ref><ref id="B35"><mixed-citation xmlns:xlink="http://www.w3.org/1999/xlink" xlink:type="simple"><person-group><name name-style="western"><surname>Geiser</surname><given-names>E</given-names></name><name name-style="western"><surname>Geiser</surname><given-names>R</given-names></name></person-group> (<year>2023</year>) <article-title>Original descriptions of Palaearctic species of the genus <italic><tp:taxon-name><tp:taxon-name-part taxon-name-part-type="genus">Plateumaris</tp:taxon-name-part></tp:taxon-name></italic> C. G. Thomson, 1859 (<tp:taxon-name><tp:taxon-name-part taxon-name-part-type="order">Coleoptera</tp:taxon-name-part></tp:taxon-name>, <tp:taxon-name><tp:taxon-name-part taxon-name-part-type="family">Chrysomelidae</tp:taxon-name-part></tp:taxon-name>, <tp:taxon-name><tp:taxon-name-part taxon-name-part-type="subfamily">Donaciinae</tp:taxon-name-part></tp:taxon-name>) and their translations.</article-title> In: <person-group><name name-style="western"><surname>Chaboo</surname><given-names>CS</given-names></name><name name-style="western"><surname>Schmitt</surname><given-names>M</given-names></name></person-group> (<role>Eds</role>) <issue-title>Research on Chrysomelidae 9.</issue-title><source>ZooKeys</source><volume>1177</volume>: <fpage>235</fpage>–<lpage>258</lpage>. <ext-link xlink:type="simple" ext-link-type="doi" xlink:href="10.3897/zookeys.1177.103212">https://doi.org/10.3897/zookeys.1177.103212</ext-link></mixed-citation></ref><ref id="B6"><mixed-citation xmlns:xlink="http://www.w3.org/1999/xlink" xlink:type="simple"><person-group><name name-style="western"><surname>Askevold</surname><given-names>IS</given-names></name></person-group> (<year>1991</year>) Classification, Reconstructed Phylogeny, and Geographic History of the New World Members of <italic><tp:taxon-name><tp:taxon-name-part taxon-name-part-type="genus">Plateumaris</tp:taxon-name-part></tp:taxon-name></italic> Thomson, 1859 (<tp:taxon-name><tp:taxon-name-part taxon-name-part-type="order">Coleoptera</tp:taxon-name-part></tp:taxon-name>: <tp:taxon-name><tp:taxon-name-part taxon-name-part-type="family">Chrysomelidae</tp:taxon-name-part></tp:taxon-name>: <tp:taxon-name><tp:taxon-name-part taxon-name-part-type="subfamily">Donaciinae</tp:taxon-name-part></tp:taxon-name>). Memoirs of the Entomological Society of Canada 157(S157): 5–175. <ext-link xlink:href="10.4039/entm123157fv" ext-link-type="doi" xlink:type="simple">https://doi.org/10.4039/entm123157fv</ext-link></mixed-citation></ref><ref id="B63"><mixed-citation xmlns:xlink="http://www.w3.org/1999/xlink" xlink:type="simple"><person-group><name name-style="western"><surname>Jolivet</surname><given-names>P</given-names></name></person-group> (<year>1970</year>) <article-title>Coleopterorum Catalogus supplementa. Pars. 51 fasc. 2 (ed. secunda), <tp:taxon-name><tp:taxon-name-part taxon-name-part-type="subfamily">Donaciinae</tp:taxon-name-part></tp:taxon-name>.</article-title> In: <person-group><name name-style="western"><surname>Steel</surname><given-names>WO</given-names></name></person-group> (<role>Ed.</role>) <issue-title>Coleopterorum Catalogus, Supplementa; W.</issue-title><source>Junk, The Hague 51(2)</source>, <fpage>1</fpage>–<lpage>71</lpage>.</mixed-citation></ref><ref id="B15"><mixed-citation xmlns:xlink="http://www.w3.org/1999/xlink" xlink:type="simple"><person-group><name name-style="western"><surname>Borowiec</surname><given-names>L</given-names></name></person-group> (<year>1984</year>) <article-title>Zoogeographical study on <tp:taxon-name><tp:taxon-name-part taxon-name-part-type="subfamily">Donaciinae</tp:taxon-name-part></tp:taxon-name> of the world (<tp:taxon-name><tp:taxon-name-part taxon-name-part-type="order">Coleoptera</tp:taxon-name-part></tp:taxon-name>, <tp:taxon-name><tp:taxon-name-part taxon-name-part-type="family">Chrysomelidae</tp:taxon-name-part></tp:taxon-name>).</article-title><source>Polskie Pismo Entomologiczne</source><volume>53</volume>: <fpage>433</fpage>–<lpage>518</lpage>. <ext-link xlink:href="https://scholar.google.at/scholar?q=Borowiec+L+(1984)+Zoogeographical+study+on+Donaciinae&amp;hl=de&amp;as_sdt=0&amp;as_vis=1&amp;oi=scholart" ext-link-type="uri" xlink:type="simple">https://scholar.google.at/scholar?q=Borowiec+L+(1984)+Zoogeographical+study+on+Donaciinae&amp;hl=de&amp;as_sdt=0&amp;as_vis=1&amp;oi=scholart</ext-link></mixed-citation></ref><ref id="B23"><mixed-citation xmlns:xlink="http://www.w3.org/1999/xlink" xlink:type="simple"><person-group><name name-style="western"><surname>Clavareau</surname><given-names>CH</given-names></name></person-group> (<year>1913</year>) <source>Pars 53: <tp:taxon-name><tp:taxon-name-part taxon-name-part-type="family">Chrysomelidae</tp:taxon-name-part></tp:taxon-name>: <tp:taxon-name><tp:taxon-name-part taxon-name-part-type="subfamily">Megascelinae</tp:taxon-name-part></tp:taxon-name>, <tp:taxon-name><tp:taxon-name-part taxon-name-part-type="subfamily">Megalopodinae</tp:taxon-name-part></tp:taxon-name>, <tp:taxon-name><tp:taxon-name-part taxon-name-part-type="subfamily">Clytrinae</tp:taxon-name-part></tp:taxon-name>, <tp:taxon-name><tp:taxon-name-part taxon-name-part-type="subfamily">Cryptocephalinae</tp:taxon-name-part></tp:taxon-name>. <tp:taxon-name><tp:taxon-name-part taxon-name-part-type="subfamily">Chlamydinae</tp:taxon-name-part></tp:taxon-name>, <tp:taxon-name><tp:taxon-name-part taxon-name-part-type="subfamily">Lamprosominae</tp:taxon-name-part></tp:taxon-name>. In: Schenkling S (Ed.) Coleopterorum Catalogus. W.</source><publisher-name>Junk</publisher-name>, <publisher-loc>Berlin</publisher-loc>, <size units="page">278 pp</size>. <ext-link xlink:href="https://www.biodiversitylibrary.org/item/39830#page/11/mode/1up" ext-link-type="uri" xlink:type="simple">https://www.biodiversitylibrary.org/item/39830#page/11/mode/1up</ext-link></mixed-citation></ref><ref id="B108"><mixed-citation xmlns:xlink="http://www.w3.org/1999/xlink" xlink:type="simple"><person-group><name name-style="western"><surname>Reitter</surname><given-names>E</given-names></name></person-group> (<year>1920</year>) <article-title>Bestimmungstabellen der europäischen Coleopteren. Heft 88: <tp:taxon-name><tp:taxon-name-part taxon-name-part-type="family">Chrysomelidae</tp:taxon-name-part></tp:taxon-name>, 1.Teil: Tribus <tp:taxon-name><tp:taxon-name-part taxon-name-part-type="subfamily">Donaciinae</tp:taxon-name-part></tp:taxon-name>.</article-title><source>Wiener Entomologische Zeitung</source><volume>38</volume>(<issue>1–3</issue>): <fpage>21</fpage>–<lpage>43</lpage>. <ext-link xlink:href="https://www.biodiversitylibrary.org/page/12110882#page/279/mode/1up" ext-link-type="uri" xlink:type="simple">https://www.biodiversitylibrary.org/page/12110882#page/279/mode/1up</ext-link></mixed-citation></ref><ref id="B137"><mixed-citation xmlns:xlink="http://www.w3.org/1999/xlink" xlink:type="simple"><person-group><name name-style="western"><surname>Winkler</surname><given-names>A</given-names></name></person-group> (<year>1930</year>) Catalogus Coleopterorum regionis palaearcticae, pars 11: 1265–1392. [Wien.]</mixed-citation></ref><ref id="B43"><mixed-citation xmlns:xlink="http://www.w3.org/1999/xlink" xlink:type="simple"><person-group><name name-style="western"><surname>Goecke</surname><given-names>H</given-names></name></person-group> (<year>1960</year>) <article-title>Monographie der Schilfkäfer. III. Die Gattungen und Arten der <tp:taxon-name><tp:taxon-name-part taxon-name-part-type="subfamily">Donaciinae</tp:taxon-name-part></tp:taxon-name> (Col. Chrys.) und ihre Verbreitung. 18. Beitrag zur Kenntnis der <tp:taxon-name><tp:taxon-name-part taxon-name-part-type="subfamily">Donaciinae</tp:taxon-name-part></tp:taxon-name>.</article-title><source>Entomologische Blätter</source><volume>56</volume>(<issue>1</issue>): <fpage>1</fpage>–<lpage>19</lpage>.</mixed-citation></ref><ref id="B11"><mixed-citation xmlns:xlink="http://www.w3.org/1999/xlink" xlink:type="simple"><person-group><name name-style="western"><surname>Bedel</surname><given-names>L</given-names></name></person-group> (<year>1891</year>) Faune des coléoptères du bassin de la Seine Tome V (1889–1901), 423 pp. <ext-link xlink:href="https://www.biodiversitylibrary.org/item/276952#page/66/mode/1up" ext-link-type="uri" xlink:type="simple">https://www.biodiversitylibrary.org/item/276952#page/66/mode/1up</ext-link></mixed-citation></ref><ref id="B40"><mixed-citation xmlns:xlink="http://www.w3.org/1999/xlink" xlink:type="simple"><person-group><name name-style="western"><surname>Goecke</surname><given-names>H</given-names></name></person-group> (<year>1943</year>) <article-title>Monographie der Schilfkäfer. II. Die fossilen Funde und ihre Bestimmung. 13. Beitrag zur Kenntnis der Donaciinen. Nova Acta Leopoldina N.F.</article-title><volume>12</volume>: <fpage>339</fpage>–<lpage>380</lpage>.</mixed-citation></ref><ref id="B44"><mixed-citation xmlns:xlink="http://www.w3.org/1999/xlink" xlink:type="simple"><person-group><name name-style="western"><surname>Gortani</surname><given-names>M</given-names></name></person-group> (<year>1906</year>) <source>Saggio sulla distribuzione geografica die Coleotteri in Friuli. Tipografia G.B.</source><publisher-name>Doretti</publisher-name>, <publisher-loc>Udine</publisher-loc>, <size units="page">93 pp</size>.</mixed-citation></ref><ref id="B133"><mixed-citation xmlns:xlink="http://www.w3.org/1999/xlink" xlink:type="simple"><person-group><name name-style="western"><surname>Weise</surname><given-names>J</given-names></name></person-group> (<year>1898</year>) <article-title>Ueber neue und bekannte Chrysomeliden.</article-title><source>Archiv für Naturgeschichte</source><volume>64</volume>(<issue>1</issue>): <fpage>177</fpage>–<lpage>224</lpage>. <ext-link xlink:href="https://www.zobodat.at/publikation_articles.php?id=231328" ext-link-type="uri" xlink:type="simple">https://www.zobodat.at/publikation_articles.php?id=231328</ext-link></mixed-citation></ref><ref id="B50"><mixed-citation xmlns:xlink="http://www.w3.org/1999/xlink" xlink:type="simple"><person-group><name name-style="western"><surname>Hayashi</surname><given-names>M</given-names></name></person-group> (<year>2020</year>) Revision of extant and fossil <tp:taxon-name><tp:taxon-name-part taxon-name-part-type="subfamily">Donaciinae</tp:taxon-name-part></tp:taxon-name> (<tp:taxon-name><tp:taxon-name-part taxon-name-part-type="order">Coleoptera</tp:taxon-name-part></tp:taxon-name>: <tp:taxon-name><tp:taxon-name-part taxon-name-part-type="family">Chrysomelidae</tp:taxon-name-part></tp:taxon-name>) of Japan. Japanese Journal of Systematic Entomology, Supplementary Series (2): 61–160.</mixed-citation></ref><ref id="B109"><mixed-citation xmlns:xlink="http://www.w3.org/1999/xlink" xlink:type="simple"><person-group><name name-style="western"><surname>Rheinheimer</surname><given-names>J</given-names></name><name name-style="western"><surname>Hassler</surname><given-names>M</given-names></name></person-group> (<year>2018</year>) <source>Die Blattkäfer Baden-Württembergs.</source><publisher-name>Kleinsteuber Books</publisher-name>, <publisher-loc>Karlsruhe</publisher-loc>, <size units="page">928 pp</size>.</mixed-citation></ref><ref id="B124"><mixed-citation xmlns:xlink="http://www.w3.org/1999/xlink" xlink:type="simple"><person-group><name name-style="western"><surname>Steinhausen</surname><given-names>W</given-names></name></person-group> (<year>1994</year>) <tp:taxon-name><tp:taxon-name-part taxon-name-part-type="superfamily">Chrysomeloidea</tp:taxon-name-part></tp:taxon-name>. In: Klausnitzer B (Ed.) Die Larven der Käfer Mitteleuropas. 2. Band <tp:taxon-name><tp:taxon-name-part taxon-name-part-type="suborder">Myxophaga</tp:taxon-name-part></tp:taxon-name>, <tp:taxon-name><tp:taxon-name-part taxon-name-part-type="clade">Phytophaga</tp:taxon-name-part></tp:taxon-name> Teil 1. Goecke und Evers, Krefeld.</mixed-citation></ref><ref id="B14"><mixed-citation xmlns:xlink="http://www.w3.org/1999/xlink" xlink:type="simple"><person-group><name name-style="western"><surname>Bieńkowski</surname><given-names>AO</given-names></name><name name-style="western"><surname>Orlova-Bieńkowskaja</surname><given-names>MJ</given-names></name></person-group> (<year>2004</year>) <article-title>Morphology, systematics and host plants of Palaearctic <tp:taxon-name><tp:taxon-name-part taxon-name-part-type="subfamily">Donaciinae</tp:taxon-name-part></tp:taxon-name> larvae.</article-title> In: <person-group><name name-style="western"><surname>Jolivet</surname><given-names>P</given-names></name><name name-style="western"><surname>Santiago-Blay</surname><given-names>JA</given-names></name><name name-style="western"><surname>Schmitt</surname><given-names>M</given-names></name></person-group> (<role>Eds</role>) <issue-title>New Developments in the Biology of Chrysomelidae.</issue-title><source>SPB Academic Publishing, The Hague</source>, <fpage>481</fpage>–<lpage>502</lpage>. <ext-link xlink:href="10.1163/9789004475335_042" ext-link-type="doi" xlink:type="simple">https://doi.org/10.1163/9789004475335_042</ext-link></mixed-citation></ref><ref id="B118"><mixed-citation xmlns:xlink="http://www.w3.org/1999/xlink" xlink:type="simple"><person-group><name name-style="western"><surname>Silfverberg</surname><given-names>H</given-names></name></person-group> (<year>2010</year>) <tp:taxon-name><tp:taxon-name-part taxon-name-part-type="subfamily">Donaciinae</tp:taxon-name-part></tp:taxon-name>. In Löbl I, Smetana A (Eds) Catalogue of Palaearctic <tp:taxon-name><tp:taxon-name-part taxon-name-part-type="order">Coleoptera</tp:taxon-name-part></tp:taxon-name>, vol. 6. Apollo Books, Stenstrup, 354–368.</mixed-citation></ref><ref id="B96"><mixed-citation xmlns:xlink="http://www.w3.org/1999/xlink" xlink:type="simple"><person-group><name name-style="western"><surname>Mohr</surname><given-names>KH</given-names></name></person-group> (<year>1966b</year>) <article-title>Ergebnisse der Albanien-Expedition 1961 des Deutschen Entomologischen Institutes, 47. Beitrag, <tp:taxon-name><tp:taxon-name-part taxon-name-part-type="order">Coleoptera</tp:taxon-name-part></tp:taxon-name>: <tp:taxon-name><tp:taxon-name-part taxon-name-part-type="family">Chrysomelidae</tp:taxon-name-part></tp:taxon-name> II.</article-title><source>Beiträge zur Entomologie</source><volume>16</volume>: <fpage>347</fpage>–<lpage>380</lpage>. <ext-link xlink:href="https://www.zobodat.at/publikation_articles.php?id=341187" ext-link-type="uri" xlink:type="simple">https://www.zobodat.at/publikation_articles.php?id=341187</ext-link></mixed-citation></ref><ref id="B31"><mixed-citation xmlns:xlink="http://www.w3.org/1999/xlink" xlink:type="simple"><person-group><name name-style="western"><surname>Gavrilović</surname><given-names>BD</given-names></name><name name-style="western"><surname>Ćurčić</surname><given-names>SB</given-names></name></person-group> (<year>2011</year>) <article-title>Diversity of species of the family <tp:taxon-name><tp:taxon-name-part taxon-name-part-type="family">Chrysomelidae</tp:taxon-name-part></tp:taxon-name> (<tp:taxon-name><tp:taxon-name-part taxon-name-part-type="class">Insecta</tp:taxon-name-part></tp:taxon-name>, <tp:taxon-name><tp:taxon-name-part taxon-name-part-type="order">Coleoptera</tp:taxon-name-part></tp:taxon-name>) in Serbia, with an overview of previous researches.</article-title><source>Acta Zoologica Bulgarica</source><volume>63</volume>(<issue>3</issue>): <fpage>231</fpage>–<lpage>244</lpage>. <ext-link xlink:href="https://scholar.google.at/scholar?q=Gavrilovi%C4%87+BD,+%C4%86ur%C4%8Di%C4%87+SB+(2011)+Diversity+of+species+of+the+family+Chrysomelidae&amp;hl=de&amp;as_sdt=0&amp;as_vis=1&amp;oi=scholart" ext-link-type="uri" xlink:type="simple">https://scholar.google.at/scholar?q=Gavrilovi%C4%87+BD,+%C4%86ur%C4%8Di%C4%87+SB+(2011)+Diversity+of+species+of+the+family+Chrysomelidae&amp;hl=de&amp;as_sdt=0&amp;as_vis=1&amp;oi=scholart</ext-link></mixed-citation></ref><ref id="B27"><mixed-citation xmlns:xlink="http://www.w3.org/1999/xlink" xlink:type="simple"><person-group><name name-style="western"><surname>Ekiz</surname><given-names>AN</given-names></name><name name-style="western"><surname>Geiser</surname><given-names>E</given-names></name><name name-style="western"><surname>Gök</surname><given-names>A</given-names></name><name name-style="western"><surname>Kaya</surname><given-names>ÖD</given-names></name></person-group> (<year>2020</year>) <article-title><tp:taxon-name><tp:taxon-name-part taxon-name-part-type="subfamily">Donaciinae</tp:taxon-name-part></tp:taxon-name> (<tp:taxon-name><tp:taxon-name-part taxon-name-part-type="order">Coleoptera</tp:taxon-name-part></tp:taxon-name>: <tp:taxon-name><tp:taxon-name-part taxon-name-part-type="family">Chrysomelidae</tp:taxon-name-part></tp:taxon-name>) of Turkey: species list and new records.</article-title><source>Aquatic Insects</source><volume>41</volume>(<issue>3</issue>): <fpage>1</fpage>–<lpage>13</lpage>. <ext-link xlink:href="10.1080/01650424.2020.1739312" ext-link-type="doi" xlink:type="simple">https://doi.org/10.1080/01650424.2020.1739312</ext-link></mixed-citation></ref><ref id="B26"><mixed-citation xmlns:xlink="http://www.w3.org/1999/xlink" xlink:type="simple"><person-group><name name-style="western"><surname>Ekiz</surname><given-names>AN</given-names></name><name name-style="western"><surname>Sen</surname><given-names>I</given-names></name><name name-style="western"><surname>Aslan</surname><given-names>EG</given-names></name><name name-style="western"><surname>Gök</surname><given-names>A</given-names></name></person-group> (<year>2013</year>) <article-title>Checklist of leaf beetles (<tp:taxon-name><tp:taxon-name-part taxon-name-part-type="order">Coleoptera</tp:taxon-name-part></tp:taxon-name>: <tp:taxon-name><tp:taxon-name-part taxon-name-part-type="family">Chrysomelidae</tp:taxon-name-part></tp:taxon-name>) of Turkey, excluding <tp:taxon-name><tp:taxon-name-part taxon-name-part-type="subfamily">Bruchinae</tp:taxon-name-part></tp:taxon-name>.</article-title><source>Journal of Natural History</source><volume>47</volume>(<issue>33–34</issue>): <fpage>2213</fpage>–<lpage>2287</lpage>. <ext-link xlink:href="10.1080/00222933.2012.763069" ext-link-type="doi" xlink:type="simple">https://doi.org/10.1080/00222933.2012.763069</ext-link></mixed-citation></ref></ref-list></tp:taxon-treatment>
