# Supplementary material for: Revision of the Palaearctic species of the genus Plateumaris C. G. Thomson, 1859 (Coleoptera, Chrysomelidae, Donaciinae)
Source: Zookeys. 2023 Aug 30;1177:167–233. doi: 10.3897/zookeys.1177.103214 (PMC10483391; doi:10.3897/zookeys.1177.103214)
Supplement: XML Treatment for Plateumaris sulcifrons [file zookeys.1177.103214-treatment10.xml]

<!DOCTYPE tp:taxon-treatment
  PUBLIC "-//TaxonX//DTD Taxonomic Treatment Publishing DTD v0 20100105//EN" "tax-treatment-NSO.dtd">
<tp:taxon-treatment xmlns:tp="http://www.plazi.org/taxpub"><tp:treatment-meta><kwd-group><label>Taxon classification</label><kwd>
                  <named-content content-type="kingdom">Animalia</named-content>
                </kwd><kwd>
                  <named-content content-type="order">Coleoptera</named-content>
                </kwd><kwd>
                  <named-content content-type="family">Chrysomelidae</named-content>
                </kwd></kwd-group><mixed-citation publication-type="journal"><person-group><name><surname>Geiser</surname><given-names>Elisabeth</given-names></name></person-group><article-title>Revision of the Palaearctic species of the genus <italic><tp:taxon-name><tp:taxon-name-part taxon-name-part-type="genus" reg="Plateumaris">Plateumaris</tp:taxon-name-part></tp:taxon-name></italic> C. G. Thomson, 1859 (<tp:taxon-name><tp:taxon-name-part taxon-name-part-type="order">Coleoptera</tp:taxon-name-part></tp:taxon-name>, <tp:taxon-name><tp:taxon-name-part taxon-name-part-type="family">Chrysomelidae</tp:taxon-name-part></tp:taxon-name>, <tp:taxon-name><tp:taxon-name-part taxon-name-part-type="subfamily">Donaciinae</tp:taxon-name-part></tp:taxon-name>)</article-title><source>Zookeys</source><day>30</day><month>08</month><year>2023</year><volume>1177</volume><fpage>167</fpage><lpage>233</lpage><pub-id pub-id-type="doi">10.3897/zookeys.1177.103214</pub-id></mixed-citation></tp:treatment-meta><tp:nomenclature><tp:taxon-name>
                <object-id xmlns:xlink="http://www.w3.org/1999/xlink" content-type="arpha" xlink:type="simple">0914E4D9-7603-560C-9F85-CBFE096A629A</object-id>
                <tp:taxon-name-part taxon-name-part-type="genus" reg="Plateumaris">Plateumaris</tp:taxon-name-part>
                <tp:taxon-name-part taxon-name-part-type="species" reg="sulcifrons">sulcifrons</tp:taxon-name-part>
              </tp:taxon-name><tp:taxon-authority>Weise, 1900</tp:taxon-authority><tp:taxon-status xmlns:xlink="http://www.w3.org/1999/xlink" xlink:type="simple">syn. nov.</tp:taxon-status></tp:nomenclature><tp:treatment-sec sec-type="type locality" id="SECID0EAPDK"><title>Type locality.</title><p>Turkey, Kahramanmaraş province: Süleymanlı “Zeytun” [old name].</p></tp:treatment-sec><tp:treatment-sec sec-type="type material" id="SECID0EFPDK"><title>Type material.</title><p><bold><italic>Holotype</italic></bold>: Turkey • 1 ♀; Kahramanmaraş province, Süleymanlı “Zeytun” [old name]; <named-content xmlns:xlink="http://www.w3.org/1999/xlink" content-type="dwc:verbatimCoordinates" xlink:type="simple"><named-content content-type="geo-json" specific-use="{&#34;type&#34;:&#34;Point&#34;,&#34;coordinates&#34;:[36.833333,37.883333]}" id="NCID0ETPDK" xlink:type="simple">37°53'N, 36°50'E</named-content></named-content>; O. Staudinger <abbrev xmlns:xlink="http://www.w3.org/1999/xlink" xlink:title="legit" id="ABBRID0EYPDK" xlink:type="simple">leg</abbrev>. Probably collected in 1872 (see below for details). Depository unknown.</p></tp:treatment-sec><tp:treatment-sec sec-type="remarks" id="SECID0E3PDK"><title>Remarks.</title><p><xref ref-type="bibr" rid="B6">Askevold (1991)</xref> declared <italic><tp:taxon-name><tp:taxon-name-part taxon-name-part-type="genus" reg="Plateumaris">P.</tp:taxon-name-part><tp:taxon-name-part taxon-name-part-type="species" reg="sulcifrons">sulcifrons</tp:taxon-name-part></tp:taxon-name></italic> as a “probable new synonymy” for <italic><tp:taxon-name><tp:taxon-name-part taxon-name-part-type="genus" reg="Plateumaris">P.</tp:taxon-name-part><tp:taxon-name-part taxon-name-part-type="species" reg="rustica">rustica</tp:taxon-name-part></tp:taxon-name></italic>. The holotype (♀) is missing but the analysis of the elaborate original description (see <xref ref-type="bibr" rid="B35">Geiser and Geiser 2023</xref>) indicates that the characters of <italic><tp:taxon-name><tp:taxon-name-part taxon-name-part-type="genus" reg="Plateumaris">P.</tp:taxon-name-part><tp:taxon-name-part taxon-name-part-type="species" reg="sulcifrons">sulcifrons</tp:taxon-name-part></tp:taxon-name></italic> are within the variation range of <italic><tp:taxon-name><tp:taxon-name-part taxon-name-part-type="genus" reg="Plateumaris">P.</tp:taxon-name-part><tp:taxon-name-part taxon-name-part-type="species" reg="rustica">rustica</tp:taxon-name-part></tp:taxon-name></italic> characters (Table <xref ref-type="table" rid="T4">4</xref>). Weise indicates a range of [body] length: 8–9 mm and colour variation in the antennae and legs. This suggests that he had examined more than one (female) specimen. Since 1900 the name <italic><tp:taxon-name><tp:taxon-name-part taxon-name-part-type="genus" reg="Plateumaris">P.</tp:taxon-name-part><tp:taxon-name-part taxon-name-part-type="species" reg="sulcifrons">sulcifrons</tp:taxon-name-part></tp:taxon-name></italic> is mentioned in almost all catalogues and identification keys for the (West) Palaearctic, but no new records were published.</p><p>Besides, there was a confusion about the locus typicus. <xref ref-type="bibr" rid="B134">Weise (1900)</xref> published only: “Zeitun (Staudinger)”. This sparse note of the collection site led to misinterpretations: “Zeitun” is correctly assigned to Asia Minor (<xref ref-type="bibr" rid="B108">Reitter 1920</xref>; <xref ref-type="bibr" rid="B137">Winkler 1930</xref>), but it was misinterpreted by <xref ref-type="bibr" rid="B43">Goecke (1960)</xref> as “Żejtun”, a town in the east of Malta. Henceforward it was mentioned as a species from Malta (<xref ref-type="bibr" rid="B63">Jolivet 1970</xref>; <xref ref-type="bibr" rid="B15">Borowiec 1984</xref>; <xref ref-type="bibr" rid="B6">Askevold 1991</xref>; <xref ref-type="bibr" rid="B118">Silfverberg 2010</xref>; <xref ref-type="bibr" rid="B131">Warchałowski 2010</xref>). This location error confirmed the opinion that <italic><tp:taxon-name><tp:taxon-name-part taxon-name-part-type="genus" reg="Plateumaris">P.</tp:taxon-name-part><tp:taxon-name-part taxon-name-part-type="species" reg="sulcifrons">sulcifrons</tp:taxon-name-part></tp:taxon-name></italic> is probably endemic to Malta, therefore missing further records were less suspect.</p><p>Otto Staudinger (1830–1900) was a German entomologist who went on numerous collecting trips or promoted them, but insects were not collected in Malta, neither on his own journeys nor on his commissioned trips. In 1872 he visited the Cilician Taurus (<xref ref-type="bibr" rid="B3">Anonymous 1901</xref>; Wikipedia [05.10.2022]). Therefore, “Zeitun” mentioned in <xref ref-type="bibr" rid="B134">Weise (1900)</xref> is actually “Zeytun” district (now Süleymanlı) of today’s Kahramanmaraş province of Turkey (<xref ref-type="bibr" rid="B27">Ekiz et al. 2020</xref>). Different spellings and change of geographical names also did not help to clarify this case.</p><p>Unfortunately, the first description does not indicate where these specimens are stored. It is unlikely that Weise returned the type(s) to Staudinger, who was then working on his <tp:taxon-name><tp:taxon-name-part taxon-name-part-type="order">Lepidoptera</tp:taxon-name-part></tp:taxon-name> Catalogues in his last years. Weise’s private collection and especially the <tp:taxon-name><tp:taxon-name-part taxon-name-part-type="family">Chrysomelidae</tp:taxon-name-part></tp:taxon-name> part are stored in the Museum für Naturkunde in Berlin (<abbrev xmlns:xlink="http://www.w3.org/1999/xlink" content-type="institution" xlink:title="Natural History Museum, Berlin, Germany" id="ABBRID0EQUDK" xlink:type="simple">ZMHB</abbrev>), but no <italic><tp:taxon-name><tp:taxon-name-part taxon-name-part-type="genus" reg="Plateumaris">Plateumaris</tp:taxon-name-part></tp:taxon-name></italic> specimen labelled “<italic><tp:taxon-name><tp:taxon-name-part taxon-name-part-type="genus" reg="Plateumaris"/><tp:taxon-name-part taxon-name-part-type="species" reg="sulcifrons">sulcifrons</tp:taxon-name-part></tp:taxon-name></italic>” could be found there, despite the search by J. Frisch in 2019. I screened the <italic><tp:taxon-name><tp:taxon-name-part taxon-name-part-type="genus" reg="Plateumaris">Plateumaris</tp:taxon-name-part></tp:taxon-name></italic> collection in 2023 but found no specimen that could be considered the type.</p><p>Like other species, where only the type specimen is known, <italic><tp:taxon-name><tp:taxon-name-part taxon-name-part-type="genus" reg="Plateumaris">P.</tp:taxon-name-part><tp:taxon-name-part taxon-name-part-type="species" reg="sulcifrons">sulcifrons</tp:taxon-name-part></tp:taxon-name></italic> was suspected to be a synonym of a well-known species. Weise wrote that it is similar to <italic><tp:taxon-name><tp:taxon-name-part taxon-name-part-type="genus" reg="Plateumaris">P.</tp:taxon-name-part><tp:taxon-name-part taxon-name-part-type="species" reg="rustica">rustica</tp:taxon-name-part></tp:taxon-name></italic> and <italic><tp:taxon-name><tp:taxon-name-part taxon-name-part-type="genus" reg="Plateumaris">P.</tp:taxon-name-part><tp:taxon-name-part taxon-name-part-type="species" reg="affinis">affinis</tp:taxon-name-part></tp:taxon-name></italic>. <xref ref-type="bibr" rid="B6">Askevold (1991)</xref> synonymised <italic><tp:taxon-name><tp:taxon-name-part taxon-name-part-type="genus" reg="Plateumaris">P.</tp:taxon-name-part><tp:taxon-name-part taxon-name-part-type="species" reg="affinis">affinis</tp:taxon-name-part></tp:taxon-name></italic> with <italic><tp:taxon-name><tp:taxon-name-part taxon-name-part-type="genus" reg="Plateumaris">P.</tp:taxon-name-part><tp:taxon-name-part taxon-name-part-type="species" reg="rustica">rustica</tp:taxon-name-part></tp:taxon-name></italic>. He noticed that the characters Weise mentioned are typical for <italic><tp:taxon-name><tp:taxon-name-part taxon-name-part-type="genus" reg="Plateumaris">P.</tp:taxon-name-part><tp:taxon-name-part taxon-name-part-type="species" reg="rustica">rustica</tp:taxon-name-part></tp:taxon-name></italic> and suggested that <italic><tp:taxon-name><tp:taxon-name-part taxon-name-part-type="genus" reg="Plateumaris">P.</tp:taxon-name-part><tp:taxon-name-part taxon-name-part-type="species" reg="sulcifrons">sulcifrons</tp:taxon-name-part></tp:taxon-name></italic> may be conspecific. <xref ref-type="bibr" rid="B130">Warchałowski (2003)</xref> treated <italic><tp:taxon-name><tp:taxon-name-part taxon-name-part-type="genus" reg="Plateumaris">P.</tp:taxon-name-part><tp:taxon-name-part taxon-name-part-type="species" reg="sulcifrons">sulcifrons</tp:taxon-name-part></tp:taxon-name></italic> also as synonym to <italic><tp:taxon-name><tp:taxon-name-part taxon-name-part-type="genus" reg="Plateumaris">P.</tp:taxon-name-part><tp:taxon-name-part taxon-name-part-type="species" reg="rustica">rustica</tp:taxon-name-part></tp:taxon-name></italic> in his key of the <tp:taxon-name><tp:taxon-name-part taxon-name-part-type="family">Chrysomelidae</tp:taxon-name-part></tp:taxon-name> of the Europe and the Mediterranean area. However, he treated it as valid species, although doubtful, in his key of the <tp:taxon-name><tp:taxon-name-part taxon-name-part-type="family">Chrysomelidae</tp:taxon-name-part></tp:taxon-name> of the Palaearctic region (<xref ref-type="bibr" rid="B131">Warchałowski 2010</xref>). In <xref ref-type="bibr" rid="B118">Silfverberg (2010)</xref> it was listed as valid species from Malta. The locus typicus was corrected to Turkey in <xref ref-type="bibr" rid="B85">Löbl and Smetana (2013)</xref>.</p><p>Unfortunately, I could not examine the type specimen. To confirm the arguments of <xref ref-type="bibr" rid="B6">Askevold (1991)</xref> with more details, the characters mentioned by <xref ref-type="bibr" rid="B134">Weise (1900)</xref> are compared with the characters of <italic><tp:taxon-name><tp:taxon-name-part taxon-name-part-type="genus" reg="Plateumaris">P.</tp:taxon-name-part><tp:taxon-name-part taxon-name-part-type="species" reg="rustica">rustica</tp:taxon-name-part></tp:taxon-name></italic> in Table <xref ref-type="table" rid="T4">4</xref>.</p><p>The characters which should distinguish <italic><tp:taxon-name><tp:taxon-name-part taxon-name-part-type="genus" reg="Plateumaris">P.</tp:taxon-name-part><tp:taxon-name-part taxon-name-part-type="species" reg="sulcifrons">sulcifrons</tp:taxon-name-part></tp:taxon-name></italic> from <italic><tp:taxon-name><tp:taxon-name-part taxon-name-part-type="genus" reg="Plateumaris">P.</tp:taxon-name-part><tp:taxon-name-part taxon-name-part-type="species" reg="rustica">rustica</tp:taxon-name-part></tp:taxon-name></italic> are either the same or within the variation range of <italic><tp:taxon-name><tp:taxon-name-part taxon-name-part-type="genus" reg="Plateumaris">P.</tp:taxon-name-part><tp:taxon-name-part taxon-name-part-type="species" reg="rustica">rustica</tp:taxon-name-part></tp:taxon-name></italic>. Therefore <italic><tp:taxon-name><tp:taxon-name-part taxon-name-part-type="genus" reg="Plateumaris">P.</tp:taxon-name-part><tp:taxon-name-part taxon-name-part-type="species" reg="sulcifrons">sulcifrons</tp:taxon-name-part></tp:taxon-name></italic> is a synonym of <italic><tp:taxon-name><tp:taxon-name-part taxon-name-part-type="genus" reg="Plateumaris">P.</tp:taxon-name-part><tp:taxon-name-part taxon-name-part-type="species" reg="rustica">rustica</tp:taxon-name-part></tp:taxon-name></italic>. This was also mentioned in <xref ref-type="bibr" rid="B27">Ekiz et al. (2020)</xref> and in <xref ref-type="bibr" rid="B34">Geiser and Bezděk (in press)</xref>, but without the reason provided here.</p><table-wrap id="T4" position="float" orientation="portrait"><label>Table 4.</label><caption><p>Comparison of the characters of <italic><tp:taxon-name><tp:taxon-name-part taxon-name-part-type="genus" reg="Plateumaris">Plateumaris</tp:taxon-name-part><tp:taxon-name-part taxon-name-part-type="species" reg="sulcifrons">sulcifrons</tp:taxon-name-part></tp:taxon-name></italic> (as described by <xref ref-type="bibr" rid="B134">Weise 1900</xref>) and the corresponding characters of <italic><tp:taxon-name><tp:taxon-name-part taxon-name-part-type="genus" reg="Plateumaris">P.</tp:taxon-name-part><tp:taxon-name-part taxon-name-part-type="species" reg="rustica">rustica</tp:taxon-name-part></tp:taxon-name></italic> (by EG).</p></caption><table id="TID0ETBEK" rules="all"><tbody><tr><th rowspan="1" colspan="1">Characters of <italic><tp:taxon-name><tp:taxon-name-part taxon-name-part-type="genus" reg="Plateumaris">P.</tp:taxon-name-part><tp:taxon-name-part taxon-name-part-type="species" reg="sulcifrons">sulcifrons</tp:taxon-name-part></tp:taxon-name></italic></th><th rowspan="1" colspan="1">Characters of <italic><tp:taxon-name><tp:taxon-name-part taxon-name-part-type="genus" reg="Plateumaris">P.</tp:taxon-name-part><tp:taxon-name-part taxon-name-part-type="species" reg="rustica">rustica</tp:taxon-name-part></tp:taxon-name></italic> with comments</th></tr><tr><td rowspan="1" colspan="1">Length: 8–9 mm</td><td rowspan="1" colspan="1">Length of <italic><tp:taxon-name><tp:taxon-name-part taxon-name-part-type="genus" reg="Plateumaris">P.</tp:taxon-name-part><tp:taxon-name-part taxon-name-part-type="species" reg="rustica">rustica</tp:taxon-name-part></tp:taxon-name></italic>: 6.5–9.0</td></tr><tr><td rowspan="1" colspan="1">Description based on female specimens</td><td rowspan="1" colspan="1">Females are usually larger than males in <italic><tp:taxon-name><tp:taxon-name-part taxon-name-part-type="genus" reg="Plateumaris">Plateumaris</tp:taxon-name-part></tp:taxon-name></italic> species, therefore 8–9 mm matches very well</td></tr><tr><td rowspan="1" colspan="1">Slightly convex</td><td rowspan="1" colspan="1">Same as <italic><tp:taxon-name><tp:taxon-name-part taxon-name-part-type="genus" reg="Plateumaris">P.</tp:taxon-name-part><tp:taxon-name-part taxon-name-part-type="species" reg="rustica">rustica</tp:taxon-name-part></tp:taxon-name></italic></td></tr><tr><td rowspan="1" colspan="1">Upper side bronze-coloured, below jet-black, silky grey</td><td rowspan="1" colspan="1">The same colours occur in some specimens of <italic><tp:taxon-name><tp:taxon-name-part taxon-name-part-type="genus" reg="Plateumaris">P.</tp:taxon-name-part><tp:taxon-name-part taxon-name-part-type="species" reg="rustica">rustica</tp:taxon-name-part></tp:taxon-name></italic></td></tr><tr><td rowspan="1" colspan="1">Antennae, tibiae and tarsomeres dark reddish</td><td rowspan="1" colspan="1">Same as <italic><tp:taxon-name><tp:taxon-name-part taxon-name-part-type="genus" reg="Plateumaris">P.</tp:taxon-name-part><tp:taxon-name-part taxon-name-part-type="species" reg="rustica">rustica</tp:taxon-name-part></tp:taxon-name></italic></td></tr><tr><td rowspan="1" colspan="1">Frons with a wide and deep groove</td><td rowspan="1" colspan="1">In <italic><tp:taxon-name><tp:taxon-name-part taxon-name-part-type="genus" reg="Plateumaris">P.</tp:taxon-name-part><tp:taxon-name-part taxon-name-part-type="species" reg="rustica">rustica</tp:taxon-name-part></tp:taxon-name></italic> frons with deep or shallow groove, narrow or broad, longitudinal calli of every side of the groove distinctive or flattened</td></tr><tr><td rowspan="1" colspan="1">Prothorax square, very finely pubescent, very slightly constricted before the base, disc almost flat, shiny, rather densely punctured, middle groove anterior and posterior deepened impressed, the tubercles on both sides almost imperceptible, slightly smooth</td><td rowspan="1" colspan="1">These are typical characters of a pronotum of <italic><tp:taxon-name><tp:taxon-name-part taxon-name-part-type="genus" reg="Plateumaris">P.</tp:taxon-name-part><tp:taxon-name-part taxon-name-part-type="species" reg="rustica">rustica</tp:taxon-name-part></tp:taxon-name></italic>, the median groove varies from imperceptible to distinctive</td></tr><tr><td rowspan="1" colspan="1">Elytra with dotted stripes, interstices narrow</td><td rowspan="1" colspan="1">Same as <italic><tp:taxon-name><tp:taxon-name-part taxon-name-part-type="genus" reg="Plateumaris">P.</tp:taxon-name-part><tp:taxon-name-part taxon-name-part-type="species" reg="rustica">rustica</tp:taxon-name-part></tp:taxon-name></italic></td></tr><tr><td rowspan="1" colspan="1">Femora unarmed</td><td rowspan="1" colspan="1">Tooth of metafemur mostly prominent, in some female [sic!] specimens very small or imperceptible</td></tr><tr><td rowspan="1" colspan="1">Similar to <italic><tp:taxon-name><tp:taxon-name-part taxon-name-part-type="genus" reg="Plateumaris">P.</tp:taxon-name-part><tp:taxon-name-part taxon-name-part-type="species" reg="rustica">rustica</tp:taxon-name-part></tp:taxon-name></italic> and <italic><tp:taxon-name><tp:taxon-name-part taxon-name-part-type="genus" reg="Plateumaris">P.</tp:taxon-name-part><tp:taxon-name-part taxon-name-part-type="species" reg="affinis">affinis</tp:taxon-name-part></tp:taxon-name></italic> but more elongated</td><td rowspan="1" colspan="1">Without type specimens it is impossible to estimate what means “more elongated” as the ratio length to width varies in specimens of <italic><tp:taxon-name><tp:taxon-name-part taxon-name-part-type="genus" reg="Plateumaris">P.</tp:taxon-name-part><tp:taxon-name-part taxon-name-part-type="species" reg="rustica">rustica</tp:taxon-name-part></tp:taxon-name></italic></td></tr></tbody></table></table-wrap></tp:treatment-sec><ref-list><ref id="B6"><mixed-citation xmlns:xlink="http://www.w3.org/1999/xlink" xlink:type="simple"><person-group><name name-style="western"><surname>Askevold</surname><given-names>IS</given-names></name></person-group> (<year>1991</year>) Classification, Reconstructed Phylogeny, and Geographic History of the New World Members of <italic><tp:taxon-name><tp:taxon-name-part taxon-name-part-type="genus">Plateumaris</tp:taxon-name-part></tp:taxon-name></italic> Thomson, 1859 (<tp:taxon-name><tp:taxon-name-part taxon-name-part-type="order">Coleoptera</tp:taxon-name-part></tp:taxon-name>: <tp:taxon-name><tp:taxon-name-part taxon-name-part-type="family">Chrysomelidae</tp:taxon-name-part></tp:taxon-name>: <tp:taxon-name><tp:taxon-name-part taxon-name-part-type="subfamily">Donaciinae</tp:taxon-name-part></tp:taxon-name>). Memoirs of the Entomological Society of Canada 157(S157): 5–175. <ext-link xlink:href="10.4039/entm123157fv" ext-link-type="doi" xlink:type="simple">https://doi.org/10.4039/entm123157fv</ext-link></mixed-citation></ref><ref id="B35"><mixed-citation xmlns:xlink="http://www.w3.org/1999/xlink" xlink:type="simple"><person-group><name name-style="western"><surname>Geiser</surname><given-names>E</given-names></name><name name-style="western"><surname>Geiser</surname><given-names>R</given-names></name></person-group> (<year>2023</year>) <article-title>Original descriptions of Palaearctic species of the genus <italic><tp:taxon-name><tp:taxon-name-part taxon-name-part-type="genus">Plateumaris</tp:taxon-name-part></tp:taxon-name></italic> C. G. Thomson, 1859 (<tp:taxon-name><tp:taxon-name-part taxon-name-part-type="order">Coleoptera</tp:taxon-name-part></tp:taxon-name>, <tp:taxon-name><tp:taxon-name-part taxon-name-part-type="family">Chrysomelidae</tp:taxon-name-part></tp:taxon-name>, <tp:taxon-name><tp:taxon-name-part taxon-name-part-type="subfamily">Donaciinae</tp:taxon-name-part></tp:taxon-name>) and their translations.</article-title> In: <person-group><name name-style="western"><surname>Chaboo</surname><given-names>CS</given-names></name><name name-style="western"><surname>Schmitt</surname><given-names>M</given-names></name></person-group> (<role>Eds</role>) <issue-title>Research on Chrysomelidae 9.</issue-title><source>ZooKeys</source><volume>1177</volume>: <fpage>235</fpage>–<lpage>258</lpage>. <ext-link xlink:type="simple" ext-link-type="doi" xlink:href="10.3897/zookeys.1177.103212">https://doi.org/10.3897/zookeys.1177.103212</ext-link></mixed-citation></ref><ref id="B134"><mixed-citation xmlns:xlink="http://www.w3.org/1999/xlink" xlink:type="simple"><person-group><name name-style="western"><surname>Weise</surname><given-names>J</given-names></name></person-group> (<year>1900</year>) <article-title>Beschreibungen von Chrysomeliden und synonymische Bemerkungen.</article-title><source>Archiv für Naturgeschichte</source><volume>66</volume>(<issue>1</issue>): <fpage>267</fpage>–<lpage>296</lpage>. <ext-link xlink:href="https://www.zobodat.at/publikation_articles.php?id=231929" ext-link-type="uri" xlink:type="simple">https://www.zobodat.at/publikation_articles.php?id=231929</ext-link></mixed-citation></ref><ref id="B108"><mixed-citation xmlns:xlink="http://www.w3.org/1999/xlink" xlink:type="simple"><person-group><name name-style="western"><surname>Reitter</surname><given-names>E</given-names></name></person-group> (<year>1920</year>) <article-title>Bestimmungstabellen der europäischen Coleopteren. Heft 88: <tp:taxon-name><tp:taxon-name-part taxon-name-part-type="family">Chrysomelidae</tp:taxon-name-part></tp:taxon-name>, 1.Teil: Tribus <tp:taxon-name><tp:taxon-name-part taxon-name-part-type="subfamily">Donaciinae</tp:taxon-name-part></tp:taxon-name>.</article-title><source>Wiener Entomologische Zeitung</source><volume>38</volume>(<issue>1–3</issue>): <fpage>21</fpage>–<lpage>43</lpage>. <ext-link xlink:href="https://www.biodiversitylibrary.org/page/12110882#page/279/mode/1up" ext-link-type="uri" xlink:type="simple">https://www.biodiversitylibrary.org/page/12110882#page/279/mode/1up</ext-link></mixed-citation></ref><ref id="B137"><mixed-citation xmlns:xlink="http://www.w3.org/1999/xlink" xlink:type="simple"><person-group><name name-style="western"><surname>Winkler</surname><given-names>A</given-names></name></person-group> (<year>1930</year>) Catalogus Coleopterorum regionis palaearcticae, pars 11: 1265–1392. [Wien.]</mixed-citation></ref><ref id="B43"><mixed-citation xmlns:xlink="http://www.w3.org/1999/xlink" xlink:type="simple"><person-group><name name-style="western"><surname>Goecke</surname><given-names>H</given-names></name></person-group> (<year>1960</year>) <article-title>Monographie der Schilfkäfer. III. Die Gattungen und Arten der <tp:taxon-name><tp:taxon-name-part taxon-name-part-type="subfamily">Donaciinae</tp:taxon-name-part></tp:taxon-name> (Col. Chrys.) und ihre Verbreitung. 18. Beitrag zur Kenntnis der <tp:taxon-name><tp:taxon-name-part taxon-name-part-type="subfamily">Donaciinae</tp:taxon-name-part></tp:taxon-name>.</article-title><source>Entomologische Blätter</source><volume>56</volume>(<issue>1</issue>): <fpage>1</fpage>–<lpage>19</lpage>.</mixed-citation></ref><ref id="B63"><mixed-citation xmlns:xlink="http://www.w3.org/1999/xlink" xlink:type="simple"><person-group><name name-style="western"><surname>Jolivet</surname><given-names>P</given-names></name></person-group> (<year>1970</year>) <article-title>Coleopterorum Catalogus supplementa. Pars. 51 fasc. 2 (ed. secunda), <tp:taxon-name><tp:taxon-name-part taxon-name-part-type="subfamily">Donaciinae</tp:taxon-name-part></tp:taxon-name>.</article-title> In: <person-group><name name-style="western"><surname>Steel</surname><given-names>WO</given-names></name></person-group> (<role>Ed.</role>) <issue-title>Coleopterorum Catalogus, Supplementa; W.</issue-title><source>Junk, The Hague 51(2)</source>, <fpage>1</fpage>–<lpage>71</lpage>.</mixed-citation></ref><ref id="B15"><mixed-citation xmlns:xlink="http://www.w3.org/1999/xlink" xlink:type="simple"><person-group><name name-style="western"><surname>Borowiec</surname><given-names>L</given-names></name></person-group> (<year>1984</year>) <article-title>Zoogeographical study on <tp:taxon-name><tp:taxon-name-part taxon-name-part-type="subfamily">Donaciinae</tp:taxon-name-part></tp:taxon-name> of the world (<tp:taxon-name><tp:taxon-name-part taxon-name-part-type="order">Coleoptera</tp:taxon-name-part></tp:taxon-name>, <tp:taxon-name><tp:taxon-name-part taxon-name-part-type="family">Chrysomelidae</tp:taxon-name-part></tp:taxon-name>).</article-title><source>Polskie Pismo Entomologiczne</source><volume>53</volume>: <fpage>433</fpage>–<lpage>518</lpage>. <ext-link xlink:href="https://scholar.google.at/scholar?q=Borowiec+L+(1984)+Zoogeographical+study+on+Donaciinae&amp;hl=de&amp;as_sdt=0&amp;as_vis=1&amp;oi=scholart" ext-link-type="uri" xlink:type="simple">https://scholar.google.at/scholar?q=Borowiec+L+(1984)+Zoogeographical+study+on+Donaciinae&amp;hl=de&amp;as_sdt=0&amp;as_vis=1&amp;oi=scholart</ext-link></mixed-citation></ref><ref id="B118"><mixed-citation xmlns:xlink="http://www.w3.org/1999/xlink" xlink:type="simple"><person-group><name name-style="western"><surname>Silfverberg</surname><given-names>H</given-names></name></person-group> (<year>2010</year>) <tp:taxon-name><tp:taxon-name-part taxon-name-part-type="subfamily">Donaciinae</tp:taxon-name-part></tp:taxon-name>. In Löbl I, Smetana A (Eds) Catalogue of Palaearctic <tp:taxon-name><tp:taxon-name-part taxon-name-part-type="order">Coleoptera</tp:taxon-name-part></tp:taxon-name>, vol. 6. Apollo Books, Stenstrup, 354–368.</mixed-citation></ref><ref id="B131"><mixed-citation xmlns:xlink="http://www.w3.org/1999/xlink" xlink:type="simple"><person-group><name name-style="western"><surname>Warchałowski</surname><given-names>A</given-names></name></person-group> (<year>2010</year>) <source>The Palaearctic <tp:taxon-name><tp:taxon-name-part taxon-name-part-type="family">Chrysomelidae</tp:taxon-name-part></tp:taxon-name> – Identification Keys.</source><publisher-name>Natura Optima Dux Foundation</publisher-name>, <publisher-loc>Warszawa</publisher-loc>, <size units="page">1212 pp</size>.</mixed-citation></ref><ref id="B3"><mixed-citation xmlns:xlink="http://www.w3.org/1999/xlink" xlink:type="simple"><person-group><name name-style="western"><surname>Anonymous</surname><given-names>[“S.“]</given-names></name></person-group> (<year>1901</year>) <article-title>[Obituary] Dr. Otto Staudinger †.</article-title><source>Deutsche entomologische Zeitschrift <italic><tp:taxon-name><tp:taxon-name-part taxon-name-part-type="genus">Iris</tp:taxon-name-part></tp:taxon-name></italic></source><volume>13</volume>: <fpage>341</fpage>–<lpage>358</lpage>. <ext-link xlink:href="https://www.biodiversitylibrary.org/item/45903#page/363/mode/1up" ext-link-type="uri" xlink:type="simple">https://www.biodiversitylibrary.org/item/45903#page/363/mode/1up</ext-link></mixed-citation></ref><ref id="B27"><mixed-citation xmlns:xlink="http://www.w3.org/1999/xlink" xlink:type="simple"><person-group><name name-style="western"><surname>Ekiz</surname><given-names>AN</given-names></name><name name-style="western"><surname>Geiser</surname><given-names>E</given-names></name><name name-style="western"><surname>Gök</surname><given-names>A</given-names></name><name name-style="western"><surname>Kaya</surname><given-names>ÖD</given-names></name></person-group> (<year>2020</year>) <article-title><tp:taxon-name><tp:taxon-name-part taxon-name-part-type="subfamily">Donaciinae</tp:taxon-name-part></tp:taxon-name> (<tp:taxon-name><tp:taxon-name-part taxon-name-part-type="order">Coleoptera</tp:taxon-name-part></tp:taxon-name>: <tp:taxon-name><tp:taxon-name-part taxon-name-part-type="family">Chrysomelidae</tp:taxon-name-part></tp:taxon-name>) of Turkey: species list and new records.</article-title><source>Aquatic Insects</source><volume>41</volume>(<issue>3</issue>): <fpage>1</fpage>–<lpage>13</lpage>. <ext-link xlink:href="10.1080/01650424.2020.1739312" ext-link-type="doi" xlink:type="simple">https://doi.org/10.1080/01650424.2020.1739312</ext-link></mixed-citation></ref><ref id="B130"><mixed-citation xmlns:xlink="http://www.w3.org/1999/xlink" xlink:type="simple"><person-group><name name-style="western"><surname>Warchałowski</surname><given-names>A</given-names></name></person-group> (<year>2003</year>) <source><tp:taxon-name><tp:taxon-name-part taxon-name-part-type="family">Chrysomelidae</tp:taxon-name-part></tp:taxon-name>. The leaf-beetles of Europe and the Mediterranean area.</source><publisher-name>Natura Optima Dux Foundation</publisher-name>, <publisher-loc>Warszawa</publisher-loc>, <size units="page">600 pp</size>.</mixed-citation></ref><ref id="B85"><mixed-citation xmlns:xlink="http://www.w3.org/1999/xlink" xlink:type="simple"><person-group><name name-style="western"><surname>Löbl</surname><given-names>I</given-names></name><name name-style="western"><surname>Smetana</surname><given-names>A [Eds]</given-names></name></person-group> (<year>2013</year>) <source>Catalogue of Palaearctic <tp:taxon-name><tp:taxon-name-part taxon-name-part-type="order">Coleoptera</tp:taxon-name-part></tp:taxon-name>, vol. 8.</source><publisher-name>Brill</publisher-name>, <publisher-loc>Leiden, Boston</publisher-loc>, <size units="page">700 pp</size>. <ext-link xlink:href="10.1163/9789004259164_010" ext-link-type="doi" xlink:type="simple">https://doi.org/10.1163/9789004259164_010</ext-link></mixed-citation></ref><ref id="B34"><mixed-citation xmlns:xlink="http://www.w3.org/1999/xlink" xlink:type="simple"><person-group><name name-style="western"><surname>Geiser</surname><given-names>E</given-names></name><name name-style="western"><surname>Bezděk</surname><given-names>J</given-names></name></person-group> (<year>in press</year>) <tp:taxon-name><tp:taxon-name-part taxon-name-part-type="subfamily">Donaciinae</tp:taxon-name-part></tp:taxon-name>. In: Bezděk J, Sekerka L (Eds) Catalogue of Palaearctic <tp:taxon-name><tp:taxon-name-part taxon-name-part-type="order">Coleoptera</tp:taxon-name-part></tp:taxon-name>. Volume 6/2. Revised and updated 2<sup>nd</sup> Edn. <tp:taxon-name><tp:taxon-name-part taxon-name-part-type="superfamily">Chrysomeloidea</tp:taxon-name-part></tp:taxon-name> II (<tp:taxon-name><tp:taxon-name-part taxon-name-part-type="family">Megalopodidae</tp:taxon-name-part></tp:taxon-name>, <tp:taxon-name><tp:taxon-name-part taxon-name-part-type="family">Orsodacnidae</tp:taxon-name-part></tp:taxon-name>, <tp:taxon-name><tp:taxon-name-part taxon-name-part-type="family">Chrysomelidae</tp:taxon-name-part></tp:taxon-name>). Brill, Leiden.</mixed-citation></ref></ref-list></tp:taxon-treatment>
