# Supplementary material for: Revision of the Palaearctic species of the genus Plateumaris C. G. Thomson, 1859 (Coleoptera, Chrysomelidae, Donaciinae)
Source: Zookeys. 2023 Aug 30;1177:167–233. doi: 10.3897/zookeys.1177.103214 (PMC10483391; doi:10.3897/zookeys.1177.103214)
Supplement: XML Treatment for Plateumaris sericea [file zookeys.1177.103214-treatment11.xml]

<!DOCTYPE tp:taxon-treatment
  PUBLIC "-//TaxonX//DTD Taxonomic Treatment Publishing DTD v0 20100105//EN" "tax-treatment-NSO.dtd">
<tp:taxon-treatment xmlns:tp="http://www.plazi.org/taxpub"><tp:treatment-meta><kwd-group><label>Taxon classification</label><kwd>
                  <named-content content-type="kingdom">Animalia</named-content>
                </kwd><kwd>
                  <named-content content-type="order">Coleoptera</named-content>
                </kwd><kwd>
                  <named-content content-type="family">Chrysomelidae</named-content>
                </kwd></kwd-group><mixed-citation publication-type="journal"><person-group><name><surname>Geiser</surname><given-names>Elisabeth</given-names></name></person-group><article-title>Revision of the Palaearctic species of the genus <italic><tp:taxon-name><tp:taxon-name-part taxon-name-part-type="genus" reg="Plateumaris">Plateumaris</tp:taxon-name-part></tp:taxon-name></italic> C. G. Thomson, 1859 (<tp:taxon-name><tp:taxon-name-part taxon-name-part-type="order">Coleoptera</tp:taxon-name-part></tp:taxon-name>, <tp:taxon-name><tp:taxon-name-part taxon-name-part-type="family">Chrysomelidae</tp:taxon-name-part></tp:taxon-name>, <tp:taxon-name><tp:taxon-name-part taxon-name-part-type="subfamily">Donaciinae</tp:taxon-name-part></tp:taxon-name>)</article-title><source>Zookeys</source><day>30</day><month>08</month><year>2023</year><volume>1177</volume><fpage>167</fpage><lpage>233</lpage><pub-id pub-id-type="doi">10.3897/zookeys.1177.103214</pub-id></mixed-citation></tp:treatment-meta><tp:nomenclature><tp:taxon-name>
                <object-id xmlns:xlink="http://www.w3.org/1999/xlink" content-type="arpha" xlink:type="simple">A24795F8-B222-5FD8-B810-E2DD7B3CF048</object-id>
                <tp:taxon-name-part taxon-name-part-type="genus" reg="Plateumaris">Plateumaris</tp:taxon-name-part>
                <tp:taxon-name-part taxon-name-part-type="species" reg="sericea">sericea</tp:taxon-name-part>
              </tp:taxon-name><tp:taxon-authority>(Linnaeus, 1758)</tp:taxon-authority><xref ref-type="fig" rid="F11">Figs 11</xref><xref ref-type="fig" rid="F12">, 12</xref><tp:nomenclature-citation-list><tp:nomenclature-citation><tp:taxon-name>
                    <tp:taxon-name-part taxon-name-part-type="genus" reg="Leptura">Leptura</tp:taxon-name-part>
                    <tp:taxon-name-part taxon-name-part-type="species" reg="sericea">sericea</tp:taxon-name-part>
                  </tp:taxon-name><comment>Linnaeus, 1758: 397.</comment></tp:nomenclature-citation><tp:nomenclature-citation><tp:taxon-name>
                    <tp:taxon-name-part taxon-name-part-type="genus" reg="Donacia">Donacia</tp:taxon-name-part>
                    <tp:taxon-name-part taxon-name-part-type="species" reg="aenea">aenea</tp:taxon-name-part>
                  </tp:taxon-name><comment>Olivier, 1791: 292.</comment></tp:nomenclature-citation><tp:nomenclature-citation><tp:taxon-name>
                    <tp:taxon-name-part taxon-name-part-type="genus" reg="Donacia">Donacia</tp:taxon-name-part>
                    <tp:taxon-name-part taxon-name-part-type="species" reg="armata">armata</tp:taxon-name-part>
                  </tp:taxon-name><comment>Paykull, 1799: 194.</comment></tp:nomenclature-citation><tp:nomenclature-citation><tp:taxon-name>
                    <tp:taxon-name-part taxon-name-part-type="genus" reg="Donacia">Donacia</tp:taxon-name-part>
                    <tp:taxon-name-part taxon-name-part-type="species" reg="asiatica">asiatica</tp:taxon-name-part>
                  </tp:taxon-name><comment>Faldermann, 1837: 322.</comment></tp:nomenclature-citation><tp:nomenclature-citation><tp:taxon-name>
                    <tp:taxon-name-part taxon-name-part-type="genus" reg="Donacia">Donacia</tp:taxon-name-part>
                    <tp:taxon-name-part taxon-name-part-type="species" reg="sericea">sericea</tp:taxon-name-part>
                    <tp:taxon-name-part taxon-name-part-type="infraspecific-rank">var.</tp:taxon-name-part>
                    <tp:taxon-name-part taxon-name-part-type="variety" reg="atropurpurea">atropurpurea</tp:taxon-name-part>
                  </tp:taxon-name><comment>Westhoff, 1882: 256.</comment></tp:nomenclature-citation><tp:nomenclature-citation><tp:taxon-name>
                    <tp:taxon-name-part taxon-name-part-type="genus" reg="Plateumaris">Plateumaris</tp:taxon-name-part>
                    <tp:taxon-name-part taxon-name-part-type="species" reg="caucasica">caucasica</tp:taxon-name-part>
                  </tp:taxon-name><comment>Zaitzev, 1930: 111 [syn. nov.].</comment></tp:nomenclature-citation><tp:nomenclature-citation><tp:taxon-name>
                    <tp:taxon-name-part taxon-name-part-type="genus" reg="Plateumaris">Plateumaris</tp:taxon-name-part>
                    <tp:taxon-name-part taxon-name-part-type="species" reg="discolor">discolor</tp:taxon-name-part>
                    <tp:taxon-name-part taxon-name-part-type="subspecies" reg="discolor">discolor</tp:taxon-name-part>
                    <tp:taxon-name-part taxon-name-part-type="infraspecific-rank">f.</tp:taxon-name-part>
                    <tp:taxon-name-part taxon-name-part-type="form" reg="coelicolor">coelicolor</tp:taxon-name-part>
                  </tp:taxon-name><comment>Bechyné, 1945: 89 [infrasubspecific name].</comment></tp:nomenclature-citation><tp:nomenclature-citation><tp:taxon-name>
                    <tp:taxon-name-part taxon-name-part-type="genus" reg="Donacia">Donacia</tp:taxon-name-part>
                    <tp:taxon-name-part taxon-name-part-type="species" reg="comari">comari</tp:taxon-name-part>
                  </tp:taxon-name><comment>Suffrian, 1846: 84.</comment></tp:nomenclature-citation><tp:nomenclature-citation><tp:taxon-name>
                    <tp:taxon-name-part taxon-name-part-type="genus" reg="Plateumaris">Plateumaris</tp:taxon-name-part>
                    <tp:taxon-name-part taxon-name-part-type="species" reg="discolor">discolor</tp:taxon-name-part>
                    <tp:taxon-name-part taxon-name-part-type="subspecies" reg="discolor">discolor</tp:taxon-name-part>
                    <tp:taxon-name-part taxon-name-part-type="infraspecific-rank">f.</tp:taxon-name-part>
                    <tp:taxon-name-part taxon-name-part-type="form" reg="cupraria">cupraria</tp:taxon-name-part>
                  </tp:taxon-name><comment>Bechyné, 1945: 89 [infrasubspecific name].</comment></tp:nomenclature-citation><tp:nomenclature-citation><tp:taxon-name>
                    <tp:taxon-name-part taxon-name-part-type="genus" reg="Donacia">Donacia</tp:taxon-name-part>
                    <tp:taxon-name-part taxon-name-part-type="species" reg="discolor">discolor</tp:taxon-name-part>
                  </tp:taxon-name><comment>Panzer, 1795: 216.</comment></tp:nomenclature-citation><tp:nomenclature-citation><tp:taxon-name>
                    <tp:taxon-name-part taxon-name-part-type="genus" reg="Donacia">Donacia</tp:taxon-name-part>
                    <tp:taxon-name-part taxon-name-part-type="species" reg="festucae">festucae</tp:taxon-name-part>
                  </tp:taxon-name><comment>Fabricius, 1792: 116.</comment></tp:nomenclature-citation><tp:nomenclature-citation><tp:taxon-name>
                    <tp:taxon-name-part taxon-name-part-type="genus" reg="Donacia">Donacia</tp:taxon-name-part>
                    <tp:taxon-name-part taxon-name-part-type="species" reg="geniculata">geniculata</tp:taxon-name-part>
                  </tp:taxon-name><comment>C. G. Thomson, 1866: 123.</comment></tp:nomenclature-citation><tp:nomenclature-citation><tp:taxon-name>
                    <tp:taxon-name-part taxon-name-part-type="genus" reg="Plateumaris">Plateumaris</tp:taxon-name-part>
                    <tp:taxon-name-part taxon-name-part-type="species" reg="imitatrix">imitatrix</tp:taxon-name-part>
                  </tp:taxon-name><comment>Apfelbeck [nomen nudum].</comment></tp:nomenclature-citation><tp:nomenclature-citation><tp:taxon-name>
                    <tp:taxon-name-part taxon-name-part-type="genus" reg="Plateumaris">Plateumaris</tp:taxon-name-part>
                    <tp:taxon-name-part taxon-name-part-type="species" reg="intermedia">intermedia</tp:taxon-name-part>
                  </tp:taxon-name><comment>Apfelbeck, 1912: 239.</comment></tp:nomenclature-citation><tp:nomenclature-citation><tp:taxon-name>
                    <tp:taxon-name-part taxon-name-part-type="genus" reg="Plateumaris">Plateumaris</tp:taxon-name-part>
                    <tp:taxon-name-part taxon-name-part-type="species" reg="discolor">discolor</tp:taxon-name-part>
                    <tp:taxon-name-part taxon-name-part-type="subspecies" reg="kratochvili">kratochvili</tp:taxon-name-part>
                    <tp:taxon-name-part taxon-name-part-type="infraspecific-rank">f.</tp:taxon-name-part>
                    <tp:taxon-name-part taxon-name-part-type="form" reg="isocoelicolor">isocoelicolor</tp:taxon-name-part>
                  </tp:taxon-name><comment>Bechyné, 1945: 89 [infrasubspecific name].</comment></tp:nomenclature-citation><tp:nomenclature-citation><tp:taxon-name>
                    <tp:taxon-name-part taxon-name-part-type="genus" reg="Plateumaris">Plateumaris</tp:taxon-name-part>
                    <tp:taxon-name-part taxon-name-part-type="species" reg="discolor">discolor</tp:taxon-name-part>
                    <tp:taxon-name-part taxon-name-part-type="subspecies" reg="kratochvili">kratochvili</tp:taxon-name-part>
                    <tp:taxon-name-part taxon-name-part-type="infraspecific-rank">f.</tp:taxon-name-part>
                    <tp:taxon-name-part taxon-name-part-type="form" reg="isocupraria">isocupraria</tp:taxon-name-part>
                  </tp:taxon-name><comment>Bechyné, 1945: 89 [infrasubspecific name].</comment></tp:nomenclature-citation><tp:nomenclature-citation><tp:taxon-name>
                    <tp:taxon-name-part taxon-name-part-type="genus" reg="Plateumaris">Plateumaris</tp:taxon-name-part>
                    <tp:taxon-name-part taxon-name-part-type="species" reg="discolor">discolor</tp:taxon-name-part>
                    <tp:taxon-name-part taxon-name-part-type="subspecies" reg="kratochvili">kratochvili</tp:taxon-name-part>
                    <tp:taxon-name-part taxon-name-part-type="infraspecific-rank">f.</tp:taxon-name-part>
                    <tp:taxon-name-part taxon-name-part-type="form" reg="isolacordairei">isolacordairei</tp:taxon-name-part>
                  </tp:taxon-name><comment>Bechyné, 1945: 89 [infrasubspecific name].</comment></tp:nomenclature-citation><tp:nomenclature-citation><tp:taxon-name>
                    <tp:taxon-name-part taxon-name-part-type="genus" reg="Plateumaris">Plateumaris</tp:taxon-name-part>
                    <tp:taxon-name-part taxon-name-part-type="species" reg="discolor">discolor</tp:taxon-name-part>
                    <tp:taxon-name-part taxon-name-part-type="subspecies" reg="kratochvili">kratochvili</tp:taxon-name-part>
                    <tp:taxon-name-part taxon-name-part-type="infraspecific-rank">f.</tp:taxon-name-part>
                    <tp:taxon-name-part taxon-name-part-type="form" reg="isopurpuricena">isopurpuricena</tp:taxon-name-part>
                  </tp:taxon-name><comment>Bechyné, 1945: 89 [infrasubspecific name].</comment></tp:nomenclature-citation><tp:nomenclature-citation><tp:taxon-name>
                    <tp:taxon-name-part taxon-name-part-type="genus" reg="Plateumaris">Plateumaris</tp:taxon-name-part>
                    <tp:taxon-name-part taxon-name-part-type="species" reg="discolor">discolor</tp:taxon-name-part>
                    <tp:taxon-name-part taxon-name-part-type="subspecies" reg="kratochvili">kratochvili</tp:taxon-name-part>
                    <tp:taxon-name-part taxon-name-part-type="infraspecific-rank">f.</tp:taxon-name-part>
                    <tp:taxon-name-part taxon-name-part-type="form" reg="isoviolacea">isoviolacea</tp:taxon-name-part>
                  </tp:taxon-name><comment>Bechyné, 1945: 89 [infrasubspecific name].</comment></tp:nomenclature-citation><tp:nomenclature-citation><tp:taxon-name>
                    <tp:taxon-name-part taxon-name-part-type="genus" reg="Plateumaris">Plateumaris</tp:taxon-name-part>
                    <tp:taxon-name-part taxon-name-part-type="species" reg="discolor">discolor</tp:taxon-name-part>
                    <tp:taxon-name-part taxon-name-part-type="subspecies" reg="kratochvili">kratochvili</tp:taxon-name-part>
                  </tp:taxon-name><comment>Bechyné, 1945: 89.</comment></tp:nomenclature-citation><tp:nomenclature-citation><tp:taxon-name>
                    <tp:taxon-name-part taxon-name-part-type="genus" reg="Donacia">Donacia</tp:taxon-name-part>
                    <tp:taxon-name-part taxon-name-part-type="species" reg="lacordairii">lacordairii</tp:taxon-name-part>
                  </tp:taxon-name><comment>Perris, 1864: 300.</comment></tp:nomenclature-citation><tp:nomenclature-citation><tp:taxon-name>
                    <tp:taxon-name-part taxon-name-part-type="genus" reg="Donacia">Donacia</tp:taxon-name-part>
                    <tp:taxon-name-part taxon-name-part-type="species" reg="laevicollis">laevicollis</tp:taxon-name-part>
                  </tp:taxon-name><comment>C. G. Thomson, 1866: 125.</comment></tp:nomenclature-citation><tp:nomenclature-citation><tp:taxon-name>
                    <tp:taxon-name-part taxon-name-part-type="genus" reg="Plateumaris">Plateumaris</tp:taxon-name-part>
                    <tp:taxon-name-part taxon-name-part-type="species" reg="sericea">sericea</tp:taxon-name-part>
                    <tp:taxon-name-part taxon-name-part-type="infraspecific-rank">ab.</tp:taxon-name-part>
                    <tp:taxon-name-part taxon-name-part-type="aberration" reg="levigata">levigata</tp:taxon-name-part>
                  </tp:taxon-name><comment>Csiki, 1953: 120 [infrasubspecific name].</comment></tp:nomenclature-citation><tp:nomenclature-citation><tp:taxon-name>
                    <tp:taxon-name-part taxon-name-part-type="genus" reg="Donacia">Donacia</tp:taxon-name-part>
                    <tp:taxon-name-part taxon-name-part-type="species" reg="sericea">sericea</tp:taxon-name-part>
                    <tp:taxon-name-part taxon-name-part-type="infraspecific-rank">var.</tp:taxon-name-part>
                    <tp:taxon-name-part taxon-name-part-type="variety" reg="luctuosa">luctuosa</tp:taxon-name-part>
                  </tp:taxon-name><comment>Westhoff, 1882: 256.</comment></tp:nomenclature-citation><tp:nomenclature-citation><tp:taxon-name>
                    <tp:taxon-name-part taxon-name-part-type="genus" reg="Donacia">Donacia</tp:taxon-name-part>
                    <tp:taxon-name-part taxon-name-part-type="species" reg="micans">micans</tp:taxon-name-part>
                  </tp:taxon-name><comment>Panzer, 1795: 9.</comment></tp:nomenclature-citation><tp:nomenclature-citation><tp:taxon-name>
                    <tp:taxon-name-part taxon-name-part-type="genus" reg="Plateumaris">Plateumaris</tp:taxon-name-part>
                    <tp:taxon-name-part taxon-name-part-type="species" reg="discolor">discolor</tp:taxon-name-part>
                    <tp:taxon-name-part taxon-name-part-type="infraspecific-rank">var.</tp:taxon-name-part>
                    <tp:taxon-name-part taxon-name-part-type="variety" reg="nigrita">nigrita</tp:taxon-name-part>
                  </tp:taxon-name><comment>Schilsky, 1908: 603.</comment></tp:nomenclature-citation><tp:nomenclature-citation><tp:taxon-name>
                    <tp:taxon-name-part taxon-name-part-type="genus" reg="Plateumaris">Plateumaris</tp:taxon-name-part>
                    <tp:taxon-name-part taxon-name-part-type="species" reg="nipponensis">nipponensis</tp:taxon-name-part>
                  </tp:taxon-name><comment>Nakane, 1963: 18.</comment></tp:nomenclature-citation><tp:nomenclature-citation><tp:taxon-name>
                    <tp:taxon-name-part taxon-name-part-type="genus" reg="Donacia">Donacia</tp:taxon-name-part>
                    <tp:taxon-name-part taxon-name-part-type="species" reg="nymphaeae">nymphaeae</tp:taxon-name-part>
                  </tp:taxon-name><comment>Fabricius, 1792: 116.</comment></tp:nomenclature-citation><tp:nomenclature-citation><tp:taxon-name>
                    <tp:taxon-name-part taxon-name-part-type="genus" reg="Plateumaris"/>
                    <tp:taxon-name-part taxon-name-part-type="species" reg="obsoleta"/>
                  </tp:taxon-name><comment>? <tp:taxon-name><tp:taxon-name-part taxon-name-part-type="genus" reg="Plateumaris">Plateumaris</tp:taxon-name-part><tp:taxon-name-part taxon-name-part-type="species" reg="obsoleta">obsoleta</tp:taxon-name-part></tp:taxon-name> Jacobson, 1894: 243. </comment></tp:nomenclature-citation><tp:nomenclature-citation><tp:taxon-name>
                    <tp:taxon-name-part taxon-name-part-type="genus" reg="Donacia">Donacia</tp:taxon-name-part>
                    <tp:taxon-name-part taxon-name-part-type="species" reg="palustris">palustris</tp:taxon-name-part>
                  </tp:taxon-name><comment>Schilling, 1838: 99 [homonym].</comment></tp:nomenclature-citation><tp:nomenclature-citation><tp:taxon-name>
                    <tp:taxon-name-part taxon-name-part-type="genus" reg="Donacia">Donacia</tp:taxon-name-part>
                    <tp:taxon-name-part taxon-name-part-type="species" reg="proteus">proteus</tp:taxon-name-part>
                  </tp:taxon-name><comment>Kunze, 1818: 23.</comment></tp:nomenclature-citation><tp:nomenclature-citation><tp:taxon-name>
                    <tp:taxon-name-part taxon-name-part-type="genus" reg="Plateumaris">Plateumaris</tp:taxon-name-part>
                    <tp:taxon-name-part taxon-name-part-type="species" reg="discolor">discolor</tp:taxon-name-part>
                    <tp:taxon-name-part taxon-name-part-type="subspecies" reg="discolor">discolor</tp:taxon-name-part>
                    <tp:taxon-name-part taxon-name-part-type="infraspecific-rank">f.</tp:taxon-name-part>
                    <tp:taxon-name-part taxon-name-part-type="form" reg="pseudoviolacea">pseudoviolacea</tp:taxon-name-part>
                  </tp:taxon-name><comment>Bechyné, 1945: 89 [infrasubspecific name].</comment></tp:nomenclature-citation><tp:nomenclature-citation><tp:taxon-name>
                    <tp:taxon-name-part taxon-name-part-type="genus" reg="Plateumaris">Plateumaris</tp:taxon-name-part>
                    <tp:taxon-name-part taxon-name-part-type="species" reg="discolor">discolor</tp:taxon-name-part>
                    <tp:taxon-name-part taxon-name-part-type="subspecies" reg="discolor">discolor</tp:taxon-name-part>
                    <tp:taxon-name-part taxon-name-part-type="infraspecific-rank">f.</tp:taxon-name-part>
                    <tp:taxon-name-part taxon-name-part-type="form" reg="purpuricena">purpuricena</tp:taxon-name-part>
                  </tp:taxon-name><comment>Bechyné, 1945: 89 [infrasubspecific name].</comment></tp:nomenclature-citation><tp:nomenclature-citation><tp:taxon-name>
                    <tp:taxon-name-part taxon-name-part-type="genus" reg="Donacia">Donacia</tp:taxon-name-part>
                    <tp:taxon-name-part taxon-name-part-type="species" reg="sibirica">sibirica</tp:taxon-name-part>
                  </tp:taxon-name><comment>Solsky, 1871: 245.</comment></tp:nomenclature-citation><tp:nomenclature-citation><tp:taxon-name>
                    <tp:taxon-name-part taxon-name-part-type="genus" reg="Plateumaris">Plateumaris</tp:taxon-name-part>
                    <tp:taxon-name-part taxon-name-part-type="species" reg="socia">socia</tp:taxon-name-part>
                  </tp:taxon-name><comment>S.-H. Chen, 1941: 9.</comment></tp:nomenclature-citation><tp:nomenclature-citation><tp:taxon-name>
                    <tp:taxon-name-part taxon-name-part-type="genus" reg="Plateumaris">Plateumaris</tp:taxon-name-part>
                    <tp:taxon-name-part taxon-name-part-type="species" reg="slovacica">slovacica</tp:taxon-name-part>
                  </tp:taxon-name><comment>Balthasar [nomen nudum].</comment></tp:nomenclature-citation><tp:nomenclature-citation><tp:taxon-name>
                    <tp:taxon-name-part taxon-name-part-type="genus" reg="Plateumaris">Plateumaris</tp:taxon-name-part>
                    <tp:taxon-name-part taxon-name-part-type="species" reg="discolor">discolor</tp:taxon-name-part>
                    <tp:taxon-name-part taxon-name-part-type="infraspecific-rank">ab.</tp:taxon-name-part>
                    <tp:taxon-name-part taxon-name-part-type="aberration" reg="tatrica">tatrica</tp:taxon-name-part>
                  </tp:taxon-name><comment>Balthasar, 1934: 130 [infrasubspecific name].</comment></tp:nomenclature-citation><tp:nomenclature-citation><tp:taxon-name>
                    <tp:taxon-name-part taxon-name-part-type="genus" reg="Donacia">Donacia</tp:taxon-name-part>
                    <tp:taxon-name-part taxon-name-part-type="species" reg="sericea">sericea</tp:taxon-name-part>
                    <tp:taxon-name-part taxon-name-part-type="infraspecific-rank">var.</tp:taxon-name-part>
                    <tp:taxon-name-part taxon-name-part-type="variety" reg="tenebricosa">tenebricosa</tp:taxon-name-part>
                  </tp:taxon-name><comment>Westhoff, 1882: 256.</comment></tp:nomenclature-citation><tp:nomenclature-citation><tp:taxon-name>
                    <tp:taxon-name-part taxon-name-part-type="genus" reg="Donacia">Donacia</tp:taxon-name-part>
                    <tp:taxon-name-part taxon-name-part-type="species" reg="violacea">violacea</tp:taxon-name-part>
                  </tp:taxon-name><comment>Hoppe, 1795: 44 [homonym].</comment></tp:nomenclature-citation><tp:nomenclature-citation><tp:taxon-name>
                    <tp:taxon-name-part taxon-name-part-type="genus" reg="Plateumaris">Plateumaris</tp:taxon-name-part>
                    <tp:taxon-name-part taxon-name-part-type="species" reg="sericea">sericea</tp:taxon-name-part>
                    <tp:taxon-name-part taxon-name-part-type="infraspecific-rank">ab.</tp:taxon-name-part>
                    <tp:taxon-name-part taxon-name-part-type="aberration" reg="viridis">viridis</tp:taxon-name-part>
                  </tp:taxon-name><comment>Csiki, 1953: 120 [infrasubspecific name].</comment></tp:nomenclature-citation></tp:nomenclature-citation-list></tp:nomenclature><tp:treatment-sec sec-type="type locality" id="SECID0EVZEK"><title>Type locality and type material.</title><p>Because Linnaeus described <italic><tp:taxon-name><tp:taxon-name-part taxon-name-part-type="genus" reg="Plateumaris"/><tp:taxon-name-part taxon-name-part-type="species" reg="sericea">sericea</tp:taxon-name-part></tp:taxon-name></italic> (<italic><tp:taxon-name><tp:taxon-name-part taxon-name-part-type="genus" reg="Leptura">Leptura</tp:taxon-name-part></tp:taxon-name></italic>) in 1758 no type specimen was designated. He stated that it “occurs in Europe” which is correct.</p></tp:treatment-sec><tp:treatment-sec sec-type="remarks" id="SECID0EM1EK"><title>Remarks.</title><p><italic><tp:taxon-name><tp:taxon-name-part taxon-name-part-type="genus" reg="Plateumaris">Plateumaris</tp:taxon-name-part><tp:taxon-name-part taxon-name-part-type="species" reg="sericea">sericea</tp:taxon-name-part></tp:taxon-name></italic> exhibits the highest variability in colour among <tp:taxon-name><tp:taxon-name-part taxon-name-part-type="subfamily">Donaciinae</tp:taxon-name-part></tp:taxon-name>. The upper side colour is metallic and can be green, golden green, blue, purple, red, violet, bronze, black and all shades in between. This is one of the causes so many “variations” were described which were often used like subspecies names. Additionally, throughout the whole distribution area, some specimens show a reddish base at the antennomeres. Also, few specimens exist with a reddish part near the joints of the femora, tibiae or tarsomeres. In (most) identification keys <italic><tp:taxon-name><tp:taxon-name-part taxon-name-part-type="genus" reg="Plateumaris">P.</tp:taxon-name-part><tp:taxon-name-part taxon-name-part-type="species" reg="sericea">sericea</tp:taxon-name-part></tp:taxon-name></italic> is characterised by “antennae and legs entirely metallic“, which is usually correct. Only in recent keys it is mentioned that there can also be reddish parts at some joints. Therefore, these “not entirely metallic” specimens supported the idea that specimens with a reddish spot belong to a different species or at least subspecies. I examined many specimens from the whole distribution area and determined their morphologic characters inclusive of the aedeagus shape are within the variety range of <italic><tp:taxon-name><tp:taxon-name-part taxon-name-part-type="genus" reg="Plateumaris">P.</tp:taxon-name-part><tp:taxon-name-part taxon-name-part-type="species" reg="sericea">sericea</tp:taxon-name-part></tp:taxon-name></italic>.</p><p>In large European collections, where Asian specimens are stored, many of these Asian specimens show a red base of their antennomeres. Perhaps, these specimens were preferentially collected and stored whereas “entirely metallic“ specimens were considered as common and not worth keeping.</p><fig id="F11" position="float" orientation="portrait"><object-id xmlns:xlink="http://www.w3.org/1999/xlink" content-type="doi" xlink:type="simple">10.3897/zookeys.1177.103214.figure11</object-id><object-id xmlns:xlink="http://www.w3.org/1999/xlink" content-type="arpha" xlink:type="simple">EB600437-A6B9-57F7-BDF8-764D326C6F06</object-id><label>Figure 11.</label><caption><p><italic><tp:taxon-name><tp:taxon-name-part taxon-name-part-type="genus" reg="Plateumaris">Plateumaris</tp:taxon-name-part><tp:taxon-name-part taxon-name-part-type="species" reg="sericea">sericea</tp:taxon-name-part></tp:taxon-name></italic><bold>A–C</bold> habitus illustrating variability in colours, but there are more <bold>D, E</bold> aedeagus: two examples of the variability of the shape of the median lobe (photographs by K. Matsumoto). Scale bars: one unit – 1 mm.</p></caption><graphic xmlns:xlink="http://www.w3.org/1999/xlink" xlink:href="zookeys-1177-167_article-103214__-g011.jpg" position="float" orientation="portrait" xlink:type="simple" id="oo_898846.jpg"><uri content-type="original_file" xlink:type="simple">https://binary.pensoft.net/fig/898846</uri></graphic></fig><fig id="F12" position="float" orientation="portrait"><object-id xmlns:xlink="http://www.w3.org/1999/xlink" content-type="doi" xlink:type="simple">10.3897/zookeys.1177.103214.figure12</object-id><object-id xmlns:xlink="http://www.w3.org/1999/xlink" content-type="arpha" xlink:type="simple">8EFAE4A3-EF05-5F87-A4C4-7A58C68A5AB4</object-id><label>Figure 12.</label><caption><p>Schematic sketch of the endophallus. Median ejaculatory guide blackened <bold>A</bold><italic><tp:taxon-name><tp:taxon-name-part taxon-name-part-type="genus" reg="Plateumaris">Plateumaris</tp:taxon-name-part><tp:taxon-name-part taxon-name-part-type="species" reg="sericea">sericea</tp:taxon-name-part></tp:taxon-name></italic> (and specimens identified as <italic><tp:taxon-name><tp:taxon-name-part taxon-name-part-type="genus" reg="Plateumaris">P.</tp:taxon-name-part><tp:taxon-name-part taxon-name-part-type="species" reg="discolor">discolor</tp:taxon-name-part></tp:taxon-name></italic>) with apex of median ejaculatory guide rounded. The endophalli of specimens from Poland, Italy and Japan all look the same as in this sketch <bold>B</bold><italic><tp:taxon-name><tp:taxon-name-part taxon-name-part-type="genus" reg="Plateumaris">Plateumaris</tp:taxon-name-part><tp:taxon-name-part taxon-name-part-type="species" reg="shirahatai">shirahatai</tp:taxon-name-part></tp:taxon-name></italic> with apex of median ejaculatory guide notched (drawings by G. Geiser based on photographs from <xref ref-type="bibr" rid="B6">Askevold 1991</xref> and <xref ref-type="bibr" rid="B50">Hayashi 2020</xref>).</p></caption><graphic xmlns:xlink="http://www.w3.org/1999/xlink" xlink:href="zookeys-1177-167_article-103214__-g012.jpg" position="float" orientation="portrait" xlink:type="simple" id="oo_898847.jpg"><uri content-type="original_file" xlink:type="simple">https://binary.pensoft.net/fig/898847</uri></graphic></fig></tp:treatment-sec><tp:treatment-sec sec-type="Taxonomic history and synonymies" id="SECID0EP5EK"><title>Taxonomic history and synonymies.</title><p>The correct data of the first description is <italic><tp:taxon-name><tp:taxon-name-part taxon-name-part-type="genus" reg="Leptura">Leptura</tp:taxon-name-part><tp:taxon-name-part taxon-name-part-type="species" reg="sericea">sericea</tp:taxon-name-part></tp:taxon-name></italic> (Linnaeus, 1758): 397, and not “Linnaeus, 1760: 196” as it was printed in <xref ref-type="bibr" rid="B118">Silfverberg (2010</xref>: 358). See explanation in section “Genus <italic><tp:taxon-name><tp:taxon-name-part taxon-name-part-type="genus" reg="Plateumaris">Plateumaris</tp:taxon-name-part></tp:taxon-name></italic> C. G. Thomson, 1859, Taxonomic history and synonymies” and in <xref ref-type="bibr" rid="B35">Geiser and Geiser (2023)</xref>.</p><p>The genus name <italic><tp:taxon-name><tp:taxon-name-part taxon-name-part-type="genus" reg="Donacia">Donacia</tp:taxon-name-part></tp:taxon-name></italic> was erected later in 1775 by Fabricius. There he described <italic><tp:taxon-name><tp:taxon-name-part taxon-name-part-type="genus" reg="Donacia">Donacia</tp:taxon-name-part><tp:taxon-name-part taxon-name-part-type="species" reg="crassipes">crassipes</tp:taxon-name-part></tp:taxon-name></italic> and <italic><tp:taxon-name><tp:taxon-name-part taxon-name-part-type="genus" reg="Donacia">Donacia</tp:taxon-name-part><tp:taxon-name-part taxon-name-part-type="species" reg="simplex">simplex</tp:taxon-name-part></tp:taxon-name></italic> and assigned <italic><tp:taxon-name><tp:taxon-name-part taxon-name-part-type="genus" reg="Leptura">Leptura</tp:taxon-name-part><tp:taxon-name-part taxon-name-part-type="species" reg="aquatica">aquatica</tp:taxon-name-part></tp:taxon-name></italic> L., 1758 to the genus <italic><tp:taxon-name><tp:taxon-name-part taxon-name-part-type="genus" reg="Donacia">Donacia</tp:taxon-name-part></tp:taxon-name></italic>, but, significantly, he did not change the genus name of <italic><tp:taxon-name><tp:taxon-name-part taxon-name-part-type="genus" reg="Leptura">Leptura</tp:taxon-name-part><tp:taxon-name-part taxon-name-part-type="species" reg="sericea">sericea</tp:taxon-name-part></tp:taxon-name></italic>.</p><p><italic><tp:taxon-name><tp:taxon-name-part taxon-name-part-type="genus" reg="Plateumaris">Plateumaris</tp:taxon-name-part><tp:taxon-name-part taxon-name-part-type="species" reg="asiatica">asiatica</tp:taxon-name-part></tp:taxon-name></italic> was described as <italic><tp:taxon-name><tp:taxon-name-part taxon-name-part-type="genus" reg="Donacia">Donacia</tp:taxon-name-part><tp:taxon-name-part taxon-name-part-type="species" reg="asiatica">asiatica</tp:taxon-name-part></tp:taxon-name></italic> by <xref ref-type="bibr" rid="B30">Faldermann (1837)</xref> from “Persien” (today’s Iran) and never found again. It was synonymised with <italic><tp:taxon-name><tp:taxon-name-part taxon-name-part-type="genus" reg="Plateumaris">P.</tp:taxon-name-part><tp:taxon-name-part taxon-name-part-type="species" reg="sericea">sericea</tp:taxon-name-part></tp:taxon-name></italic> by <xref ref-type="bibr" rid="B72">Kolossow (1929)</xref>.</p><p><italic><tp:taxon-name><tp:taxon-name-part taxon-name-part-type="genus" reg="Plateumaris">Plateumaris</tp:taxon-name-part><tp:taxon-name-part taxon-name-part-type="species" reg="caucasica">caucasica</tp:taxon-name-part></tp:taxon-name></italic> Zaitzev, 1930: syn. nov., see below.</p><p><tp:taxon-name><tp:taxon-name-part taxon-name-part-type="genus" reg="Plateumaris">Plateumaris</tp:taxon-name-part><tp:taxon-name-part taxon-name-part-type="species" reg="discolor">discolor</tp:taxon-name-part><tp:taxon-name-part taxon-name-part-type="subspecies" reg="kratochvili">kratochvili</tp:taxon-name-part><tp:taxon-name-part taxon-name-part-type="infraspecific-rank">f.</tp:taxon-name-part><tp:taxon-name-part taxon-name-part-type="form" reg="coelicolor">coelicolor</tp:taxon-name-part></tp:taxon-name> was described by <xref ref-type="bibr" rid="B10">Bechyné (1945)</xref> based on a series of specimens he collected from Přybyslav (central Bohemia). Therefore, <italic><tp:taxon-name><tp:taxon-name-part taxon-name-part-type="genus" reg="Plateumaris"/><tp:taxon-name-part taxon-name-part-type="species" reg="coelicolor">coelicolor</tp:taxon-name-part></tp:taxon-name></italic> is a published but infrasubspecific name.</p><p><tp:taxon-name><tp:taxon-name-part taxon-name-part-type="genus" reg="Plateumaris">Plateumaris</tp:taxon-name-part><tp:taxon-name-part taxon-name-part-type="species" reg="discolor">discolor</tp:taxon-name-part><tp:taxon-name-part taxon-name-part-type="subspecies" reg="discolor">discolor</tp:taxon-name-part><tp:taxon-name-part taxon-name-part-type="infraspecific-rank">f.</tp:taxon-name-part><tp:taxon-name-part taxon-name-part-type="form" reg="cupraria">cupraria</tp:taxon-name-part></tp:taxon-name> was described by <xref ref-type="bibr" rid="B10">Bechyné (1945)</xref> in contrast to <tp:taxon-name><tp:taxon-name-part taxon-name-part-type="genus" reg="Plateumaris">P.</tp:taxon-name-part><tp:taxon-name-part taxon-name-part-type="species" reg="discolor">discolor</tp:taxon-name-part><tp:taxon-name-part taxon-name-part-type="subspecies" reg="kratochvili">kratochvili</tp:taxon-name-part><tp:taxon-name-part taxon-name-part-type="infraspecific-rank">f.</tp:taxon-name-part><tp:taxon-name-part taxon-name-part-type="form" reg="isocupraria">isocupraria</tp:taxon-name-part></tp:taxon-name> (see below) but both are infrasubspecific names.</p><p><italic><tp:taxon-name><tp:taxon-name-part taxon-name-part-type="genus" reg="Plateumaris">Plateumaris</tp:taxon-name-part><tp:taxon-name-part taxon-name-part-type="species" reg="discolor">discolor</tp:taxon-name-part></tp:taxon-name></italic> (Panzer, 1795): confirmed synonym, see below.</p><p><italic><tp:taxon-name><tp:taxon-name-part taxon-name-part-type="genus" reg="Plateumaris">Plateumaris</tp:taxon-name-part><tp:taxon-name-part taxon-name-part-type="species" reg="imitatrix">imitatrix</tp:taxon-name-part></tp:taxon-name></italic>: This name with the author “Apfelbeck” can be found on several museum specimens from Bosnia-Hercegovina (<named-content xmlns:xlink="http://www.w3.org/1999/xlink" content-type="dwc:institutional_code" xlink:title="Hungarian Natural History Museum, Budapest, Hungary" xlink:href="http://grbio.org/institution/hungarian-natural-history-museum-termeszettudomanyi-muzeum" xlink:type="simple">HNHM</named-content>, <abbrev xmlns:xlink="http://www.w3.org/1999/xlink" xlink:title="collection" id="ABBRID0EXGFK" xlink:type="simple">coll</abbrev>. Frey in <named-content xmlns:xlink="http://www.w3.org/1999/xlink" content-type="dwc:institutional_code" xlink:title="Natural History Museum, Basel, Switzerland" xlink:href="http://grbio.org/institution/naturhistorisches-museum-basel-0" xlink:type="simple">NHMB</named-content>, <abbrev xmlns:xlink="http://www.w3.org/1999/xlink" content-type="institution" xlink:title="Senckenberg German Entomological Institute, Müncheberg, Germany" id="ABBRID0EAHFK" xlink:type="simple">SDEI</abbrev>), but a description was never published, therefore <italic><tp:taxon-name><tp:taxon-name-part taxon-name-part-type="genus" reg="Plateumaris">P.</tp:taxon-name-part><tp:taxon-name-part taxon-name-part-type="species" reg="imitatrix">imitatrix</tp:taxon-name-part></tp:taxon-name></italic> is a nomen nudum. Viktor Apfelbeck (1859–1934) was a former curator of entomology at the National Museum of Bosnia and Herzegovina, Sarajevo. He labelled several specimens from the Balkans with new names which he regarded as new species. Some of them he described later, some of them not. Nevertheless, some of these specimens were also stored in other museums and can be found nowadays. <xref ref-type="bibr" rid="B38">Goecke (1942a)</xref> examined one specimen stored in those days in “Deutsches Entomologisches Institut” in Berlin-Dahlem (now <abbrev xmlns:xlink="http://www.w3.org/1999/xlink" content-type="institution" xlink:title="Senckenberg German Entomological Institute, Müncheberg, Germany" id="ABBRID0EUHFK" xlink:type="simple">SDEI</abbrev>) and identified it as <italic><tp:taxon-name><tp:taxon-name-part taxon-name-part-type="genus" reg="Plateumaris">P.</tp:taxon-name-part><tp:taxon-name-part taxon-name-part-type="species" reg="sericea">sericea</tp:taxon-name-part></tp:taxon-name></italic> unambiguously. I examined three specimens of “<italic><tp:taxon-name><tp:taxon-name-part taxon-name-part-type="genus" reg="Plateumaris">P.</tp:taxon-name-part><tp:taxon-name-part taxon-name-part-type="species" reg="imitatrix">imitatrix</tp:taxon-name-part></tp:taxon-name></italic>” in <named-content xmlns:xlink="http://www.w3.org/1999/xlink" content-type="dwc:institutional_code" xlink:title="Hungarian Natural History Museum, Budapest, Hungary" xlink:href="http://grbio.org/institution/hungarian-natural-history-museum-termeszettudomanyi-muzeum" xlink:type="simple">HNHM</named-content> and one in <named-content xmlns:xlink="http://www.w3.org/1999/xlink" content-type="dwc:institutional_code" xlink:title="Natural History Museum, Basel, Switzerland" xlink:href="http://grbio.org/institution/naturhistorisches-museum-basel-0" xlink:type="simple">NHMB</named-content> which are also clearly <italic><tp:taxon-name><tp:taxon-name-part taxon-name-part-type="genus" reg="Plateumaris">P.</tp:taxon-name-part><tp:taxon-name-part taxon-name-part-type="species" reg="sericea">sericea</tp:taxon-name-part></tp:taxon-name></italic>. Presumably, the reddish base of the antennomeres tempted Apfelbeck to regard it as a new species.</p><p><italic><tp:taxon-name><tp:taxon-name-part taxon-name-part-type="genus" reg="Plateumaris">Plateumaris</tp:taxon-name-part><tp:taxon-name-part taxon-name-part-type="species" reg="intermedia">intermedia</tp:taxon-name-part></tp:taxon-name></italic> was described by <xref ref-type="bibr" rid="B4">Apfelbeck (1912)</xref> on page 239 and not on page 238 in Latin and Serbian (<xref ref-type="bibr" rid="B35">Geiser and Geiser 2023</xref>). It was synonymised with <italic><tp:taxon-name><tp:taxon-name-part taxon-name-part-type="genus" reg="Plateumaris">P.</tp:taxon-name-part><tp:taxon-name-part taxon-name-part-type="species" reg="sericea">sericea</tp:taxon-name-part></tp:taxon-name></italic> by <xref ref-type="bibr" rid="B39">Goecke (1942b)</xref> who examined a specimen labelled “cotype” from Livanskopolje near Livno (Bosnia) stored in those days in “Deutsches Entomologisches Institut” in Berlin-Dahlem (now <abbrev xmlns:xlink="http://www.w3.org/1999/xlink" content-type="institution" xlink:title="Senckenberg German Entomological Institute, Müncheberg, Germany" id="ABBRID0EIKFK" xlink:type="simple">SDEI</abbrev>).</p><p><italic><tp:taxon-name><tp:taxon-name-part taxon-name-part-type="genus" reg="Plateumaris">Plateumaris</tp:taxon-name-part><tp:taxon-name-part taxon-name-part-type="species" reg="discolor">discolor</tp:taxon-name-part><tp:taxon-name-part taxon-name-part-type="subspecies" reg="kratochvili">kratochvili</tp:taxon-name-part></tp:taxon-name></italic> was described by <xref ref-type="bibr" rid="B10">Bechyné (1945)</xref> as a new subspecies in contrast to <italic><tp:taxon-name><tp:taxon-name-part taxon-name-part-type="genus" reg="Plateumaris">P.</tp:taxon-name-part><tp:taxon-name-part taxon-name-part-type="species" reg="discolor">discolor</tp:taxon-name-part><tp:taxon-name-part taxon-name-part-type="subspecies" reg="discolor">discolor</tp:taxon-name-part></tp:taxon-name></italic>. Both subspecies live in the same habitat. Therefore, they could not be subspecies by definition. The characters to distinguish these two “subspecies” are completely within the variation range of <italic><tp:taxon-name><tp:taxon-name-part taxon-name-part-type="genus" reg="Plateumaris">P.</tp:taxon-name-part><tp:taxon-name-part taxon-name-part-type="species" reg="sericea">sericea</tp:taxon-name-part></tp:taxon-name></italic>. I examined a specimen from Drholec (southern Moravia Czech Republic) <abbrev xmlns:xlink="http://www.w3.org/1999/xlink" xlink:title="legit" id="ABBRID0E3LFK" xlink:type="simple">leg</abbrev>. et <abbrev xmlns:xlink="http://www.w3.org/1999/xlink" xlink:title="determinavit" id="ABBRID0EAMFK" xlink:type="simple">det</abbrev>. Bechyné as <italic><tp:taxon-name><tp:taxon-name-part taxon-name-part-type="genus" reg="Plateumaris">P.</tp:taxon-name-part><tp:taxon-name-part taxon-name-part-type="species" reg="discolor">discolor</tp:taxon-name-part><tp:taxon-name-part taxon-name-part-type="subspecies" reg="kratochvoli">kratochvoli</tp:taxon-name-part></tp:taxon-name></italic> Beychné, 1945, <abbrev xmlns:xlink="http://www.w3.org/1999/xlink" xlink:title="previous collection where the specimen was stored" id="ABBRID0ETMFK" xlink:type="simple">ex coll</abbrev>. Roubal (<named-content xmlns:xlink="http://www.w3.org/1999/xlink" content-type="dwc:institutional_code" xlink:title="Slovak National Museum, Bratislava, Slovakia" xlink:href="http://grbio.org/institution/slovenske-narodne-muzeum" xlink:type="simple">SNMC</named-content>) which is unambiguously <italic><tp:taxon-name><tp:taxon-name-part taxon-name-part-type="genus" reg="Plateumaris">P.</tp:taxon-name-part><tp:taxon-name-part taxon-name-part-type="species" reg="sericea">sericea</tp:taxon-name-part></tp:taxon-name></italic>.</p><p><tp:taxon-name><tp:taxon-name-part taxon-name-part-type="genus" reg="Plateumaris">Plateumaris</tp:taxon-name-part><tp:taxon-name-part taxon-name-part-type="species" reg="discolor">discolor</tp:taxon-name-part><tp:taxon-name-part taxon-name-part-type="subspecies" reg="kratochvili">kratochvili</tp:taxon-name-part><tp:taxon-name-part taxon-name-part-type="infraspecific-rank">forma</tp:taxon-name-part><tp:taxon-name-part taxon-name-part-type="form" reg="isocoelicolor">isocoelicolor</tp:taxon-name-part></tp:taxon-name>, also the forma <tp:taxon-name><tp:taxon-name-part taxon-name-part-type="genus" reg="Plateumaris"/><tp:taxon-name-part taxon-name-part-type="species" reg="discolor"/><tp:taxon-name-part taxon-name-part-type="subspecies" reg="kratochvili"/><tp:taxon-name-part taxon-name-part-type="form" reg="isocupraria">isocupraria</tp:taxon-name-part></tp:taxon-name>, forma <tp:taxon-name><tp:taxon-name-part taxon-name-part-type="genus" reg="Plateumaris"/><tp:taxon-name-part taxon-name-part-type="species" reg="discolor"/><tp:taxon-name-part taxon-name-part-type="subspecies" reg="kratochvili"/><tp:taxon-name-part taxon-name-part-type="form" reg="isolacordairei">isolacordairei</tp:taxon-name-part></tp:taxon-name>, forma <tp:taxon-name><tp:taxon-name-part taxon-name-part-type="genus" reg="Plateumaris"/><tp:taxon-name-part taxon-name-part-type="species" reg="discolor"/><tp:taxon-name-part taxon-name-part-type="subspecies" reg="kratochvili"/><tp:taxon-name-part taxon-name-part-type="form" reg="isopurpuricena">isopurpuricena</tp:taxon-name-part></tp:taxon-name>  and forma <tp:taxon-name><tp:taxon-name-part taxon-name-part-type="genus" reg="Plateumaris"/><tp:taxon-name-part taxon-name-part-type="species" reg="discolor"/><tp:taxon-name-part taxon-name-part-type="subspecies" reg="kratochvili"/><tp:taxon-name-part taxon-name-part-type="form" reg="isoviolacea">isoviolacea</tp:taxon-name-part></tp:taxon-name> were described by <xref ref-type="bibr" rid="B10">Bechyné (1945)</xref> based on a series of specimens from Přybyslav (central Bohemia) collected by Bechyné. All these form names are infrasubspecific.</p><p><xref ref-type="bibr" rid="B106">Perris (1864)</xref> described <italic><tp:taxon-name><tp:taxon-name-part taxon-name-part-type="genus" reg="Donacia">Donacia</tp:taxon-name-part><tp:taxon-name-part taxon-name-part-type="species" reg="lacordairii">lacordairii</tp:taxon-name-part></tp:taxon-name></italic> based on a specimen from Spain (<xref ref-type="bibr" rid="B35">Geiser and Geiser 2023</xref>). He allocated it to the same group (“dans la mème division”) as <italic><tp:taxon-name><tp:taxon-name-part taxon-name-part-type="genus" reg="Donacia">Donacia</tp:taxon-name-part><tp:taxon-name-part taxon-name-part-type="species" reg="sericea">sericea</tp:taxon-name-part></tp:taxon-name></italic>. It was later regarded as an aberration of <italic><tp:taxon-name><tp:taxon-name-part taxon-name-part-type="genus" reg="Plateumaris">P.</tp:taxon-name-part><tp:taxon-name-part taxon-name-part-type="species" reg="discolor">discolor</tp:taxon-name-part></tp:taxon-name></italic> (<xref ref-type="bibr" rid="B137">Winkler 1930</xref>; <xref ref-type="bibr" rid="B7">Balthasar 1934</xref>) or as a variation or subspecies <italic><tp:taxon-name><tp:taxon-name-part taxon-name-part-type="genus" reg="Plateumaris">P.</tp:taxon-name-part><tp:taxon-name-part taxon-name-part-type="species" reg="discolor">discolor</tp:taxon-name-part><tp:taxon-name-part taxon-name-part-type="subspecies" reg="lacordairii">lacordairii</tp:taxon-name-part></tp:taxon-name></italic> (<xref ref-type="bibr" rid="B118">Silfverberg 2010</xref>). <xref ref-type="bibr" rid="B6">Askevold (1991)</xref> examined the endophallus of specimens from Spain which are assignable to <italic><tp:taxon-name><tp:taxon-name-part taxon-name-part-type="genus" reg="Plateumaris">P.</tp:taxon-name-part><tp:taxon-name-part taxon-name-part-type="species" reg="lacordairii">lacordairii</tp:taxon-name-part></tp:taxon-name></italic>. He found it typical for <italic><tp:taxon-name><tp:taxon-name-part taxon-name-part-type="genus" reg="Plateumaris">P.</tp:taxon-name-part><tp:taxon-name-part taxon-name-part-type="species" reg="sericea">sericea</tp:taxon-name-part></tp:taxon-name></italic> from other regions and therefore synonymised it with this species. I examined 31 specimens from <abbrev xmlns:xlink="http://www.w3.org/1999/xlink" content-type="institution" xlink:title="The Natural History Museum" id="ABBRID0E5SFK" xlink:type="simple">BMNH</abbrev> and I agree.</p><p><italic><tp:taxon-name><tp:taxon-name-part taxon-name-part-type="genus" reg="Plateumaris">Plateumaris</tp:taxon-name-part><tp:taxon-name-part taxon-name-part-type="species" reg="levigata">levigata</tp:taxon-name-part></tp:taxon-name></italic> was described by Csiki in 1953 as an aberration of <italic><tp:taxon-name><tp:taxon-name-part taxon-name-part-type="genus" reg="Plateumaris">P.</tp:taxon-name-part><tp:taxon-name-part taxon-name-part-type="species" reg="sericea">sericea</tp:taxon-name-part></tp:taxon-name></italic>.</p><p>He wrote: “<italic><tp:taxon-name><tp:taxon-name-part taxon-name-part-type="genus" reg="Plateumaris">Plateumaris</tp:taxon-name-part><tp:taxon-name-part taxon-name-part-type="species" reg="sericea">sericea</tp:taxon-name-part></tp:taxon-name></italic> ab[erratio]. <italic><tp:taxon-name><tp:taxon-name-part taxon-name-part-type="genus" reg="Plateumaris"/><tp:taxon-name-part taxon-name-part-type="species" reg="levigata">levigata</tp:taxon-name-part></tp:taxon-name></italic>[sic!] nom[en]. nov[um]. pro <italic><tp:taxon-name><tp:taxon-name-part taxon-name-part-type="genus" reg="Plateumaris"/><tp:taxon-name-part taxon-name-part-type="species" reg="violacea">violacea</tp:taxon-name-part></tp:taxon-name></italic> Gyll. (nec Pall., nec Hoppe)“. <italic><tp:taxon-name><tp:taxon-name-part taxon-name-part-type="genus" reg="Plateumaris">Plateumaris</tp:taxon-name-part></tp:taxon-name></italic> “<italic><tp:taxon-name><tp:taxon-name-part taxon-name-part-type="genus" reg="Plateumaris"/><tp:taxon-name-part taxon-name-part-type="species" reg="levigata">levigata</tp:taxon-name-part></tp:taxon-name></italic>” is not a spelling error although “<italic>laevigata</italic>” is more common, but both spellings were used in classical Latin for the word “smoothed”, so “<italic><tp:taxon-name><tp:taxon-name-part taxon-name-part-type="genus" reg="Plateumaris"/><tp:taxon-name-part taxon-name-part-type="species" reg="levigata">levigata</tp:taxon-name-part></tp:taxon-name></italic>” is correct. Anyway, this is an infrasubspecific name.</p><p><italic><tp:taxon-name><tp:taxon-name-part taxon-name-part-type="genus" reg="Plateumaris">Plateumaris</tp:taxon-name-part><tp:taxon-name-part taxon-name-part-type="species" reg="micans">micans</tp:taxon-name-part></tp:taxon-name></italic> was described as <italic><tp:taxon-name><tp:taxon-name-part taxon-name-part-type="genus" reg="Donacia">Donacia</tp:taxon-name-part><tp:taxon-name-part taxon-name-part-type="species" reg="micans">micans</tp:taxon-name-part></tp:taxon-name></italic> by Panzer in 1795 and not in 1796 according to <xref ref-type="bibr" rid="B1">Alonso-Zarazaga and Evenhuis (2017)</xref>.</p><p><italic><tp:taxon-name><tp:taxon-name-part taxon-name-part-type="genus" reg="Plateumaris">Plateumaris</tp:taxon-name-part><tp:taxon-name-part taxon-name-part-type="species" reg="nipponensis">nipponensis</tp:taxon-name-part></tp:taxon-name></italic> was described by <xref ref-type="bibr" rid="B98">Nakane (1963)</xref> from Kamikochi, Nagano (Japan). He assigned it closely to <italic><tp:taxon-name><tp:taxon-name-part taxon-name-part-type="genus" reg="Plateumaris">P.</tp:taxon-name-part><tp:taxon-name-part taxon-name-part-type="species" reg="sericea">sericea</tp:taxon-name-part></tp:taxon-name></italic> but listed several relative characters (“more shining”, “relatively shorter”) which fit easily in the variability of <italic><tp:taxon-name><tp:taxon-name-part taxon-name-part-type="genus" reg="Plateumaris">P.</tp:taxon-name-part><tp:taxon-name-part taxon-name-part-type="species" reg="sericea">sericea</tp:taxon-name-part></tp:taxon-name></italic>. It is regarded as subspecies in <xref ref-type="bibr" rid="B131">Warchałowski (2010)</xref> and as a synonym in <xref ref-type="bibr" rid="B50">Hayashi (2020)</xref> to <italic><tp:taxon-name><tp:taxon-name-part taxon-name-part-type="genus" reg="Plateumaris">P.</tp:taxon-name-part><tp:taxon-name-part taxon-name-part-type="species" reg="sericea">sericea</tp:taxon-name-part></tp:taxon-name></italic>.</p><p><italic><tp:taxon-name><tp:taxon-name-part taxon-name-part-type="genus" reg="Plateumaris">Plateumaris</tp:taxon-name-part><tp:taxon-name-part taxon-name-part-type="species" reg="nymphaeae">nymphaeae</tp:taxon-name-part></tp:taxon-name></italic>: <xref ref-type="bibr" rid="B29">Fabricius (1792)</xref> spelled <italic><tp:taxon-name><tp:taxon-name-part taxon-name-part-type="genus" reg="Donacia">Donacia</tp:taxon-name-part><tp:taxon-name-part taxon-name-part-type="species" reg="nympheae">nympheae</tp:taxon-name-part></tp:taxon-name></italic> in his original description, but this original spelling was an inadvertent error. According to <abbrev xmlns:xlink="http://www.w3.org/1999/xlink" xlink:title="International Code of Zoological Nomenclature" id="ABBRID0ELZFK" xlink:type="simple">ICZN</abbrev> 1999 (Art. 32.5.1) it has to be spelled <italic><tp:taxon-name><tp:taxon-name-part taxon-name-part-type="genus" reg="Plateumaris"/><tp:taxon-name-part taxon-name-part-type="species" reg="nymphaeae">nymphaeae</tp:taxon-name-part></tp:taxon-name></italic> as it was applied in <xref ref-type="bibr" rid="B118">Silfverberg (2010)</xref>.</p><p><italic><tp:taxon-name><tp:taxon-name-part taxon-name-part-type="genus" reg="Plateumaris">Plateumaris</tp:taxon-name-part><tp:taxon-name-part taxon-name-part-type="species" reg="obsoleta">obsoleta</tp:taxon-name-part></tp:taxon-name></italic> Jacobson, 1894: questionable synonym, see below in <italic><tp:taxon-name><tp:taxon-name-part taxon-name-part-type="genus" reg="Plateumaris">P.</tp:taxon-name-part><tp:taxon-name-part taxon-name-part-type="species" reg="shirahatai">shirahatai</tp:taxon-name-part></tp:taxon-name></italic>.</p><p><italic><tp:taxon-name><tp:taxon-name-part taxon-name-part-type="genus" reg="Plateumaris">Plateumaris</tp:taxon-name-part><tp:taxon-name-part taxon-name-part-type="species" reg="palustris">palustris</tp:taxon-name-part></tp:taxon-name></italic> was described as <italic><tp:taxon-name><tp:taxon-name-part taxon-name-part-type="genus" reg="Donacia">Donacia</tp:taxon-name-part><tp:taxon-name-part taxon-name-part-type="species" reg="palustris">palustris</tp:taxon-name-part></tp:taxon-name></italic> by Schilling in 1838 on page 99 and not in 1837 on page 104. It is a homonym because <xref ref-type="bibr" rid="B57">Herbst (1784)</xref> described a <italic><tp:taxon-name><tp:taxon-name-part taxon-name-part-type="genus" reg="Donacia">Donacia</tp:taxon-name-part><tp:taxon-name-part taxon-name-part-type="species" reg="palustris">palustris</tp:taxon-name-part></tp:taxon-name></italic> which is now synonymous with <italic><tp:taxon-name><tp:taxon-name-part taxon-name-part-type="genus" reg="Plateumaris">P.</tp:taxon-name-part><tp:taxon-name-part taxon-name-part-type="species" reg="bracata">bracata</tp:taxon-name-part></tp:taxon-name></italic>.</p><p><tp:taxon-name><tp:taxon-name-part taxon-name-part-type="genus" reg="Plateumaris">Plateumaris</tp:taxon-name-part><tp:taxon-name-part taxon-name-part-type="species" reg="discolor">discolor</tp:taxon-name-part><tp:taxon-name-part taxon-name-part-type="subspecies" reg="kratochvili">kratochvili</tp:taxon-name-part><tp:taxon-name-part taxon-name-part-type="infraspecific-rank">forma</tp:taxon-name-part><tp:taxon-name-part taxon-name-part-type="form" reg="pseudoviolacea">pseudoviolacea</tp:taxon-name-part></tp:taxon-name> and forma <tp:taxon-name><tp:taxon-name-part taxon-name-part-type="genus" reg="Plateumaris"/><tp:taxon-name-part taxon-name-part-type="species" reg="discolor"/><tp:taxon-name-part taxon-name-part-type="subspecies" reg="kratochvili"/><tp:taxon-name-part taxon-name-part-type="form" reg="purpuricena">purpuricena</tp:taxon-name-part></tp:taxon-name> were described by <xref ref-type="bibr" rid="B10">Bechyné (1945)</xref> based on a series of specimens from Přybyslav (central Bohemia) collected by Bechyné. All these form names are infrasubspecific.</p><p><italic><tp:taxon-name><tp:taxon-name-part taxon-name-part-type="genus" reg="Plateumaris">Plateumaris</tp:taxon-name-part><tp:taxon-name-part taxon-name-part-type="species" reg="sibirica">sibirica</tp:taxon-name-part></tp:taxon-name></italic> (Solsky, 1871), confirmed synonym, see below.</p><p><italic><tp:taxon-name><tp:taxon-name-part taxon-name-part-type="genus" reg="Plateumaris">Plateumaris</tp:taxon-name-part><tp:taxon-name-part taxon-name-part-type="species" reg="socia">socia</tp:taxon-name-part></tp:taxon-name></italic> was described by <xref ref-type="bibr" rid="B20">Chen (1941)</xref> based on three specimens from Chekiang (Zhejiang). In <xref ref-type="bibr" rid="B118">Silfverberg (2010)</xref> it is stated as a synonym to <italic><tp:taxon-name><tp:taxon-name-part taxon-name-part-type="genus" reg="Plateumaris">P.</tp:taxon-name-part><tp:taxon-name-part taxon-name-part-type="species" reg="sericea">sericea</tp:taxon-name-part><tp:taxon-name-part taxon-name-part-type="subspecies" reg="sibirica">sibirica</tp:taxon-name-part></tp:taxon-name></italic>. <xref ref-type="bibr" rid="B6">Askevold (1991)</xref> considered it a probable new synonym and <xref ref-type="bibr" rid="B50">Hayashi (2020)</xref> a synonym of <italic><tp:taxon-name><tp:taxon-name-part taxon-name-part-type="genus" reg="Plateumaris">P.</tp:taxon-name-part><tp:taxon-name-part taxon-name-part-type="species" reg="sericea">sericea</tp:taxon-name-part></tp:taxon-name></italic>. The description of <xref ref-type="bibr" rid="B20">Chen (1941)</xref> mentions only characters which are clearly within the variation range of <italic><tp:taxon-name><tp:taxon-name-part taxon-name-part-type="genus" reg="Plateumaris">P.</tp:taxon-name-part><tp:taxon-name-part taxon-name-part-type="species" reg="sericea">sericea</tp:taxon-name-part></tp:taxon-name></italic>, to which this species “is very closely allied”. It is also interesting that <xref ref-type="bibr" rid="B45">Gressitt and Kimoto (1961)</xref> mentioned in their key of the Chinese species not <italic><tp:taxon-name><tp:taxon-name-part taxon-name-part-type="genus" reg="Plateumaris">P.</tp:taxon-name-part><tp:taxon-name-part taxon-name-part-type="species" reg="sericea">sericea</tp:taxon-name-part></tp:taxon-name></italic> (which occurs in China) but <italic><tp:taxon-name><tp:taxon-name-part taxon-name-part-type="genus" reg="Plateumaris">P.</tp:taxon-name-part><tp:taxon-name-part taxon-name-part-type="species" reg="socia">socia</tp:taxon-name-part></tp:taxon-name></italic>, separated from the other Chinese <italic><tp:taxon-name><tp:taxon-name-part taxon-name-part-type="genus" reg="Plateumaris">Plateumaris</tp:taxon-name-part></tp:taxon-name></italic> species by typical characters of <italic><tp:taxon-name><tp:taxon-name-part taxon-name-part-type="genus" reg="Plateumaris">P.</tp:taxon-name-part><tp:taxon-name-part taxon-name-part-type="species" reg="sericea">sericea</tp:taxon-name-part></tp:taxon-name></italic>.</p><p><italic><tp:taxon-name><tp:taxon-name-part taxon-name-part-type="genus" reg="Plateumaris">Plateumaris</tp:taxon-name-part><tp:taxon-name-part taxon-name-part-type="species" reg="sericea">sericea</tp:taxon-name-part><tp:taxon-name-part taxon-name-part-type="subspecies" reg="slovacica">slovacica</tp:taxon-name-part></tp:taxon-name></italic> Balthasar: In the <abbrev xmlns:xlink="http://www.w3.org/1999/xlink" xlink:title="collection" id="ABBRID0E3BGK" xlink:type="simple">coll</abbrev>. generalis in <named-content xmlns:xlink="http://www.w3.org/1999/xlink" content-type="dwc:institutional_code" xlink:title="Slovak National Museum, Bratislava, Slovakia" xlink:href="http://grbio.org/institution/slovenske-narodne-muzeum" xlink:type="simple">SNMC</named-content> two specimens are stored which are labelled “Čeklís, Slovensko, <italic><tp:taxon-name><tp:taxon-name-part taxon-name-part-type="genus" reg="Plateumaris">Plateumaris</tp:taxon-name-part><tp:taxon-name-part taxon-name-part-type="species" reg="sericea">sericea</tp:taxon-name-part><tp:taxon-name-part taxon-name-part-type="subspecies" reg="slovacica">slovacica</tp:taxon-name-part></tp:taxon-name></italic><abbrev xmlns:xlink="http://www.w3.org/1999/xlink" xlink:title="determinavit" id="ABBRID0EUCGK" xlink:type="simple">det</abbrev>. V. Balthasar, Typus n[ova]. ssp.” which I identified as <italic><tp:taxon-name><tp:taxon-name-part taxon-name-part-type="genus" reg="Plateumaris">P.</tp:taxon-name-part><tp:taxon-name-part taxon-name-part-type="species" reg="sericea">sericea</tp:taxon-name-part></tp:taxon-name></italic>. I assume that Vladimir Balthasar (1897–1978), who described other species and subspecies of <italic><tp:taxon-name><tp:taxon-name-part taxon-name-part-type="genus" reg="Plateumaris">Plateumaris</tp:taxon-name-part></tp:taxon-name></italic> (<xref ref-type="bibr" rid="B7">Balthasar 1934</xref>) intended to describe these specimens as a new subspecies but never did. Therefore, <italic><tp:taxon-name><tp:taxon-name-part taxon-name-part-type="genus" reg="Plateumaris">P.</tp:taxon-name-part><tp:taxon-name-part taxon-name-part-type="species" reg="sericea">sericea</tp:taxon-name-part><tp:taxon-name-part taxon-name-part-type="subspecies" reg="slovacica">slovacica</tp:taxon-name-part></tp:taxon-name></italic> is a nomen nudum.</p><p><tp:taxon-name><tp:taxon-name-part taxon-name-part-type="genus" reg="Plateumaris">Plateumaris</tp:taxon-name-part><tp:taxon-name-part taxon-name-part-type="species" reg="discolor">discolor</tp:taxon-name-part><tp:taxon-name-part taxon-name-part-type="infraspecific-rank">ab.</tp:taxon-name-part><tp:taxon-name-part taxon-name-part-type="aberration" reg="tatrica">tatrica</tp:taxon-name-part></tp:taxon-name> was described by <xref ref-type="bibr" rid="B7">Balthasar (1934)</xref> based on one or several specimens (the number is unclear) characterised by a dark purple pronotum and dark violet-blue elytra, collected by Al. Procházka, from Štrbské pleso, High Tatras, Slovakia. Anyway, this is an infrasubspecific name.</p><p><italic><tp:taxon-name><tp:taxon-name-part taxon-name-part-type="genus" reg="Plateumaris">Plateumaris</tp:taxon-name-part><tp:taxon-name-part taxon-name-part-type="species" reg="violacea">violacea</tp:taxon-name-part></tp:taxon-name></italic> was described by <xref ref-type="bibr" rid="B58">Hoppe (1795)</xref> as <italic><tp:taxon-name><tp:taxon-name-part taxon-name-part-type="genus" reg="Donacia">Donacia</tp:taxon-name-part><tp:taxon-name-part taxon-name-part-type="species" reg="violacea">violacea</tp:taxon-name-part></tp:taxon-name></italic>, but this is a homonym to <italic><tp:taxon-name><tp:taxon-name-part taxon-name-part-type="genus" reg="Plateumaris">Plateumaris</tp:taxon-name-part><tp:taxon-name-part taxon-name-part-type="species" reg="violacea">violacea</tp:taxon-name-part></tp:taxon-name></italic> (Pallas, 1773), originally described as <italic><tp:taxon-name><tp:taxon-name-part taxon-name-part-type="genus" reg="Leptura">Leptura</tp:taxon-name-part><tp:taxon-name-part taxon-name-part-type="species" reg="violacea">violacea</tp:taxon-name-part></tp:taxon-name></italic>, which is synonym with <italic><tp:taxon-name><tp:taxon-name-part taxon-name-part-type="genus" reg="Plateumaris">P.</tp:taxon-name-part><tp:taxon-name-part taxon-name-part-type="species" reg="bracata">bracata</tp:taxon-name-part></tp:taxon-name></italic>.</p><p>Csiki described 1953 “<italic><tp:taxon-name><tp:taxon-name-part taxon-name-part-type="genus" reg="Plateumaris">Plateumaris</tp:taxon-name-part><tp:taxon-name-part taxon-name-part-type="species" reg="sericea">sericea</tp:taxon-name-part></tp:taxon-name></italic> ab[erratio]. <italic><tp:taxon-name><tp:taxon-name-part taxon-name-part-type="genus" reg="Plateumaris"/><tp:taxon-name-part taxon-name-part-type="species" reg="viridis">viridis</tp:taxon-name-part></tp:taxon-name></italic> nom[en]. nov[um]. pro <italic><tp:taxon-name><tp:taxon-name-part taxon-name-part-type="genus" reg="Plateumaris"/><tp:taxon-name-part taxon-name-part-type="species" reg="micans">micans</tp:taxon-name-part></tp:taxon-name></italic> Panz. (nec Hoppe)“, but that does not matter because this is an infrasubspecific name.</p></tp:treatment-sec><tp:treatment-sec sec-type="distribution" id="SECID0ESHGK"><title>General remarks on the morphology and distribution of <italic><tp:taxon-name><tp:taxon-name-part taxon-name-part-type="genus" reg="Plateumaris">Plateumaris</tp:taxon-name-part><tp:taxon-name-part taxon-name-part-type="species" reg="sericea">sericea</tp:taxon-name-part></tp:taxon-name></italic>.</title><p><italic><tp:taxon-name><tp:taxon-name-part taxon-name-part-type="genus" reg="Plateumaris">Plateumaris</tp:taxon-name-part><tp:taxon-name-part taxon-name-part-type="species" reg="sericea">sericea</tp:taxon-name-part></tp:taxon-name></italic> has the largest distribution area of all <italic><tp:taxon-name><tp:taxon-name-part taxon-name-part-type="genus" reg="Plateumaris">Plateumaris</tp:taxon-name-part></tp:taxon-name></italic> species. It is no surprise that it is also genetically very variable (<xref ref-type="bibr" rid="B56">Hendrich et al. 2015</xref>), which is shown also in the variability of the morphological characters. Additionally, to the colour variations mentioned above, <italic><tp:taxon-name><tp:taxon-name-part taxon-name-part-type="genus" reg="Plateumaris">P.</tp:taxon-name-part><tp:taxon-name-part taxon-name-part-type="species" reg="sericea">sericea</tp:taxon-name-part></tp:taxon-name></italic> also varies in the shape and microstructure of the pronotum. While many <tp:taxon-name><tp:taxon-name-part taxon-name-part-type="subfamily">Donaciinae</tp:taxon-name-part></tp:taxon-name> species can be characterised by a typical shape of the tooth on the metafemur, <italic><tp:taxon-name><tp:taxon-name-part taxon-name-part-type="genus" reg="Plateumaris">P.</tp:taxon-name-part><tp:taxon-name-part taxon-name-part-type="species" reg="sericea">sericea</tp:taxon-name-part></tp:taxon-name></italic> can show no tooth at all, or a very prominent sharp tooth and all shapes in between. Even the aedeagus varies in shape.</p></tp:treatment-sec><tp:treatment-sec sec-type="diagnosis" id="SECID0EVJGK"><title>Diagnosis.</title><p>Legs and antennae usually entirely metallic, some specimens with reddish parts near the joints; pygidium of females rounded, in some specimens slightly emarginate, that of males emarginate; apex of median ejaculatory guide rounded.</p></tp:treatment-sec><tp:treatment-sec sec-type="description" id="SECID0E1JGK"><title>Description.</title><p><bold><italic>Size</italic></bold>: 6.5–10.5 mm.</p><p><bold><italic>Colour</italic></bold>: <italic><tp:taxon-name><tp:taxon-name-part taxon-name-part-type="genus" reg="Plateumaris">Plateumaris</tp:taxon-name-part><tp:taxon-name-part taxon-name-part-type="species" reg="sericea">sericea</tp:taxon-name-part></tp:taxon-name></italic> shows the greatest colour variety among all <tp:taxon-name><tp:taxon-name-part taxon-name-part-type="subfamily">Donaciinae</tp:taxon-name-part></tp:taxon-name> species: The whole beetle can be bronze, green, blue, black, cupreous, purple, red, yellow, and all shades in between. Antennae and legs are mostly completely metallic, but there are some specimens with red base of the antennomeres and even with red parts of the legs, usually at the tibiae or tarsomeres.</p><p><bold><italic>Head</italic></bold>: Same colour as pronotum, supraocular furrow indistinct; vertex with a median line, antennomeres always apically darkened, either completely dark metallic or the basal part reddish to varying degrees, A3 slightly longer than A2, A4 2× as long as A2 in most specimens. A3 ≥ A2, A4 = 2× A2.</p><p><bold><italic>Pronotum</italic></bold>: Outline more or less quadrate, in some specimens longer than wide; anterolateral tubercles prominent but sometimes flattened, the disc varies from alutaceous and impunctate to finely or coarsely punctate with deep transverse wrinkles, the median line can be clear and deep or only a very shallow furrow.</p><p><bold><italic>Elytra</italic></bold>: Disc rugose, rows of punctures, shape, and apex typical like in other <italic><tp:taxon-name><tp:taxon-name-part taxon-name-part-type="genus" reg="Plateumaris">Plateumaris</tp:taxon-name-part></tp:taxon-name></italic> species.</p><p><bold><italic>Legs</italic></bold>: Entirely metallic and same colour as upper side. Rarely, some specimens show reddish parts near the joints, mostly on the tibiae or tarsomeres, metafemora of most specimens with a prominent, blade-like tooth, but some specimens with an indistinct or without any tooth.</p><p><bold><italic>Pygidium</italic></bold>: Emarginate in males, usually rounded but sometimes shallowly emarginate in females.</p><p><bold><italic>Aedeagus</italic></bold>: Examples of its variability are shown in Fig. <xref ref-type="fig" rid="F11">11D, E</xref>.</p><p>There are no reliable external characters to distinguish <italic><tp:taxon-name><tp:taxon-name-part taxon-name-part-type="genus" reg="Plateumaris">P.</tp:taxon-name-part><tp:taxon-name-part taxon-name-part-type="species" reg="sericea">sericea</tp:taxon-name-part></tp:taxon-name></italic> from <italic><tp:taxon-name><tp:taxon-name-part taxon-name-part-type="genus" reg="Plateumaris">P.</tp:taxon-name-part><tp:taxon-name-part taxon-name-part-type="species" reg="shirahatai">shirahatai</tp:taxon-name-part></tp:taxon-name></italic>. The only reliable feature can be found at the endophallus. The apex of the median ejaculatory guide of the endophallus is notched in <italic><tp:taxon-name><tp:taxon-name-part taxon-name-part-type="genus" reg="Plateumaris">P.</tp:taxon-name-part><tp:taxon-name-part taxon-name-part-type="species" reg="shirahatai">shirahatai</tp:taxon-name-part></tp:taxon-name></italic> (Fig. <xref ref-type="fig" rid="F12">12B</xref>) whereas it is rounded (Fig. <xref ref-type="fig" rid="F12">12A</xref>) in <italic><tp:taxon-name><tp:taxon-name-part taxon-name-part-type="genus" reg="Plateumaris">P.</tp:taxon-name-part><tp:taxon-name-part taxon-name-part-type="species" reg="sericea">sericea</tp:taxon-name-part></tp:taxon-name></italic>. The habitus of <italic><tp:taxon-name><tp:taxon-name-part taxon-name-part-type="genus" reg="Plateumaris">P.</tp:taxon-name-part><tp:taxon-name-part taxon-name-part-type="species" reg="sericea">sericea</tp:taxon-name-part></tp:taxon-name></italic> also looks very similar to <italic><tp:taxon-name><tp:taxon-name-part taxon-name-part-type="genus" reg="Plateumaris">P.</tp:taxon-name-part><tp:taxon-name-part taxon-name-part-type="species" reg="roscida">roscida</tp:taxon-name-part></tp:taxon-name></italic>, but the latter always has large red parts on the legs and antennae, and their aedeagi are strikingly different (Figs <xref ref-type="fig" rid="F9">9</xref>, <xref ref-type="fig" rid="F11">11D, E</xref>).</p></tp:treatment-sec><tp:treatment-sec sec-type="biology" id="SECID0EFPGK"><title>Biology.</title><p><italic><tp:taxon-name><tp:taxon-name-part taxon-name-part-type="genus" reg="Plateumaris">Plateumaris</tp:taxon-name-part><tp:taxon-name-part taxon-name-part-type="species" reg="sericea">sericea</tp:taxon-name-part></tp:taxon-name></italic> feeds on <italic><tp:taxon-name><tp:taxon-name-part taxon-name-part-type="genus" reg="Carex">Carex</tp:taxon-name-part></tp:taxon-name></italic> sp., <italic><tp:taxon-name><tp:taxon-name-part taxon-name-part-type="genus" reg="Juncus">Juncus</tp:taxon-name-part></tp:taxon-name></italic> sp., <italic><tp:taxon-name><tp:taxon-name-part taxon-name-part-type="genus" reg="Eriophorum">Eriophorum</tp:taxon-name-part></tp:taxon-name></italic> sp., <italic><tp:taxon-name><tp:taxon-name-part taxon-name-part-type="genus" reg="Scirpus">Scirpus</tp:taxon-name-part></tp:taxon-name></italic> sp. and related plant species. For details and identification of the larvae see <xref ref-type="bibr" rid="B124">Steinhausen (1994)</xref>, <xref ref-type="bibr" rid="B100">Narita (2003)</xref> and <xref ref-type="bibr" rid="B14">Bieńkowski and Orlova-Bieńkowskaja (2004)</xref>. <italic><tp:taxon-name><tp:taxon-name-part taxon-name-part-type="genus" reg="Plateumaris">Plateumaris</tp:taxon-name-part><tp:taxon-name-part taxon-name-part-type="species" reg="sericea">sericea</tp:taxon-name-part></tp:taxon-name></italic> is the most common <italic><tp:taxon-name><tp:taxon-name-part taxon-name-part-type="genus" reg="Plateumaris">Plateumaris</tp:taxon-name-part></tp:taxon-name></italic> species and can be found in many wetland habitats throughout the Palaearctic region. It tolerates a broad range of ecological conditions if it is only wet enough.</p></tp:treatment-sec><tp:treatment-sec sec-type="distribution" id="SECID0EQRGK"><title>Distribution.</title><p><italic><tp:taxon-name><tp:taxon-name-part taxon-name-part-type="genus" reg="Plateumaris">Plateumaris</tp:taxon-name-part><tp:taxon-name-part taxon-name-part-type="species" reg="sericea">sericea</tp:taxon-name-part></tp:taxon-name></italic> has not only the largest distribution area of all <italic><tp:taxon-name><tp:taxon-name-part taxon-name-part-type="genus" reg="Plateumaris">Plateumaris</tp:taxon-name-part></tp:taxon-name></italic> species but also of all <tp:taxon-name><tp:taxon-name-part taxon-name-part-type="subfamily">Donaciinae</tp:taxon-name-part></tp:taxon-name> species. It occurs in the whole Palaearctic region. Any lack of records in some parts of its area is most probably due to a lack of collection trips there. Records exist for Europe: Austria, Belgium, Bosnia-Herzegovina [new in PalCat], Belarus, Bulgaria, Croatia [first record], Czech Republic, Denmark, Estonia, Finland, France, Germany, Great Britain, Greece [first record], Hungary, Ireland, Italy, Latvia, Liechtenstein, Lithuania, Luxembourg, Crimea [first record], Montenegro [first records], The Netherlands, North Macedonia [first record], Norway, Poland, Romania, Russia (north, central, and south parts of European territory), Serbia [new in PalCat], Slovakia, Slovenia, Spain, Sweden, Switzerland, Turkey [new in PalCat], Ukraine.</p><p>North Africa: Algeria [new in PalCat].</p><p>Asia: Armenia, Azerbaijan, China (Beijing, Hebei, Zhejiang), Georgia, Iran, Japan, Kazakhstan, Mongolia, North Korea [new in PalCat], Russia (west, east, and south Siberia [new in PalCat], Far East), South Korea [new in PalCat], Turkey [new in PalCat].</p></tp:treatment-sec><tp:treatment-sec sec-type="New country records additional to Silfverberg (2010)" id="SECID0EPSGK"><title>New country records additional to <xref ref-type="bibr" rid="B118">Silfverberg (2010)</xref>.</title><p>Bosnia-Herzegovina: <xref ref-type="bibr" rid="B96">Mohr (1966b)</xref> and further new records:</p><p>Bosnia • 1 <abbrev xmlns:xlink="http://www.w3.org/1999/xlink" xlink:title="specimen(s)" id="ABBRID0EATGK" xlink:type="simple">ex</abbrev>,; Livno [north of Buško Jezero]; collected from <italic><tp:taxon-name><tp:taxon-name-part taxon-name-part-type="genus" reg="Cladium">Cladium</tp:taxon-name-part><tp:taxon-name-part taxon-name-part-type="species" reg="mariscus">mariscus</tp:taxon-name-part></tp:taxon-name></italic>; <italic><tp:taxon-name><tp:taxon-name-part taxon-name-part-type="genus" reg="Donacia">Donacia</tp:taxon-name-part><tp:taxon-name-part taxon-name-part-type="species" reg="imitatrix">imitatrix</tp:taxon-name-part></tp:taxon-name></italic> Apfelbeck [V. Apfelbeck <abbrev xmlns:xlink="http://www.w3.org/1999/xlink" xlink:title="determinavit" id="ABBRID0E1TGK" xlink:type="simple">det</abbrev>.], <italic><tp:taxon-name><tp:taxon-name-part taxon-name-part-type="genus" reg="Plateumaris">Plateumaris</tp:taxon-name-part><tp:taxon-name-part taxon-name-part-type="species" reg="sericea">sericea</tp:taxon-name-part></tp:taxon-name></italic> E. Geiser 2019 <abbrev xmlns:xlink="http://www.w3.org/1999/xlink" xlink:title="determinavit" id="ABBRID0EJUGK" xlink:type="simple">det</abbrev>.; <named-content xmlns:xlink="http://www.w3.org/1999/xlink" content-type="dwc:institutional_code" xlink:title="Hungarian Natural History Museum, Budapest, Hungary" xlink:href="http://grbio.org/institution/hungarian-natural-history-museum-termeszettudomanyi-muzeum" xlink:type="simple">HNHM</named-content> • 2 <abbrev xmlns:xlink="http://www.w3.org/1999/xlink" xlink:title="specimen(s)" id="ABBRID0ESUGK" xlink:type="simple">ex</abbrev>.; Jezero near Jaice; on <italic><tp:taxon-name><tp:taxon-name-part taxon-name-part-type="genus" reg="Cladium">Cladium</tp:taxon-name-part><tp:taxon-name-part taxon-name-part-type="species" reg="mariscus">mariscus</tp:taxon-name-part></tp:taxon-name></italic>; <italic><tp:taxon-name><tp:taxon-name-part taxon-name-part-type="genus" reg="Donacia">Donacia</tp:taxon-name-part><tp:taxon-name-part taxon-name-part-type="species" reg="imitatrix">imitatrix</tp:taxon-name-part></tp:taxon-name></italic> Apfelbeck [V. Apfelbeck <abbrev xmlns:xlink="http://www.w3.org/1999/xlink" xlink:title="determinavit" id="ABBRID0EMVGK" xlink:type="simple">det</abbrev>.], <italic><tp:taxon-name><tp:taxon-name-part taxon-name-part-type="genus" reg="Plateumaris">Plateumaris</tp:taxon-name-part><tp:taxon-name-part taxon-name-part-type="species" reg="sericea">sericea</tp:taxon-name-part></tp:taxon-name></italic> E. Geiser 2019 <abbrev xmlns:xlink="http://www.w3.org/1999/xlink" xlink:title="determinavit" id="ABBRID0E2VGK" xlink:type="simple">det</abbrev>.; <named-content xmlns:xlink="http://www.w3.org/1999/xlink" content-type="dwc:institutional_code" xlink:title="Hungarian Natural History Museum, Budapest, Hungary" xlink:href="http://grbio.org/institution/hungarian-natural-history-museum-termeszettudomanyi-muzeum" xlink:type="simple">HNHM</named-content> • 1 ♀; Jezero; 1902; Apfelbeck <abbrev xmlns:xlink="http://www.w3.org/1999/xlink" xlink:title="legit" id="ABBRID0EEWGK" xlink:type="simple">leg</abbrev>.; <italic><tp:taxon-name><tp:taxon-name-part taxon-name-part-type="genus" reg="Plateumaris">Plateumaris</tp:taxon-name-part><tp:taxon-name-part taxon-name-part-type="species" reg="intermedia">intermedia</tp:taxon-name-part></tp:taxon-name></italic> V. Apfelbeck <abbrev xmlns:xlink="http://www.w3.org/1999/xlink" xlink:title="determinavit" id="ABBRID0ETWGK" xlink:type="simple">det</abbrev>., <italic><tp:taxon-name><tp:taxon-name-part taxon-name-part-type="genus" reg="Plateumaris">Plateumaris</tp:taxon-name-part><tp:taxon-name-part taxon-name-part-type="species" reg="sericea">sericea</tp:taxon-name-part></tp:taxon-name></italic> E. Geiser 2019 <abbrev xmlns:xlink="http://www.w3.org/1999/xlink" xlink:title="determinavit" id="ABBRID0ECXGK" xlink:type="simple">det</abbrev>.; <named-content xmlns:xlink="http://www.w3.org/1999/xlink" content-type="dwc:institutional_code" xlink:title="Natural History Museum, Basel, Switzerland" xlink:href="http://grbio.org/institution/naturhistorisches-museum-basel-0" xlink:type="simple">NHMB</named-content> [<abbrev xmlns:xlink="http://www.w3.org/1999/xlink" xlink:title="previous collection where the specimen was stored" id="ABBRID0ELXGK" xlink:type="simple">ex coll</abbrev>. L. Weber in <abbrev xmlns:xlink="http://www.w3.org/1999/xlink" xlink:title="collection" id="ABBRID0EPXGK" xlink:type="simple">coll</abbrev>. Frey] • 1 <abbrev xmlns:xlink="http://www.w3.org/1999/xlink" xlink:title="specimen(s)" id="ABBRID0ETXGK" xlink:type="simple">ex</abbrev>.; Alps [Dinaric Alps]; Tomov <abbrev xmlns:xlink="http://www.w3.org/1999/xlink" xlink:title="determinavit" id="ABBRID0EXXGK" xlink:type="simple">det</abbrev>., E. Geiser 2019 <abbrev xmlns:xlink="http://www.w3.org/1999/xlink" xlink:title="vidit" id="ABBRID0E2XGK" xlink:type="simple">vid</abbrev>.; <named-content xmlns:xlink="http://www.w3.org/1999/xlink" content-type="dwc:institutional_code" xlink:title="Hungarian Natural History Museum, Budapest, Hungary" xlink:href="http://grbio.org/institution/hungarian-natural-history-museum-termeszettudomanyi-muzeum" xlink:type="simple">HNHM</named-content> • 1 <abbrev xmlns:xlink="http://www.w3.org/1999/xlink" xlink:title="specimen(s)" id="ABBRID0EEYGK" xlink:type="simple">ex</abbrev>.; Vrelo Bosne [spring of the Bosna river, in Ilidža, west of Sarajevo]; <italic><tp:taxon-name><tp:taxon-name-part taxon-name-part-type="genus" reg="Plateumaris">Plateumaris</tp:taxon-name-part><tp:taxon-name-part taxon-name-part-type="species" reg="discolor">discolor</tp:taxon-name-part></tp:taxon-name></italic> Apfelbeck [<abbrev xmlns:xlink="http://www.w3.org/1999/xlink" xlink:title="determinavit" id="ABBRID0ETYGK" xlink:type="simple">det</abbrev>.], <italic><tp:taxon-name><tp:taxon-name-part taxon-name-part-type="genus" reg="Plateumaris">Plateumaris</tp:taxon-name-part><tp:taxon-name-part taxon-name-part-type="species" reg="sericea">sericea</tp:taxon-name-part></tp:taxon-name></italic> I.K. Lopatin <abbrev xmlns:xlink="http://www.w3.org/1999/xlink" xlink:title="determinavit" id="ABBRID0ECZGK" xlink:type="simple">det</abbrev>.; <named-content xmlns:xlink="http://www.w3.org/1999/xlink" content-type="dwc:institutional_code" xlink:title="Hungarian Natural History Museum, Budapest, Hungary" xlink:href="http://grbio.org/institution/hungarian-natural-history-museum-termeszettudomanyi-muzeum" xlink:type="simple">HNHM</named-content> • 1 <abbrev xmlns:xlink="http://www.w3.org/1999/xlink" xlink:title="specimen(s)" id="ABBRID0ELZGK" xlink:type="simple">ex</abbrev>.; Sarajevo, Igman Planina [Igman mountain west of Sarajevo]; 9 May 1930; Dr. J. Fodor <abbrev xmlns:xlink="http://www.w3.org/1999/xlink" xlink:title="legit" id="ABBRID0EPZGK" xlink:type="simple">leg</abbrev>., J. Bezděk 2017 <abbrev xmlns:xlink="http://www.w3.org/1999/xlink" xlink:title="determinavit" id="ABBRID0ETZGK" xlink:type="simple">det</abbrev>.; <named-content xmlns:xlink="http://www.w3.org/1999/xlink" content-type="dwc:institutional_code" xlink:title="Hungarian Natural History Museum, Budapest, Hungary" xlink:href="http://grbio.org/institution/hungarian-natural-history-museum-termeszettudomanyi-muzeum" xlink:type="simple">HNHM</named-content>.</p><p>Croatia • 1 <abbrev xmlns:xlink="http://www.w3.org/1999/xlink" xlink:title="specimen(s)" id="ABBRID0E5ZGK" xlink:type="simple">ex</abbrev>.; Pakrac [town in western Slavonia]; <tp:taxon-name><tp:taxon-name-part taxon-name-part-type="genus" reg="Plateumaris">Plateumaris</tp:taxon-name-part><tp:taxon-name-part taxon-name-part-type="species" reg="discolor">discolor</tp:taxon-name-part><tp:taxon-name-part taxon-name-part-type="infraspecific-rank">ab.</tp:taxon-name-part><tp:taxon-name-part taxon-name-part-type="aberration" reg="lacordairii">lacordairii</tp:taxon-name-part></tp:taxon-name> Z. Kaszab <abbrev xmlns:xlink="http://www.w3.org/1999/xlink" xlink:title="determinavit" id="ABBRID0ET1GK" xlink:type="simple">det</abbrev>., <italic><tp:taxon-name><tp:taxon-name-part taxon-name-part-type="genus" reg="Plateumaris">Plateumaris</tp:taxon-name-part><tp:taxon-name-part taxon-name-part-type="species" reg="sericea">sericea</tp:taxon-name-part></tp:taxon-name></italic> E. Geiser 2020 <abbrev xmlns:xlink="http://www.w3.org/1999/xlink" xlink:title="determinavit" id="ABBRID0EC2GK" xlink:type="simple">det</abbrev>., <named-content xmlns:xlink="http://www.w3.org/1999/xlink" content-type="dwc:institutional_code" xlink:title="Hungarian Natural History Museum, Budapest, Hungary" xlink:href="http://grbio.org/institution/hungarian-natural-history-museum-termeszettudomanyi-muzeum" xlink:type="simple">HNHM</named-content> [<abbrev xmlns:xlink="http://www.w3.org/1999/xlink" xlink:title="previous collection where the specimen was stored" id="ABBRID0EL2GK" xlink:type="simple">ex coll</abbrev>. Apfelbeck] • 5 <abbrev xmlns:xlink="http://www.w3.org/1999/xlink" xlink:title="specimen(s)" id="ABBRID0EP2GK" xlink:type="simple">ex</abbrev>.; Plitvice [Plitvice Lakes National Park]; May 1970; [each with a different colour]; E. Geiser 2021 <abbrev xmlns:xlink="http://www.w3.org/1999/xlink" xlink:title="determinavit" id="ABBRID0ET2GK" xlink:type="simple">det</abbrev>.; <named-content xmlns:xlink="http://www.w3.org/1999/xlink" content-type="dwc:institutional_code" xlink:title="Zoological Research Museum Alexander Koenig, Bonn, Germany" xlink:href="http://grbio.org/institution/zoologisches-forschungsmuseum-alexander-koenig" xlink:type="simple">ZFMK</named-content> [<abbrev xmlns:xlink="http://www.w3.org/1999/xlink" xlink:title="collection" id="ABBRID0E32GK" xlink:type="simple">coll</abbrev>. Prof. H. Bick].</p><p>Crimea • 1 <abbrev xmlns:xlink="http://www.w3.org/1999/xlink" xlink:title="specimen(s)" id="ABBRID0EC3GK" xlink:type="simple">ex</abbrev>.; Sebastopol; W. Pliginsky [<abbrev xmlns:xlink="http://www.w3.org/1999/xlink" xlink:title="legit" id="ABBRID0EG3GK" xlink:type="simple">leg</abbrev>.?]; <tp:taxon-name><tp:taxon-name-part taxon-name-part-type="genus" reg="Plateumaris">Plateumaris</tp:taxon-name-part><tp:taxon-name-part taxon-name-part-type="species" reg="discolor">discolor</tp:taxon-name-part><tp:taxon-name-part taxon-name-part-type="infraspecific-rank">ab.</tp:taxon-name-part><tp:taxon-name-part taxon-name-part-type="aberration" reg="lacordairii">lacordairii</tp:taxon-name-part></tp:taxon-name> W. Balthasar [<abbrev xmlns:xlink="http://www.w3.org/1999/xlink" xlink:title="determinavit" id="ABBRID0E23GK" xlink:type="simple">det</abbrev>.?], <italic><tp:taxon-name><tp:taxon-name-part taxon-name-part-type="genus" reg="Plateumaris">Plateumaris</tp:taxon-name-part><tp:taxon-name-part taxon-name-part-type="species" reg="sericea">sericea</tp:taxon-name-part></tp:taxon-name></italic> E. Geiser 2020 <abbrev xmlns:xlink="http://www.w3.org/1999/xlink" xlink:title="determinavit" id="ABBRID0EK4GK" xlink:type="simple">det</abbrev>.; SMNC. Remark: <xref ref-type="bibr" rid="B7">Balthasar (1934)</xref> published a small key where he described <tp:taxon-name><tp:taxon-name-part taxon-name-part-type="genus" reg="Plateumaris">P.</tp:taxon-name-part><tp:taxon-name-part taxon-name-part-type="species" reg="discolor">discolor</tp:taxon-name-part><tp:taxon-name-part taxon-name-part-type="infraspecific-rank">ab.</tp:taxon-name-part><tp:taxon-name-part taxon-name-part-type="aberration" reg="tatrica">tatrica</tp:taxon-name-part></tp:taxon-name> to distinguish it from <tp:taxon-name><tp:taxon-name-part taxon-name-part-type="genus" reg="Plateumaris">P.</tp:taxon-name-part><tp:taxon-name-part taxon-name-part-type="species" reg="discolor">discolor</tp:taxon-name-part><tp:taxon-name-part taxon-name-part-type="infraspecific-rank">ab.</tp:taxon-name-part><tp:taxon-name-part taxon-name-part-type="aberration" reg="lacordairii">lacordairii</tp:taxon-name-part></tp:taxon-name>. This is most likely the specimen he examined for this key because it shows exactly the same characters that he mentioned there.</p><p>Greece • 1 <abbrev xmlns:xlink="http://www.w3.org/1999/xlink" xlink:title="specimen(s)" id="ABBRID0EW5GK" xlink:type="simple">ex</abbrev>.; Thessalia, Pindos mountains, Dessi, Kalambaka, Pertouli, 1110 m; 23. May 2001; A. &amp; F. Riedel <abbrev xmlns:xlink="http://www.w3.org/1999/xlink" xlink:title="legit" id="ABBRID0E15GK" xlink:type="simple">leg</abbrev>.; E. Geiser 2023 <abbrev xmlns:xlink="http://www.w3.org/1999/xlink" xlink:title="determinavit" id="ABBRID0E55GK" xlink:type="simple">det</abbrev>; SMNS.</p><p>Montenegro • 1 <abbrev xmlns:xlink="http://www.w3.org/1999/xlink" xlink:title="specimen(s)" id="ABBRID0EE6GK" xlink:type="simple">ex</abbrev>.; Crna Gora, Žabljak; 18. Jul 1934; Dr. J. Fodor <abbrev xmlns:xlink="http://www.w3.org/1999/xlink" xlink:title="legit" id="ABBRID0EI6GK" xlink:type="simple">leg</abbrev>.; J. Bezděk 2017 <abbrev xmlns:xlink="http://www.w3.org/1999/xlink" xlink:title="determinavit" id="ABBRID0EM6GK" xlink:type="simple">det</abbrev>.; <named-content xmlns:xlink="http://www.w3.org/1999/xlink" content-type="dwc:institutional_code" xlink:title="Hungarian Natural History Museum, Budapest, Hungary" xlink:href="http://grbio.org/institution/hungarian-natural-history-museum-termeszettudomanyi-muzeum" xlink:type="simple">HNHM</named-content> • 7 <abbrev xmlns:xlink="http://www.w3.org/1999/xlink" xlink:title="specimen(s)" id="ABBRID0EV6GK" xlink:type="simple">ex</abbrev>.; Žabljak; 4 Jul. 1983; W. Grosser <abbrev xmlns:xlink="http://www.w3.org/1999/xlink" xlink:title="legit" id="ABBRID0EZ6GK" xlink:type="simple">leg</abbrev>.; E. Geiser 2021 <abbrev xmlns:xlink="http://www.w3.org/1999/xlink" xlink:title="determinavit" id="ABBRID0E46GK" xlink:type="simple">det</abbrev>.; <abbrev xmlns:xlink="http://www.w3.org/1999/xlink" content-type="institution" xlink:title="The Natural History Museum" id="ABBRID0EBAHK" xlink:type="simple">BMNH</abbrev> [<abbrev xmlns:xlink="http://www.w3.org/1999/xlink" xlink:title="previous collection where the specimen was stored" id="ABBRID0EGAHK" xlink:type="simple">ex coll</abbrev>. Voříšek].</p><p>North Makedonia • 6 <abbrev xmlns:xlink="http://www.w3.org/1999/xlink" xlink:title="specimen(s)" id="ABBRID0EMAHK" xlink:type="simple">ex</abbrev>.; Delčevo; 3 Jun. 1982; I. Rozner <abbrev xmlns:xlink="http://www.w3.org/1999/xlink" xlink:title="legit" id="ABBRID0EQAHK" xlink:type="simple">leg</abbrev>.; J. Bezděk 2017 <abbrev xmlns:xlink="http://www.w3.org/1999/xlink" xlink:title="determinavit" id="ABBRID0EUAHK" xlink:type="simple">det</abbrev>.; <named-content xmlns:xlink="http://www.w3.org/1999/xlink" content-type="dwc:institutional_code" xlink:title="Hungarian Natural History Museum, Budapest, Hungary" xlink:href="http://grbio.org/institution/hungarian-natural-history-museum-termeszettudomanyi-muzeum" xlink:type="simple">HNHM</named-content>.</p><p>Serbia: Gavrilovic and Curcic (2011).</p><p>Turkey: Many records from European and Asian territory in <xref ref-type="bibr" rid="B27">Ekiz et al. (2020)</xref>.</p><p>Algeria: <xref ref-type="bibr" rid="B42">Goecke 1957b</xref>.</p><p>North Korea: <xref ref-type="bibr" rid="B21">Cho and An (2020)</xref>.</p><p>South Korea: <xref ref-type="bibr" rid="B21">Cho and An (2020)</xref>.</p><p>Russia (South Siberia): <xref ref-type="bibr" rid="B47">Gus’kova et al. (2018)</xref>.</p></tp:treatment-sec><tp:treatment-sec sec-type="material" id="SECID0E3BHK"><title>Material examined.</title><p>More than 500 specimens from different localities, labelled as various species or subspecies throughout the distribution area.</p></tp:treatment-sec><tp:treatment-sec><!--Section generated to contain objects referenced in tp:taxon-treatment.--><fig id="F9" position="float" orientation="portrait"><object-id xmlns:xlink="http://www.w3.org/1999/xlink" content-type="doi" xlink:type="simple">10.3897/zookeys.1177.103214.figure9</object-id><object-id xmlns:xlink="http://www.w3.org/1999/xlink" content-type="arpha" xlink:type="simple">37115F2A-14BF-5263-8C8A-23D831CD050E</object-id><label>Figure 9.</label><caption><p><italic><tp:taxon-name><tp:taxon-name-part taxon-name-part-type="genus" reg="Plateumaris">Plateumaris</tp:taxon-name-part><tp:taxon-name-part taxon-name-part-type="species" reg="roscida">roscida</tp:taxon-name-part></tp:taxon-name></italic> aedeagus, photographed from different angles and drawings in frontal view <bold>A, B</bold> specimen from Primorsky Krai (ZMS) <bold>C</bold> specimen from Amur Oblast (<named-content xmlns:xlink="http://www.w3.org/1999/xlink" content-type="dwc:institutional_code" xlink:title="Natural History Museum, Basel, Switzerland" xlink:href="http://grbio.org/institution/naturhistorisches-museum-basel-0" xlink:type="simple">NHMB</named-content>) <bold>D</bold> median lobe <bold>E</bold> cap of tegmen (<bold>A–C</bold> photographs by E. Geiser, <bold>D, E</bold> drawings by G. Geiser). Scale bars: 1 mm.</p></caption><graphic xmlns:xlink="http://www.w3.org/1999/xlink" xlink:href="zookeys-1177-167_article-103214__-g009.jpg" position="float" orientation="portrait" xlink:type="simple" id="oo_898844.jpg"><uri content-type="original_file" xlink:type="simple">https://binary.pensoft.net/fig/898844</uri></graphic></fig></tp:treatment-sec><ref-list><ref id="B6"><mixed-citation xmlns:xlink="http://www.w3.org/1999/xlink" xlink:type="simple"><person-group><name name-style="western"><surname>Askevold</surname><given-names>IS</given-names></name></person-group> (<year>1991</year>) Classification, Reconstructed Phylogeny, and Geographic History of the New World Members of <italic><tp:taxon-name><tp:taxon-name-part taxon-name-part-type="genus">Plateumaris</tp:taxon-name-part></tp:taxon-name></italic> Thomson, 1859 (<tp:taxon-name><tp:taxon-name-part taxon-name-part-type="order">Coleoptera</tp:taxon-name-part></tp:taxon-name>: <tp:taxon-name><tp:taxon-name-part taxon-name-part-type="family">Chrysomelidae</tp:taxon-name-part></tp:taxon-name>: <tp:taxon-name><tp:taxon-name-part taxon-name-part-type="subfamily">Donaciinae</tp:taxon-name-part></tp:taxon-name>). Memoirs of the Entomological Society of Canada 157(S157): 5–175. <ext-link xlink:href="10.4039/entm123157fv" ext-link-type="doi" xlink:type="simple">https://doi.org/10.4039/entm123157fv</ext-link></mixed-citation></ref><ref id="B50"><mixed-citation xmlns:xlink="http://www.w3.org/1999/xlink" xlink:type="simple"><person-group><name name-style="western"><surname>Hayashi</surname><given-names>M</given-names></name></person-group> (<year>2020</year>) Revision of extant and fossil <tp:taxon-name><tp:taxon-name-part taxon-name-part-type="subfamily">Donaciinae</tp:taxon-name-part></tp:taxon-name> (<tp:taxon-name><tp:taxon-name-part taxon-name-part-type="order">Coleoptera</tp:taxon-name-part></tp:taxon-name>: <tp:taxon-name><tp:taxon-name-part taxon-name-part-type="family">Chrysomelidae</tp:taxon-name-part></tp:taxon-name>) of Japan. Japanese Journal of Systematic Entomology, Supplementary Series (2): 61–160.</mixed-citation></ref><ref id="B118"><mixed-citation xmlns:xlink="http://www.w3.org/1999/xlink" xlink:type="simple"><person-group><name name-style="western"><surname>Silfverberg</surname><given-names>H</given-names></name></person-group> (<year>2010</year>) <tp:taxon-name><tp:taxon-name-part taxon-name-part-type="subfamily">Donaciinae</tp:taxon-name-part></tp:taxon-name>. In Löbl I, Smetana A (Eds) Catalogue of Palaearctic <tp:taxon-name><tp:taxon-name-part taxon-name-part-type="order">Coleoptera</tp:taxon-name-part></tp:taxon-name>, vol. 6. Apollo Books, Stenstrup, 354–368.</mixed-citation></ref><ref id="B35"><mixed-citation xmlns:xlink="http://www.w3.org/1999/xlink" xlink:type="simple"><person-group><name name-style="western"><surname>Geiser</surname><given-names>E</given-names></name><name name-style="western"><surname>Geiser</surname><given-names>R</given-names></name></person-group> (<year>2023</year>) <article-title>Original descriptions of Palaearctic species of the genus <italic><tp:taxon-name><tp:taxon-name-part taxon-name-part-type="genus">Plateumaris</tp:taxon-name-part></tp:taxon-name></italic> C. G. Thomson, 1859 (<tp:taxon-name><tp:taxon-name-part taxon-name-part-type="order">Coleoptera</tp:taxon-name-part></tp:taxon-name>, <tp:taxon-name><tp:taxon-name-part taxon-name-part-type="family">Chrysomelidae</tp:taxon-name-part></tp:taxon-name>, <tp:taxon-name><tp:taxon-name-part taxon-name-part-type="subfamily">Donaciinae</tp:taxon-name-part></tp:taxon-name>) and their translations.</article-title> In: <person-group><name name-style="western"><surname>Chaboo</surname><given-names>CS</given-names></name><name name-style="western"><surname>Schmitt</surname><given-names>M</given-names></name></person-group> (<role>Eds</role>) <issue-title>Research on Chrysomelidae 9.</issue-title><source>ZooKeys</source><volume>1177</volume>: <fpage>235</fpage>–<lpage>258</lpage>. <ext-link xlink:type="simple" ext-link-type="doi" xlink:href="10.3897/zookeys.1177.103212">https://doi.org/10.3897/zookeys.1177.103212</ext-link></mixed-citation></ref><ref id="B30"><mixed-citation xmlns:xlink="http://www.w3.org/1999/xlink" xlink:type="simple"><person-group><name name-style="western"><surname>Faldermann</surname><given-names>F</given-names></name></person-group> (<year>1837</year>) Fauna entomologica transcaucasica. <tp:taxon-name><tp:taxon-name-part taxon-name-part-type="order">Coleoptera</tp:taxon-name-part></tp:taxon-name> II. Nouvelles Mémoires de la Société des Naturalistes de Moscou 5: 1–433[, 15 pls]. [separate issue: Fauna entomologica Trans-Caucasica. <tp:taxon-name><tp:taxon-name-part taxon-name-part-type="order">Coleoptera</tp:taxon-name-part></tp:taxon-name>. Pars 2. l’imprimerie d’Auguste Semen, Imprimeur de l’Academie Impériale Medico-Chirurgicale, Moscow, 433 pp, pls 1–15].</mixed-citation></ref><ref id="B72"><mixed-citation xmlns:xlink="http://www.w3.org/1999/xlink" xlink:type="simple"><person-group><name name-style="western"><surname>Kolossow</surname><given-names>J</given-names></name></person-group> (<year>1929</year>) Was ist <italic><tp:taxon-name><tp:taxon-name-part taxon-name-part-type="genus">Donacia</tp:taxon-name-part><tp:taxon-name-part taxon-name-part-type="species">asiatica</tp:taxon-name-part></tp:taxon-name></italic> Faldermann? Entomologische Blätter 25: 189–190.</mixed-citation></ref><ref id="B10"><mixed-citation xmlns:xlink="http://www.w3.org/1999/xlink" xlink:type="simple"><person-group><name name-style="western"><surname>Bechyné</surname><given-names>[=Bechynĕ] J</given-names></name></person-group> (<year>1945</year>) <article-title>Příspĕvek k poznání našich mandelinek. Additamenta ad cognitionem Phytophagorum centralieuropaeorum.</article-title><source>Entomologické Listy</source><volume>8</volume>: <fpage>87</fpage>–<lpage>91</lpage>.</mixed-citation></ref><ref id="B38"><mixed-citation xmlns:xlink="http://www.w3.org/1999/xlink" xlink:type="simple"><person-group><name name-style="western"><surname>Goecke</surname><given-names>H</given-names></name></person-group> (<year>1942a</year>) <italic><tp:taxon-name><tp:taxon-name-part taxon-name-part-type="genus">Donacia</tp:taxon-name-part><tp:taxon-name-part taxon-name-part-type="species">imitatrix</tp:taxon-name-part></tp:taxon-name></italic> Apfelbeck. Kleine Mitteilung 1397. Entomologische Blätter 38: 220.</mixed-citation></ref><ref id="B4"><mixed-citation xmlns:xlink="http://www.w3.org/1999/xlink" xlink:type="simple"><person-group><name name-style="western"><surname>Apfelbeck</surname><given-names>V</given-names></name></person-group> (<year>1912</year>) <article-title>Komponente balkanske faune iz roda <tp:taxon-name><tp:taxon-name-part taxon-name-part-type="family">Chrysomelidae</tp:taxon-name-part></tp:taxon-name>. Zoogeografski prinos fauni balkanskog Poluostrova.</article-title><source>Glasnik Zemaljskog Muzeja u Bosni i Hercegovini</source><volume>24</volume>: <fpage>235</fpage>–<lpage>263</lpage>.</mixed-citation></ref><ref id="B39"><mixed-citation xmlns:xlink="http://www.w3.org/1999/xlink" xlink:type="simple"><person-group><name name-style="western"><surname>Goecke</surname><given-names>H</given-names></name></person-group> (<year>1942b</year>) <italic><tp:taxon-name><tp:taxon-name-part taxon-name-part-type="genus">Plateumaris</tp:taxon-name-part><tp:taxon-name-part taxon-name-part-type="species">intermedia</tp:taxon-name-part></tp:taxon-name></italic> Apfelbeck. Kleine Mitteilung 1396. Entomologische Blätter 38: 220.</mixed-citation></ref><ref id="B106"><mixed-citation xmlns:xlink="http://www.w3.org/1999/xlink" xlink:type="simple"><person-group><name name-style="western"><surname>Perris</surname><given-names>E</given-names></name></person-group> (<year>1864</year>) <article-title>Description de quelques espèces nouvelles de coléoptères et notes diverses.</article-title><source>Annales de la Société Entomologique de France</source><volume>4</volume>(<issue>4</issue>): <fpage>275</fpage>–<lpage>310</lpage>. <ext-link xlink:href="https://www.biodiversitylibrary.org/page/8254869#page/281/mode/1up" ext-link-type="uri" xlink:type="simple">https://www.biodiversitylibrary.org/page/8254869#page/281/mode/1up</ext-link></mixed-citation></ref><ref id="B137"><mixed-citation xmlns:xlink="http://www.w3.org/1999/xlink" xlink:type="simple"><person-group><name name-style="western"><surname>Winkler</surname><given-names>A</given-names></name></person-group> (<year>1930</year>) Catalogus Coleopterorum regionis palaearcticae, pars 11: 1265–1392. [Wien.]</mixed-citation></ref><ref id="B7"><mixed-citation xmlns:xlink="http://www.w3.org/1999/xlink" xlink:type="simple"><person-group><name name-style="western"><surname>Balthasar</surname><given-names>V</given-names></name></person-group> (<year>1934</year>) <article-title>Ein Beitrag zur Kenntnis der palaearktischen <tp:taxon-name><tp:taxon-name-part taxon-name-part-type="tribe">Donaciini</tp:taxon-name-part></tp:taxon-name>.</article-title><source>Entomologisches Nachrichtenblatt (Troppau)</source><volume>8</volume>(<issue>4</issue>): <fpage>128</fpage>–<lpage>130</lpage>. <ext-link xlink:href="https://www.zobodat.at/publikation_volumes.php?id=62568" ext-link-type="uri" xlink:type="simple">https://www.zobodat.at/publikation_volumes.php?id=62568</ext-link></mixed-citation></ref><ref id="B1"><mixed-citation xmlns:xlink="http://www.w3.org/1999/xlink" xlink:type="simple"><person-group><name name-style="western"><surname>Alonso-Zarazaga</surname><given-names>MA</given-names></name><name name-style="western"><surname>Evenhuis</surname><given-names>NL</given-names></name></person-group> (<year>2017</year>) <article-title>Revised dating of Panzer’s Faunae insectorum Germanicae initia. Deutschlands Insecten (1792–1810), based primarily on the Leipzig Book Fair Catalogs.</article-title><source>Sherbornia</source><volume>4</volume>(<issue>1</issue>): <fpage>1</fpage>–<lpage>8</lpage>. <ext-link xlink:href="https://zoobank.org/References/3b5a713d-6aa8-4a3b-82d8-09505bcdb92e" ext-link-type="uri" xlink:type="simple">https://zoobank.org/References/3b5a713d-6aa8-4a3b-82d8-09505bcdb92e</ext-link></mixed-citation></ref><ref id="B98"><mixed-citation xmlns:xlink="http://www.w3.org/1999/xlink" xlink:type="simple"><person-group><name name-style="western"><surname>Nakane</surname><given-names>T</given-names></name></person-group> (<year>1963</year>) New or little-known <tp:taxon-name><tp:taxon-name-part taxon-name-part-type="order">Coleoptera</tp:taxon-name-part></tp:taxon-name> from Japan and its adjacent regions. XVI. Fragmenta Coleopterologica 4/5: 18–20.</mixed-citation></ref><ref id="B131"><mixed-citation xmlns:xlink="http://www.w3.org/1999/xlink" xlink:type="simple"><person-group><name name-style="western"><surname>Warchałowski</surname><given-names>A</given-names></name></person-group> (<year>2010</year>) <source>The Palaearctic <tp:taxon-name><tp:taxon-name-part taxon-name-part-type="family">Chrysomelidae</tp:taxon-name-part></tp:taxon-name> – Identification Keys.</source><publisher-name>Natura Optima Dux Foundation</publisher-name>, <publisher-loc>Warszawa</publisher-loc>, <size units="page">1212 pp</size>.</mixed-citation></ref><ref id="B29"><mixed-citation xmlns:xlink="http://www.w3.org/1999/xlink" xlink:type="simple"><person-group><name name-style="western"><surname>Fabricius</surname><given-names>JC</given-names></name></person-group> (<year>1792</year>) Entomologia systematica emendata et aucta, secundum classes, ordines, genera, species, adjectis, synonimis, locis, observationibus, descriptionibus. Tomus I. Pars II. C. G. Proft, Hafniae, [xx +] 538 pp. <ext-link xlink:href="https://www.biodiversitylibrary.org/item/219086#page/472/mode/1up" ext-link-type="uri" xlink:type="simple">https://www.biodiversitylibrary.org/item/219086#page/472/mode/1up</ext-link></mixed-citation></ref><ref id="B57"><mixed-citation xmlns:xlink="http://www.w3.org/1999/xlink" xlink:type="simple"><person-group><name name-style="western"><surname>Herbst</surname><given-names>JFW</given-names></name></person-group> (<year>1784</year>) Kritisches Verzeichniss meiner Insectensammlung. Fortsetzung. Curculio-Dytiscus. Archiv der Insectengeschichte, herausgegeben von J. C. Fuessly 5(1): 69–128[, pls 24–28]. <ext-link xlink:href="http://www.animalbase.uni-goettingen.de/zooweb/servlet/AnimalBase/home/reference?id=2667" ext-link-type="uri" xlink:type="simple">http://www.animalbase.uni-goettingen.de/zooweb/servlet/AnimalBase/home/reference?id=2667</ext-link></mixed-citation></ref><ref id="B20"><mixed-citation xmlns:xlink="http://www.w3.org/1999/xlink" xlink:type="simple"><person-group><name name-style="western"><surname>Chen</surname><given-names>SH</given-names></name></person-group> (<year>1941</year>) <article-title>Notes on <tp:taxon-name><tp:taxon-name-part taxon-name-part-type="subfamily">Donaciinae</tp:taxon-name-part></tp:taxon-name> beetles.</article-title><source>Sinensia</source><volume>12</volume>: <fpage>1</fpage>–<lpage>17</lpage>.</mixed-citation></ref><ref id="B45"><mixed-citation xmlns:xlink="http://www.w3.org/1999/xlink" xlink:type="simple"><person-group><name name-style="western"><surname>Gressitt</surname><given-names>JL</given-names></name><name name-style="western"><surname>Kimoto</surname><given-names>S</given-names></name></person-group> (<year>1961</year>) The <tp:taxon-name><tp:taxon-name-part taxon-name-part-type="family">Chrysomelidae</tp:taxon-name-part></tp:taxon-name> (<tp:taxon-name><tp:taxon-name-part taxon-name-part-type="order">Coleoptera</tp:taxon-name-part></tp:taxon-name>) of China and Korea, Part 1. Pacific Insects Monograph 1 A: 1–299.</mixed-citation></ref><ref id="B58"><mixed-citation xmlns:xlink="http://www.w3.org/1999/xlink" xlink:type="simple"><person-group><name name-style="western"><surname>Hoppe</surname><given-names>DH</given-names></name></person-group> (<year>1795</year>) Enumeratio insectorum elytratorum circa Erlangam indigenarum observationibus iconibusqve illustrata. Dissertatio inauguralis quam summi numinis auspicio ex decreto gratiosae facultatis medicae pro summis in medicina honoribus legitime obtinendis publico eruditorum examini submittit David Henricus Hoppe. Hilpertianis, Erlangae, 70 pp[, 1 pl. DP: [30] April 1795 (Bousquet 2016)].</mixed-citation></ref><ref id="B56"><mixed-citation xmlns:xlink="http://www.w3.org/1999/xlink" xlink:type="simple"><person-group><name name-style="western"><surname>Hendrich</surname><given-names>L</given-names></name><name name-style="western"><surname>Moriniére</surname><given-names>J</given-names></name><name name-style="western"><surname>Haszprunar</surname><given-names>G</given-names></name><name name-style="western"><surname>Hebert</surname><given-names>PD</given-names></name><name name-style="western"><surname>Hausmann</surname><given-names>A</given-names></name><name name-style="western"><surname>Köhler</surname><given-names>F</given-names></name><name name-style="western"><surname>Balke</surname><given-names>M</given-names></name></person-group> (<year>2015</year>) <article-title>A comprehensive DNA barcode database for Central European beetles with a focus on Germany: Adding more than 3500 identified species to BOLD.</article-title><source>Molecular Ecology Resources</source><volume>15</volume>(<issue>4</issue>): <fpage>795</fpage>–<lpage>818</lpage>. <ext-link xlink:href="10.1111/1755-0998.12354" ext-link-type="doi" xlink:type="simple">https://doi.org/10.1111/1755-0998.12354</ext-link></mixed-citation></ref><ref id="B124"><mixed-citation xmlns:xlink="http://www.w3.org/1999/xlink" xlink:type="simple"><person-group><name name-style="western"><surname>Steinhausen</surname><given-names>W</given-names></name></person-group> (<year>1994</year>) <tp:taxon-name><tp:taxon-name-part taxon-name-part-type="superfamily">Chrysomeloidea</tp:taxon-name-part></tp:taxon-name>. In: Klausnitzer B (Ed.) Die Larven der Käfer Mitteleuropas. 2. Band <tp:taxon-name><tp:taxon-name-part taxon-name-part-type="suborder">Myxophaga</tp:taxon-name-part></tp:taxon-name>, <tp:taxon-name><tp:taxon-name-part taxon-name-part-type="clade">Phytophaga</tp:taxon-name-part></tp:taxon-name> Teil 1. Goecke und Evers, Krefeld.</mixed-citation></ref><ref id="B100"><mixed-citation xmlns:xlink="http://www.w3.org/1999/xlink" xlink:type="simple"><person-group><name name-style="western"><surname>Narita</surname><given-names>Y</given-names></name></person-group> (<year>2003</year>) <article-title>Descriptions of Donaciine larvae (<tp:taxon-name><tp:taxon-name-part taxon-name-part-type="order">Coleoptera</tp:taxon-name-part></tp:taxon-name>, <tp:taxon-name><tp:taxon-name-part taxon-name-part-type="family">Chrysomelidae</tp:taxon-name-part></tp:taxon-name>) from Japan.</article-title><source>Elytra, Tokyo</source><volume>31</volume>(<issue>1</issue>): <fpage>1</fpage>–<lpage>30</lpage>. <ext-link xlink:href="http://coleoptera.sakura.ne.jp/Elytra/31(1)001NaritaY" ext-link-type="uri" xlink:type="simple">http://coleoptera.sakura.ne.jp/Elytra/31(1)001NaritaY</ext-link></mixed-citation></ref><ref id="B14"><mixed-citation xmlns:xlink="http://www.w3.org/1999/xlink" xlink:type="simple"><person-group><name name-style="western"><surname>Bieńkowski</surname><given-names>AO</given-names></name><name name-style="western"><surname>Orlova-Bieńkowskaja</surname><given-names>MJ</given-names></name></person-group> (<year>2004</year>) <article-title>Morphology, systematics and host plants of Palaearctic <tp:taxon-name><tp:taxon-name-part taxon-name-part-type="subfamily">Donaciinae</tp:taxon-name-part></tp:taxon-name> larvae.</article-title> In: <person-group><name name-style="western"><surname>Jolivet</surname><given-names>P</given-names></name><name name-style="western"><surname>Santiago-Blay</surname><given-names>JA</given-names></name><name name-style="western"><surname>Schmitt</surname><given-names>M</given-names></name></person-group> (<role>Eds</role>) <issue-title>New Developments in the Biology of Chrysomelidae.</issue-title><source>SPB Academic Publishing, The Hague</source>, <fpage>481</fpage>–<lpage>502</lpage>. <ext-link xlink:href="10.1163/9789004475335_042" ext-link-type="doi" xlink:type="simple">https://doi.org/10.1163/9789004475335_042</ext-link></mixed-citation></ref><ref id="B96"><mixed-citation xmlns:xlink="http://www.w3.org/1999/xlink" xlink:type="simple"><person-group><name name-style="western"><surname>Mohr</surname><given-names>KH</given-names></name></person-group> (<year>1966b</year>) <article-title>Ergebnisse der Albanien-Expedition 1961 des Deutschen Entomologischen Institutes, 47. Beitrag, <tp:taxon-name><tp:taxon-name-part taxon-name-part-type="order">Coleoptera</tp:taxon-name-part></tp:taxon-name>: <tp:taxon-name><tp:taxon-name-part taxon-name-part-type="family">Chrysomelidae</tp:taxon-name-part></tp:taxon-name> II.</article-title><source>Beiträge zur Entomologie</source><volume>16</volume>: <fpage>347</fpage>–<lpage>380</lpage>. <ext-link xlink:href="https://www.zobodat.at/publikation_articles.php?id=341187" ext-link-type="uri" xlink:type="simple">https://www.zobodat.at/publikation_articles.php?id=341187</ext-link></mixed-citation></ref><ref id="B27"><mixed-citation xmlns:xlink="http://www.w3.org/1999/xlink" xlink:type="simple"><person-group><name name-style="western"><surname>Ekiz</surname><given-names>AN</given-names></name><name name-style="western"><surname>Geiser</surname><given-names>E</given-names></name><name name-style="western"><surname>Gök</surname><given-names>A</given-names></name><name name-style="western"><surname>Kaya</surname><given-names>ÖD</given-names></name></person-group> (<year>2020</year>) <article-title><tp:taxon-name><tp:taxon-name-part taxon-name-part-type="subfamily">Donaciinae</tp:taxon-name-part></tp:taxon-name> (<tp:taxon-name><tp:taxon-name-part taxon-name-part-type="order">Coleoptera</tp:taxon-name-part></tp:taxon-name>: <tp:taxon-name><tp:taxon-name-part taxon-name-part-type="family">Chrysomelidae</tp:taxon-name-part></tp:taxon-name>) of Turkey: species list and new records.</article-title><source>Aquatic Insects</source><volume>41</volume>(<issue>3</issue>): <fpage>1</fpage>–<lpage>13</lpage>. <ext-link xlink:href="10.1080/01650424.2020.1739312" ext-link-type="doi" xlink:type="simple">https://doi.org/10.1080/01650424.2020.1739312</ext-link></mixed-citation></ref><ref id="B42"><mixed-citation xmlns:xlink="http://www.w3.org/1999/xlink" xlink:type="simple"><person-group><name name-style="western"><surname>Goecke</surname><given-names>H</given-names></name></person-group> (<year>1957b</year>) <italic><tp:taxon-name><tp:taxon-name-part taxon-name-part-type="genus">Plateumaris</tp:taxon-name-part><tp:taxon-name-part taxon-name-part-type="species">sericea</tp:taxon-name-part></tp:taxon-name></italic>. Kleine Mitt. 1577. Entomologische Blätter 53: 124.</mixed-citation></ref><ref id="B21"><mixed-citation xmlns:xlink="http://www.w3.org/1999/xlink" xlink:type="simple"><person-group><name name-style="western"><surname>Cho</surname><given-names>HW</given-names></name><name name-style="western"><surname>An</surname><given-names>SL</given-names></name></person-group> (<year>2020</year>) <article-title>An annotated checklist of Leaf Beetles (<tp:taxon-name><tp:taxon-name-part taxon-name-part-type="order">Coleoptera</tp:taxon-name-part></tp:taxon-name>: <tp:taxon-name><tp:taxon-name-part taxon-name-part-type="family">Chrysomelidae</tp:taxon-name-part></tp:taxon-name>) of Korea, with comments and new records.</article-title><source>Far Eastern Entomologist = Dal’nevostochnyi Entomolog</source><volume>404</volume>: <fpage>1</fpage>–<lpage>36</lpage>. <ext-link xlink:href="10.25221/fee.404.1" ext-link-type="doi" xlink:type="simple">https://doi.org/10.25221/fee.404.1</ext-link></mixed-citation></ref><ref id="B47"><mixed-citation xmlns:xlink="http://www.w3.org/1999/xlink" xlink:type="simple"><person-group><name name-style="western"><surname>Gus’kova</surname><given-names>EV</given-names></name><name name-style="western"><surname>Efimov</surname><given-names>DA</given-names></name><name name-style="western"><surname>Atuchin</surname><given-names>AA</given-names></name></person-group> (<year>2018</year>) <article-title>Leaf beetles (<tp:taxon-name><tp:taxon-name-part taxon-name-part-type="order">Coleoptera</tp:taxon-name-part></tp:taxon-name>: <tp:taxon-name><tp:taxon-name-part taxon-name-part-type="family">Chrysomelidae</tp:taxon-name-part></tp:taxon-name>) of the Kuznetsk-Salair Mountain Area (Russia, Siberia). Part One: Subfamilies <tp:taxon-name><tp:taxon-name-part taxon-name-part-type="subfamily">Donaciinae</tp:taxon-name-part></tp:taxon-name>, <tp:taxon-name><tp:taxon-name-part taxon-name-part-type="subfamily">Criocerinae</tp:taxon-name-part></tp:taxon-name>, <tp:taxon-name><tp:taxon-name-part taxon-name-part-type="subfamily">Cassidinae</tp:taxon-name-part></tp:taxon-name> and <tp:taxon-name><tp:taxon-name-part taxon-name-part-type="subfamily">Chrysomelinae</tp:taxon-name-part></tp:taxon-name>.</article-title><source>Entomologist’s Gazette</source><volume>69</volume>(<issue>2</issue>): <fpage>123</fpage>–<lpage>145</lpage>. <ext-link xlink:href="10.31184/G00138894.692.1664" ext-link-type="doi" xlink:type="simple">https://doi.org/10.31184/G00138894.692.1664</ext-link></mixed-citation></ref></ref-list></tp:taxon-treatment>
