# Supplementary material for: Revision of the Palaearctic species of the genus Plateumaris C. G. Thomson, 1859 (Coleoptera, Chrysomelidae, Donaciinae)
Source: Zookeys. 2023 Aug 30;1177:167–233. doi: 10.3897/zookeys.1177.103214 (PMC10483391; doi:10.3897/zookeys.1177.103214)
Supplement: XML Treatment for Plateumaris caucasica [file zookeys.1177.103214-treatment12.xml]

<!DOCTYPE tp:taxon-treatment
  PUBLIC "-//TaxonX//DTD Taxonomic Treatment Publishing DTD v0 20100105//EN" "tax-treatment-NSO.dtd">
<tp:taxon-treatment xmlns:tp="http://www.plazi.org/taxpub"><tp:treatment-meta><kwd-group><label>Taxon classification</label><kwd>
                  <named-content content-type="kingdom">Animalia</named-content>
                </kwd><kwd>
                  <named-content content-type="order">Coleoptera</named-content>
                </kwd><kwd>
                  <named-content content-type="family">Chrysomelidae</named-content>
                </kwd></kwd-group><mixed-citation publication-type="journal"><person-group><name><surname>Geiser</surname><given-names>Elisabeth</given-names></name></person-group><article-title>Revision of the Palaearctic species of the genus <italic><tp:taxon-name><tp:taxon-name-part taxon-name-part-type="genus" reg="Plateumaris">Plateumaris</tp:taxon-name-part></tp:taxon-name></italic> C. G. Thomson, 1859 (<tp:taxon-name><tp:taxon-name-part taxon-name-part-type="order">Coleoptera</tp:taxon-name-part></tp:taxon-name>, <tp:taxon-name><tp:taxon-name-part taxon-name-part-type="family">Chrysomelidae</tp:taxon-name-part></tp:taxon-name>, <tp:taxon-name><tp:taxon-name-part taxon-name-part-type="subfamily">Donaciinae</tp:taxon-name-part></tp:taxon-name>)</article-title><source>Zookeys</source><day>30</day><month>08</month><year>2023</year><volume>1177</volume><fpage>167</fpage><lpage>233</lpage><pub-id pub-id-type="doi">10.3897/zookeys.1177.103214</pub-id></mixed-citation></tp:treatment-meta><tp:nomenclature><tp:taxon-name>
                <object-id xmlns:xlink="http://www.w3.org/1999/xlink" content-type="arpha" xlink:type="simple">AFDC93ED-6C5C-53FD-A8F9-0F84A0EA8B87</object-id>
                <tp:taxon-name-part taxon-name-part-type="genus" reg="Plateumaris">Plateumaris</tp:taxon-name-part>
                <tp:taxon-name-part taxon-name-part-type="species" reg="caucasica">caucasica</tp:taxon-name-part>
              </tp:taxon-name><tp:taxon-authority>Zaitzev, 1930</tp:taxon-authority><tp:taxon-status xmlns:xlink="http://www.w3.org/1999/xlink" xlink:type="simple">syn. nov.</tp:taxon-status></tp:nomenclature><tp:treatment-sec sec-type="type locality" id="SECID0EFDHK"><title>Type locality.</title><p>Russia: Stavropol and Dagestan.</p></tp:treatment-sec><tp:treatment-sec sec-type="type material" id="SECID0EKDHK"><title>Type material.</title><p><bold><italic>Type series</italic></bold>: Russia • 4 <abbrev xmlns:xlink="http://www.w3.org/1999/xlink" xlink:title="specimen(s)" id="ABBRID0EVDHK" xlink:type="simple">ex</abbrev>; Ciscaucasia, Stavropol; Apr 1905; DM Maljuzhenko <abbrev xmlns:xlink="http://www.w3.org/1999/xlink" xlink:title="legit" id="ABBRID0EZDHK" xlink:type="simple">leg</abbrev>.; Russia • 5 <abbrev xmlns:xlink="http://www.w3.org/1999/xlink" xlink:title="specimen(s)" id="ABBRID0E4DHK" xlink:type="simple">ex</abbrev>; Daghestan, Chasav-jurt; E. Koenig <abbrev xmlns:xlink="http://www.w3.org/1999/xlink" xlink:title="legit" id="ABBRID0EBEHK" xlink:type="simple">leg</abbrev>.</p></tp:treatment-sec><tp:treatment-sec sec-type="remarks" id="SECID0EFEHK"><title>Remarks.</title><p>According to <xref ref-type="bibr" rid="B138">Zaitzev (1930)</xref> these specimens were stored in the “Collection of the Georgian Museum”. The currently depository is unknown.</p><p><xref ref-type="bibr" rid="B33">Geiser (in press)</xref> and <xref ref-type="bibr" rid="B34">Geiser and Bezděk (in press)</xref> treated <italic><tp:taxon-name><tp:taxon-name-part taxon-name-part-type="genus" reg="Plateumaris">P.</tp:taxon-name-part><tp:taxon-name-part taxon-name-part-type="species" reg="caucasica">caucasica</tp:taxon-name-part></tp:taxon-name></italic> as a synonym of <italic><tp:taxon-name><tp:taxon-name-part taxon-name-part-type="genus" reg="Plateumaris">P.</tp:taxon-name-part><tp:taxon-name-part taxon-name-part-type="species" reg="sericea">sericea</tp:taxon-name-part></tp:taxon-name></italic> “based on study of comparative material, descriptions, and of biogeographical research“. <xref ref-type="bibr" rid="B138">Zaitzev (1930)</xref> described a new species <italic><tp:taxon-name><tp:taxon-name-part taxon-name-part-type="genus" reg="Plateumaris">Plateumaris</tp:taxon-name-part><tp:taxon-name-part taxon-name-part-type="species" reg="caucasica">caucasica</tp:taxon-name-part></tp:taxon-name></italic> (see <xref ref-type="bibr" rid="B35">Geiser and Geiser 2023</xref>) based on reddish parts of the antennomeres and legs. Additionally, he stated as different characters: “a more rugose pronotum (almost like <italic><tp:taxon-name><tp:taxon-name-part taxon-name-part-type="genus" reg="Plateumaris">P.</tp:taxon-name-part><tp:taxon-name-part taxon-name-part-type="species" reg="discolor">discolor</tp:taxon-name-part></tp:taxon-name></italic>)” and “compared with <italic><tp:taxon-name><tp:taxon-name-part taxon-name-part-type="genus" reg="Plateumaris">P.</tp:taxon-name-part><tp:taxon-name-part taxon-name-part-type="species" reg="discolor">discolor</tp:taxon-name-part></tp:taxon-name></italic> more slender antennae, the fourth antennomere which is twice as large as the second”. Also, he stated, it is a “intermediate species between <italic><tp:taxon-name><tp:taxon-name-part taxon-name-part-type="genus" reg="Plateumaris"/><tp:taxon-name-part taxon-name-part-type="species" reg="sericea">sericea</tp:taxon-name-part></tp:taxon-name></italic> L. and <italic><tp:taxon-name><tp:taxon-name-part taxon-name-part-type="genus" reg="Plateumaris"/><tp:taxon-name-part taxon-name-part-type="species" reg="discolor">discolor</tp:taxon-name-part></tp:taxon-name></italic> Panz.”</p><p>As I explained in “General remarks on synonyms of <italic><tp:taxon-name><tp:taxon-name-part taxon-name-part-type="genus" reg="Plateumaris">Plateumaris</tp:taxon-name-part><tp:taxon-name-part taxon-name-part-type="species" reg="sericea">sericea</tp:taxon-name-part></tp:taxon-name></italic>” above, this is a typical example of establishing a new “species” on colour characters. The other mentioned “different” characters are completely within the variation range of <italic><tp:taxon-name><tp:taxon-name-part taxon-name-part-type="genus" reg="Plateumaris">P.</tp:taxon-name-part><tp:taxon-name-part taxon-name-part-type="species" reg="sericea">sericea</tp:taxon-name-part></tp:taxon-name></italic> or characteristic of this species. The morphology of the aedeagus is also completely within the variation range of <italic><tp:taxon-name><tp:taxon-name-part taxon-name-part-type="genus" reg="Plateumaris">P.</tp:taxon-name-part><tp:taxon-name-part taxon-name-part-type="species" reg="sericea">sericea</tp:taxon-name-part></tp:taxon-name></italic>. In the same area also typical <italic><tp:taxon-name><tp:taxon-name-part taxon-name-part-type="genus" reg="Plateumaris">P.</tp:taxon-name-part><tp:taxon-name-part taxon-name-part-type="species" reg="sericea">sericea</tp:taxon-name-part></tp:taxon-name></italic> (that is: with completely metallic antennae and legs) could be found, the colour variation form “<italic><tp:taxon-name><tp:taxon-name-part taxon-name-part-type="genus" reg="Plateumaris">P.</tp:taxon-name-part><tp:taxon-name-part taxon-name-part-type="species" reg="sericea">sericea</tp:taxon-name-part><tp:taxon-name-part taxon-name-part-type="subspecies" reg="caucasica">caucasica</tp:taxon-name-part></tp:taxon-name></italic>” could not even be a subspecies.</p><p>Zaitzev assumed that <italic><tp:taxon-name><tp:taxon-name-part taxon-name-part-type="genus" reg="Plateumaris">Plateumaris</tp:taxon-name-part><tp:taxon-name-part taxon-name-part-type="species" reg="caucasica">caucasica</tp:taxon-name-part></tp:taxon-name></italic> is also “very close” to <italic><tp:taxon-name><tp:taxon-name-part taxon-name-part-type="genus" reg="Plateumaris">P.</tp:taxon-name-part><tp:taxon-name-part taxon-name-part-type="species" reg="annularis">annularis</tp:taxon-name-part></tp:taxon-name></italic>, because both have a red base at their antennomeres and legs which are partly reddish brown. To the credit of Zaitzev it is necessary to mention that he had doubts if <italic><tp:taxon-name><tp:taxon-name-part taxon-name-part-type="genus" reg="Plateumaris">P.</tp:taxon-name-part><tp:taxon-name-part taxon-name-part-type="species" reg="caucasica">caucasica</tp:taxon-name-part></tp:taxon-name></italic> is really a new species or a synonym to <italic><tp:taxon-name><tp:taxon-name-part taxon-name-part-type="genus" reg="Plateumaris">P.</tp:taxon-name-part><tp:taxon-name-part taxon-name-part-type="species" reg="annularis">annularis</tp:taxon-name-part></tp:taxon-name></italic>. He suggested to treat it as a new species until further knowledge is available about the East Siberian <italic><tp:taxon-name><tp:taxon-name-part taxon-name-part-type="genus" reg="Plateumaris">Plateumaris</tp:taxon-name-part></tp:taxon-name></italic> species.</p><p><italic><tp:taxon-name><tp:taxon-name-part taxon-name-part-type="genus" reg="Plateumaris">Plateumaris</tp:taxon-name-part><tp:taxon-name-part taxon-name-part-type="species" reg="annularis">annularis</tp:taxon-name-part></tp:taxon-name></italic> was synonymised by <xref ref-type="bibr" rid="B73">Kolossow (1930)</xref> with <italic><tp:taxon-name><tp:taxon-name-part taxon-name-part-type="genus" reg="Plateumaris">P.</tp:taxon-name-part><tp:taxon-name-part taxon-name-part-type="species" reg="roscida">roscida</tp:taxon-name-part></tp:taxon-name></italic> (see there for details). <xref ref-type="bibr" rid="B6">Askevold (1991)</xref> suggested that “<italic><tp:taxon-name><tp:taxon-name-part taxon-name-part-type="genus" reg="Donacia">Donacia</tp:taxon-name-part><tp:taxon-name-part taxon-name-part-type="species" reg="caucasica">caucasica</tp:taxon-name-part></tp:taxon-name></italic> (<xref ref-type="bibr" rid="B138">Zaitzev) (1930</xref>: 11)” [sic! it was described it as <italic><tp:taxon-name><tp:taxon-name-part taxon-name-part-type="genus" reg="Plateumaris">Plateumaris</tp:taxon-name-part></tp:taxon-name></italic> and not as <italic><tp:taxon-name><tp:taxon-name-part taxon-name-part-type="genus" reg="Donacia">Donacia</tp:taxon-name-part></tp:taxon-name></italic>] is a “possible new synonym” to <italic><tp:taxon-name><tp:taxon-name-part taxon-name-part-type="genus" reg="Plateumaris">P.</tp:taxon-name-part><tp:taxon-name-part taxon-name-part-type="species" reg="roscida">roscida</tp:taxon-name-part></tp:taxon-name></italic>. He argued that both have the red base of the antennomeres and the description of Zaitzev agrees well with specimens of <italic><tp:taxon-name><tp:taxon-name-part taxon-name-part-type="genus" reg="Plateumaris">P.</tp:taxon-name-part><tp:taxon-name-part taxon-name-part-type="species" reg="roscida">roscida</tp:taxon-name-part></tp:taxon-name></italic>, but he had doubts because <italic><tp:taxon-name><tp:taxon-name-part taxon-name-part-type="genus" reg="Plateumaris">P.</tp:taxon-name-part><tp:taxon-name-part taxon-name-part-type="species" reg="roscida">roscida</tp:taxon-name-part></tp:taxon-name></italic> is known only from Asia east of lake Baikal whereas <italic><tp:taxon-name><tp:taxon-name-part taxon-name-part-type="genus" reg="Plateumaris">P.</tp:taxon-name-part><tp:taxon-name-part taxon-name-part-type="species" reg="caucasica">caucasica</tp:taxon-name-part></tp:taxon-name></italic> only occurs in the Caucasus region.</p><p>First, it is actually biogeographically implausible that these two species should be synonyms. Second, the pygidium is emarginate in <italic><tp:taxon-name><tp:taxon-name-part taxon-name-part-type="genus" reg="Plateumaris">P.</tp:taxon-name-part><tp:taxon-name-part taxon-name-part-type="species" reg="roscida">roscida</tp:taxon-name-part></tp:taxon-name></italic> and not emarginate in <italic><tp:taxon-name><tp:taxon-name-part taxon-name-part-type="genus" reg="Plateumaris">P.</tp:taxon-name-part><tp:taxon-name-part taxon-name-part-type="species" reg="caucasica">caucasica</tp:taxon-name-part></tp:taxon-name></italic> in both sexes. Third, the aedeagi of <italic><tp:taxon-name><tp:taxon-name-part taxon-name-part-type="genus" reg="Plateumaris">P.</tp:taxon-name-part><tp:taxon-name-part taxon-name-part-type="species" reg="roscida">roscida</tp:taxon-name-part></tp:taxon-name></italic> and <italic><tp:taxon-name><tp:taxon-name-part taxon-name-part-type="genus" reg="Plateumaris">P.</tp:taxon-name-part><tp:taxon-name-part taxon-name-part-type="species" reg="caucasica">caucasica</tp:taxon-name-part></tp:taxon-name></italic> are strikingly different. For the median lobe of <italic><tp:taxon-name><tp:taxon-name-part taxon-name-part-type="genus" reg="Plateumaris">P.</tp:taxon-name-part><tp:taxon-name-part taxon-name-part-type="species" reg="roscida">roscida</tp:taxon-name-part></tp:taxon-name></italic> see Fig. <xref ref-type="fig" rid="F9">9</xref>. The median lobe of <italic><tp:taxon-name><tp:taxon-name-part taxon-name-part-type="genus" reg="Plateumaris">P.</tp:taxon-name-part><tp:taxon-name-part taxon-name-part-type="species" reg="caucasica">caucasica</tp:taxon-name-part></tp:taxon-name></italic> fits well into the variation range of <italic><tp:taxon-name><tp:taxon-name-part taxon-name-part-type="genus" reg="Plateumaris">P.</tp:taxon-name-part><tp:taxon-name-part taxon-name-part-type="species" reg="sericea">sericea</tp:taxon-name-part></tp:taxon-name></italic> (Fig. <xref ref-type="fig" rid="F11">11D, E</xref>). Therefore <italic><tp:taxon-name><tp:taxon-name-part taxon-name-part-type="genus" reg="Plateumaris">P.</tp:taxon-name-part><tp:taxon-name-part taxon-name-part-type="species" reg="caucasica">caucasica</tp:taxon-name-part></tp:taxon-name></italic> is a synonym of <italic><tp:taxon-name><tp:taxon-name-part taxon-name-part-type="genus" reg="Plateumaris">P.</tp:taxon-name-part><tp:taxon-name-part taxon-name-part-type="species" reg="sericea">sericea</tp:taxon-name-part></tp:taxon-name></italic>.</p><p><xref ref-type="bibr" rid="B13">Bieńkowski (2014)</xref> stated in his identification key at <italic><tp:taxon-name><tp:taxon-name-part taxon-name-part-type="genus" reg="Plateumaris">P.</tp:taxon-name-part><tp:taxon-name-part taxon-name-part-type="species" reg="sericea">sericea</tp:taxon-name-part></tp:taxon-name></italic>: The taxonomic status of the subspecies <tp:taxon-name><tp:taxon-name-part taxon-name-part-type="genus" reg="Plateumaris"/><tp:taxon-name-part taxon-name-part-type="species" reg="sericea"/><tp:taxon-name-part taxon-name-part-type="subspecies" reg="caucasica">caucasica</tp:taxon-name-part></tp:taxon-name> and <italic><tp:taxon-name><tp:taxon-name-part taxon-name-part-type="genus" reg="Plateumaris"/><tp:taxon-name-part taxon-name-part-type="species" reg="sericea"/><tp:taxon-name-part taxon-name-part-type="subspecies" reg="sibirica">sibirica</tp:taxon-name-part></tp:taxon-name></italic> needs further studies. This has been done here for <italic><tp:taxon-name><tp:taxon-name-part taxon-name-part-type="genus" reg="Plateumaris"/><tp:taxon-name-part taxon-name-part-type="species" reg="sericea"/><tp:taxon-name-part taxon-name-part-type="subspecies" reg="caucasica">caucasica</tp:taxon-name-part></tp:taxon-name></italic> and <italic><tp:taxon-name><tp:taxon-name-part taxon-name-part-type="genus" reg="Plateumaris"/><tp:taxon-name-part taxon-name-part-type="species" reg="sericea"/><tp:taxon-name-part taxon-name-part-type="subspecies" reg="sibirica">sibirica</tp:taxon-name-part></tp:taxon-name></italic> (see below).</p></tp:treatment-sec><tp:treatment-sec sec-type="material" id="SECID0ESTHK"><title>Material examined.</title><p>More than 30 specimens from the Caucasus region (north and south) labelled as “<italic><tp:taxon-name><tp:taxon-name-part taxon-name-part-type="genus" reg="Plateumaris">P.</tp:taxon-name-part><tp:taxon-name-part taxon-name-part-type="species" reg="caucasica">caucasica</tp:taxon-name-part></tp:taxon-name></italic>”, “<italic><tp:taxon-name><tp:taxon-name-part taxon-name-part-type="genus" reg="Plateumaris">P.</tp:taxon-name-part><tp:taxon-name-part taxon-name-part-type="species" reg="sericea">sericea</tp:taxon-name-part><tp:taxon-name-part taxon-name-part-type="subspecies" reg="caucasica">caucasica</tp:taxon-name-part></tp:taxon-name></italic>” or “<italic><tp:taxon-name><tp:taxon-name-part taxon-name-part-type="genus" reg="Plateumaris">P.</tp:taxon-name-part><tp:taxon-name-part taxon-name-part-type="species" reg="roscida">roscida</tp:taxon-name-part></tp:taxon-name></italic>” which were all clearly <italic><tp:taxon-name><tp:taxon-name-part taxon-name-part-type="genus" reg="Plateumaris">P.</tp:taxon-name-part><tp:taxon-name-part taxon-name-part-type="species" reg="sericea">sericea</tp:taxon-name-part></tp:taxon-name></italic>.</p></tp:treatment-sec><tp:treatment-sec><!--Section generated to contain objects referenced in tp:taxon-treatment.--><fig id="F9" position="float" orientation="portrait"><object-id xmlns:xlink="http://www.w3.org/1999/xlink" content-type="doi" xlink:type="simple">10.3897/zookeys.1177.103214.figure9</object-id><object-id xmlns:xlink="http://www.w3.org/1999/xlink" content-type="arpha" xlink:type="simple">37115F2A-14BF-5263-8C8A-23D831CD050E</object-id><label>Figure 9.</label><caption><p><italic><tp:taxon-name><tp:taxon-name-part taxon-name-part-type="genus" reg="Plateumaris">Plateumaris</tp:taxon-name-part><tp:taxon-name-part taxon-name-part-type="species" reg="roscida">roscida</tp:taxon-name-part></tp:taxon-name></italic> aedeagus, photographed from different angles and drawings in frontal view <bold>A, B</bold> specimen from Primorsky Krai (ZMS) <bold>C</bold> specimen from Amur Oblast (<named-content xmlns:xlink="http://www.w3.org/1999/xlink" content-type="dwc:institutional_code" xlink:title="Natural History Museum, Basel, Switzerland" xlink:href="http://grbio.org/institution/naturhistorisches-museum-basel-0" xlink:type="simple">NHMB</named-content>) <bold>D</bold> median lobe <bold>E</bold> cap of tegmen (<bold>A–C</bold> photographs by E. Geiser, <bold>D, E</bold> drawings by G. Geiser). Scale bars: 1 mm.</p></caption><graphic xmlns:xlink="http://www.w3.org/1999/xlink" xlink:href="zookeys-1177-167_article-103214__-g009.jpg" position="float" orientation="portrait" xlink:type="simple" id="oo_898844.jpg"><uri content-type="original_file" xlink:type="simple">https://binary.pensoft.net/fig/898844</uri></graphic></fig><fig id="F11" position="float" orientation="portrait"><object-id xmlns:xlink="http://www.w3.org/1999/xlink" content-type="doi" xlink:type="simple">10.3897/zookeys.1177.103214.figure11</object-id><object-id xmlns:xlink="http://www.w3.org/1999/xlink" content-type="arpha" xlink:type="simple">EB600437-A6B9-57F7-BDF8-764D326C6F06</object-id><label>Figure 11.</label><caption><p><italic><tp:taxon-name><tp:taxon-name-part taxon-name-part-type="genus" reg="Plateumaris">Plateumaris</tp:taxon-name-part><tp:taxon-name-part taxon-name-part-type="species" reg="sericea">sericea</tp:taxon-name-part></tp:taxon-name></italic><bold>A–C</bold> habitus illustrating variability in colours, but there are more <bold>D, E</bold> aedeagus: two examples of the variability of the shape of the median lobe (photographs by K. Matsumoto). Scale bars: one unit – 1 mm.</p></caption><graphic xmlns:xlink="http://www.w3.org/1999/xlink" xlink:href="zookeys-1177-167_article-103214__-g011.jpg" position="float" orientation="portrait" xlink:type="simple" id="oo_898846.jpg"><uri content-type="original_file" xlink:type="simple">https://binary.pensoft.net/fig/898846</uri></graphic></fig></tp:treatment-sec><ref-list><ref id="B138"><mixed-citation xmlns:xlink="http://www.w3.org/1999/xlink" xlink:type="simple"><person-group><name name-style="western"><surname>Zaitzev</surname><given-names>FA</given-names></name></person-group> (<year>1930</year>) <article-title>K rasprostraneniyu na Kavkaze vidov triby <tp:taxon-name><tp:taxon-name-part taxon-name-part-type="tribe">Donaciini</tp:taxon-name-part></tp:taxon-name> (<tp:taxon-name><tp:taxon-name-part taxon-name-part-type="order">Coleoptera</tp:taxon-name-part></tp:taxon-name>, <tp:taxon-name><tp:taxon-name-part taxon-name-part-type="family">Chrysomelidae</tp:taxon-name-part></tp:taxon-name>).</article-title><source>Bulletin du Musée de GeoPedriliargie</source><volume>5</volume>: <fpage>105</fpage>–<lpage>114</lpage>.</mixed-citation></ref><ref id="B33"><mixed-citation xmlns:xlink="http://www.w3.org/1999/xlink" xlink:type="simple"><person-group><name name-style="western"><surname>Geiser</surname><given-names>E</given-names></name></person-group> (<year>in press</year>) <tp:taxon-name><tp:taxon-name-part taxon-name-part-type="subfamily">Donaciinae</tp:taxon-name-part></tp:taxon-name>. In: Bezděk J, Sekerka L (Eds) Catalogue of Palaearctic <tp:taxon-name><tp:taxon-name-part taxon-name-part-type="order">Coleoptera</tp:taxon-name-part></tp:taxon-name>. Volume 6/2. Revised and updated Second Edition. <tp:taxon-name><tp:taxon-name-part taxon-name-part-type="superfamily">Chrysomeloidea</tp:taxon-name-part></tp:taxon-name> II (<tp:taxon-name><tp:taxon-name-part taxon-name-part-type="family">Megalopodidae</tp:taxon-name-part></tp:taxon-name>, <tp:taxon-name><tp:taxon-name-part taxon-name-part-type="family">Orsodacnidae</tp:taxon-name-part></tp:taxon-name>, <tp:taxon-name><tp:taxon-name-part taxon-name-part-type="family">Chrysomelidae</tp:taxon-name-part></tp:taxon-name>). Brill, Leiden.</mixed-citation></ref><ref id="B34"><mixed-citation xmlns:xlink="http://www.w3.org/1999/xlink" xlink:type="simple"><person-group><name name-style="western"><surname>Geiser</surname><given-names>E</given-names></name><name name-style="western"><surname>Bezděk</surname><given-names>J</given-names></name></person-group> (<year>in press</year>) <tp:taxon-name><tp:taxon-name-part taxon-name-part-type="subfamily">Donaciinae</tp:taxon-name-part></tp:taxon-name>. In: Bezděk J, Sekerka L (Eds) Catalogue of Palaearctic <tp:taxon-name><tp:taxon-name-part taxon-name-part-type="order">Coleoptera</tp:taxon-name-part></tp:taxon-name>. Volume 6/2. Revised and updated 2<sup>nd</sup> Edn. <tp:taxon-name><tp:taxon-name-part taxon-name-part-type="superfamily">Chrysomeloidea</tp:taxon-name-part></tp:taxon-name> II (<tp:taxon-name><tp:taxon-name-part taxon-name-part-type="family">Megalopodidae</tp:taxon-name-part></tp:taxon-name>, <tp:taxon-name><tp:taxon-name-part taxon-name-part-type="family">Orsodacnidae</tp:taxon-name-part></tp:taxon-name>, <tp:taxon-name><tp:taxon-name-part taxon-name-part-type="family">Chrysomelidae</tp:taxon-name-part></tp:taxon-name>). Brill, Leiden.</mixed-citation></ref><ref id="B35"><mixed-citation xmlns:xlink="http://www.w3.org/1999/xlink" xlink:type="simple"><person-group><name name-style="western"><surname>Geiser</surname><given-names>E</given-names></name><name name-style="western"><surname>Geiser</surname><given-names>R</given-names></name></person-group> (<year>2023</year>) <article-title>Original descriptions of Palaearctic species of the genus <italic><tp:taxon-name><tp:taxon-name-part taxon-name-part-type="genus">Plateumaris</tp:taxon-name-part></tp:taxon-name></italic> C. G. Thomson, 1859 (<tp:taxon-name><tp:taxon-name-part taxon-name-part-type="order">Coleoptera</tp:taxon-name-part></tp:taxon-name>, <tp:taxon-name><tp:taxon-name-part taxon-name-part-type="family">Chrysomelidae</tp:taxon-name-part></tp:taxon-name>, <tp:taxon-name><tp:taxon-name-part taxon-name-part-type="subfamily">Donaciinae</tp:taxon-name-part></tp:taxon-name>) and their translations.</article-title> In: <person-group><name name-style="western"><surname>Chaboo</surname><given-names>CS</given-names></name><name name-style="western"><surname>Schmitt</surname><given-names>M</given-names></name></person-group> (<role>Eds</role>) <issue-title>Research on Chrysomelidae 9.</issue-title><source>ZooKeys</source><volume>1177</volume>: <fpage>235</fpage>–<lpage>258</lpage>. <ext-link xlink:type="simple" ext-link-type="doi" xlink:href="10.3897/zookeys.1177.103212">https://doi.org/10.3897/zookeys.1177.103212</ext-link></mixed-citation></ref><ref id="B73"><mixed-citation xmlns:xlink="http://www.w3.org/1999/xlink" xlink:type="simple"><person-group><name name-style="western"><surname>Kolossow</surname><given-names>J</given-names></name></person-group> (<year>1930</year>) <article-title>Annotationes de quibusdam <tp:taxon-name><tp:taxon-name-part taxon-name-part-type="tribe">Donaciini</tp:taxon-name-part></tp:taxon-name>. Coleopterologisches Zentralbl. Bd. 5. Organ für systematische Coleropterologie der paläarktischen Zone.</article-title><source>Herausgegeben von Hans Wagner</source><volume>5</volume>(<issue>1</issue>): <fpage>28</fpage>–<lpage>29</lpage>.</mixed-citation></ref><ref id="B6"><mixed-citation xmlns:xlink="http://www.w3.org/1999/xlink" xlink:type="simple"><person-group><name name-style="western"><surname>Askevold</surname><given-names>IS</given-names></name></person-group> (<year>1991</year>) Classification, Reconstructed Phylogeny, and Geographic History of the New World Members of <italic><tp:taxon-name><tp:taxon-name-part taxon-name-part-type="genus">Plateumaris</tp:taxon-name-part></tp:taxon-name></italic> Thomson, 1859 (<tp:taxon-name><tp:taxon-name-part taxon-name-part-type="order">Coleoptera</tp:taxon-name-part></tp:taxon-name>: <tp:taxon-name><tp:taxon-name-part taxon-name-part-type="family">Chrysomelidae</tp:taxon-name-part></tp:taxon-name>: <tp:taxon-name><tp:taxon-name-part taxon-name-part-type="subfamily">Donaciinae</tp:taxon-name-part></tp:taxon-name>). Memoirs of the Entomological Society of Canada 157(S157): 5–175. <ext-link xlink:href="10.4039/entm123157fv" ext-link-type="doi" xlink:type="simple">https://doi.org/10.4039/entm123157fv</ext-link></mixed-citation></ref><ref id="B13"><mixed-citation xmlns:xlink="http://www.w3.org/1999/xlink" xlink:type="simple"><person-group><name name-style="western"><surname>Bieńkowski</surname><given-names>AO</given-names></name></person-group> (<year>2014</year>) <source>Reed Beetles (<tp:taxon-name><tp:taxon-name-part taxon-name-part-type="order">Coleoptera</tp:taxon-name-part></tp:taxon-name>: <tp:taxon-name><tp:taxon-name-part taxon-name-part-type="family">Chrysomelidae</tp:taxon-name-part></tp:taxon-name>: <tp:taxon-name><tp:taxon-name-part taxon-name-part-type="subfamily">Donaciinae</tp:taxon-name-part></tp:taxon-name>) [in Russian].</source><publisher-name>Publishing Company Mukhametov GV</publisher-name>, <publisher-loc>Livny</publisher-loc>, <size units="page">380 pp</size>.</mixed-citation></ref></ref-list></tp:taxon-treatment>
