# Supplementary material for: Revision of the Palaearctic species of the genus Plateumaris C. G. Thomson, 1859 (Coleoptera, Chrysomelidae, Donaciinae)
Source: Zookeys. 2023 Aug 30;1177:167–233. doi: 10.3897/zookeys.1177.103214 (PMC10483391; doi:10.3897/zookeys.1177.103214)
Supplement: XML Treatment for Plateumaris shirahatai [file zookeys.1177.103214-treatment15.xml]

<!DOCTYPE tp:taxon-treatment
  PUBLIC "-//TaxonX//DTD Taxonomic Treatment Publishing DTD v0 20100105//EN" "tax-treatment-NSO.dtd">
<tp:taxon-treatment xmlns:tp="http://www.plazi.org/taxpub"><tp:treatment-meta><kwd-group><label>Taxon classification</label><kwd>
                  <named-content content-type="kingdom">Animalia</named-content>
                </kwd><kwd>
                  <named-content content-type="order">Coleoptera</named-content>
                </kwd><kwd>
                  <named-content content-type="family">Chrysomelidae</named-content>
                </kwd></kwd-group><mixed-citation publication-type="journal"><person-group><name><surname>Geiser</surname><given-names>Elisabeth</given-names></name></person-group><article-title>Revision of the Palaearctic species of the genus <italic><tp:taxon-name><tp:taxon-name-part taxon-name-part-type="genus" reg="Plateumaris">Plateumaris</tp:taxon-name-part></tp:taxon-name></italic> C. G. Thomson, 1859 (<tp:taxon-name><tp:taxon-name-part taxon-name-part-type="order">Coleoptera</tp:taxon-name-part></tp:taxon-name>, <tp:taxon-name><tp:taxon-name-part taxon-name-part-type="family">Chrysomelidae</tp:taxon-name-part></tp:taxon-name>, <tp:taxon-name><tp:taxon-name-part taxon-name-part-type="subfamily">Donaciinae</tp:taxon-name-part></tp:taxon-name>)</article-title><source>Zookeys</source><day>30</day><month>08</month><year>2023</year><volume>1177</volume><fpage>167</fpage><lpage>233</lpage><pub-id pub-id-type="doi">10.3897/zookeys.1177.103214</pub-id></mixed-citation></tp:treatment-meta><tp:nomenclature><tp:taxon-name>
                <object-id xmlns:xlink="http://www.w3.org/1999/xlink" content-type="arpha" xlink:type="simple">239F4F88-114B-5939-BA4F-42ED8639E875</object-id>
                <tp:taxon-name-part taxon-name-part-type="genus" reg="Plateumaris">Plateumaris</tp:taxon-name-part>
                <tp:taxon-name-part taxon-name-part-type="species" reg="shirahatai">shirahatai</tp:taxon-name-part>
              </tp:taxon-name><tp:taxon-authority>Kimoto, 1971</tp:taxon-authority><xref ref-type="fig" rid="F13">Fig. 13</xref><tp:nomenclature-citation-list><tp:nomenclature-citation><tp:taxon-name>
                    <tp:taxon-name-part taxon-name-part-type="genus" reg="Plateumaris">Plateumaris</tp:taxon-name-part>
                    <tp:taxon-name-part taxon-name-part-type="species" reg="shirahatai">shirahatai</tp:taxon-name-part>
                  </tp:taxon-name><comment>Kimoto, 1971: 1.</comment></tp:nomenclature-citation><tp:nomenclature-citation><tp:taxon-name>
                    <tp:taxon-name-part taxon-name-part-type="genus" reg="Plateumaris">Plateumaris</tp:taxon-name-part>
                    <tp:taxon-name-part taxon-name-part-type="species" reg="macropenis">macropenis</tp:taxon-name-part>
                  </tp:taxon-name><comment>Nakane, 1999: 45.</comment></tp:nomenclature-citation><tp:nomenclature-citation><tp:taxon-name>
                    <tp:taxon-name-part taxon-name-part-type="genus" reg="Plateumaris"/>
                    <tp:taxon-name-part taxon-name-part-type="species" reg="obsoleta"/>
                  </tp:taxon-name><comment>? <tp:taxon-name><tp:taxon-name-part taxon-name-part-type="genus" reg="Plateumaris">Plateumaris</tp:taxon-name-part><tp:taxon-name-part taxon-name-part-type="species" reg="obsoleta">obsoleta</tp:taxon-name-part></tp:taxon-name> Jacobson, 1894. </comment></tp:nomenclature-citation></tp:nomenclature-citation-list></tp:nomenclature><tp:treatment-sec sec-type="Type localities" id="SECID0EZSAM"><title>Type localities.</title><p><italic><tp:taxon-name><tp:taxon-name-part taxon-name-part-type="genus" reg="Plateumaris">Plateumaris</tp:taxon-name-part><tp:taxon-name-part taxon-name-part-type="species" reg="shirahatai">shirahatai</tp:taxon-name-part></tp:taxon-name></italic>: Japan, Honshu, Yamagata Prefecture, Shizu, Gassan; <italic><tp:taxon-name><tp:taxon-name-part taxon-name-part-type="genus" reg="Plateumaris">Plateumaris</tp:taxon-name-part><tp:taxon-name-part taxon-name-part-type="species" reg="macropenis">macropenis</tp:taxon-name-part></tp:taxon-name></italic>: Japan, Honshu, Oze.</p></tp:treatment-sec><tp:treatment-sec sec-type="type material" id="SECID0EVTAM"><title>Type material.</title><p><bold><italic>Holotype</italic></bold> of <italic><tp:taxon-name><tp:taxon-name-part taxon-name-part-type="genus" reg="Plateumaris">P.</tp:taxon-name-part><tp:taxon-name-part taxon-name-part-type="species" reg="shirahatai">shirahatai</tp:taxon-name-part></tp:taxon-name></italic>: Japan • 1♂, Yamagata Prefecture, Shizu, Gassan; 17 Jun 1960; K. Shirahata <abbrev xmlns:xlink="http://www.w3.org/1999/xlink" xlink:title="legit" id="ABBRID0ELUAM" xlink:type="simple">leg</abbrev>.; Entomological Laboratory, Faculty of Agriculture, Kyushu University, Fukuoka. The holotype was not examined.</p><p><bold><italic>Paratype</italic>.</bold> Japan • 3 ♀; same data as for the holotype; Japanese Insect Collection No. 21963, <named-content xmlns:xlink="http://www.w3.org/1999/xlink" content-type="dwc:institutional_code" xlink:title="Royal Belgian Institute of Natural Sciences, Brussels, Belgium" xlink:href="http://grbio.org/institution/osaka-museum-natural-history-1" xlink:type="simple">OMNH</named-content>.</p><p><bold><italic>Holotype</italic></bold> of <italic><tp:taxon-name><tp:taxon-name-part taxon-name-part-type="genus" reg="Plateumaris">P.</tp:taxon-name-part><tp:taxon-name-part taxon-name-part-type="species" reg="macropenis">macropenis</tp:taxon-name-part></tp:taxon-name></italic>. Japan • 1 ♀; Honshū, Oze; 15 Jul. 1950; H. Hasegawa <abbrev xmlns:xlink="http://www.w3.org/1999/xlink" xlink:title="legit" id="ABBRID0ENVAM" xlink:type="simple">leg</abbrev>.; <italic><tp:taxon-name><tp:taxon-name-part taxon-name-part-type="genus" reg="Plateumaris">Plateumaris</tp:taxon-name-part><tp:taxon-name-part taxon-name-part-type="species" reg="macropenis">macropenis</tp:taxon-name-part></tp:taxon-name></italic> T. Nakane <abbrev xmlns:xlink="http://www.w3.org/1999/xlink" xlink:title="determinavit" id="ABBRID0E3VAM" xlink:type="simple">det</abbrev>.; Laboratory of Systematic Entomology, Faculty of Agriculture, Hokkaido University, Sapporo, Japan.</p></tp:treatment-sec><tp:treatment-sec sec-type="Taxonomic history and synonymies" id="SECID0EAWAM"><title>Taxonomic history and synonymies.</title><p><italic><tp:taxon-name><tp:taxon-name-part taxon-name-part-type="genus" reg="Plateumaris">Plateumaris</tp:taxon-name-part><tp:taxon-name-part taxon-name-part-type="species" reg="macropenis">macropenis</tp:taxon-name-part></tp:taxon-name></italic> Nakane, 1999 was synonymized by <xref ref-type="bibr" rid="B52">Hayashi and Shiyake (2004)</xref> on page 117. The holotype of <italic><tp:taxon-name><tp:taxon-name-part taxon-name-part-type="genus" reg="Plateumaris">P.</tp:taxon-name-part><tp:taxon-name-part taxon-name-part-type="species" reg="macropenis">macropenis</tp:taxon-name-part></tp:taxon-name></italic> is a female specimen of <italic><tp:taxon-name><tp:taxon-name-part taxon-name-part-type="genus" reg="Plateumaris">P.</tp:taxon-name-part><tp:taxon-name-part taxon-name-part-type="species" reg="shirahatai">shirahatai</tp:taxon-name-part></tp:taxon-name></italic>.</p><p>? <italic><tp:taxon-name><tp:taxon-name-part taxon-name-part-type="genus" reg="Plateumaris">Plateumaris</tp:taxon-name-part><tp:taxon-name-part taxon-name-part-type="species" reg="obsoleta">obsoleta</tp:taxon-name-part></tp:taxon-name></italic> Jacobson, 1894: see below.</p></tp:treatment-sec><tp:treatment-sec sec-type="diagnosis" id="SECID0EYXAM"><title>Diagnosis.</title><p>Pronotal disc rugose, antennae, and legs entirely metallic, although in some specimens the basis of the antennomeres is reddish, A3 = 1.5–2× A2, tooth on metafemur sharp blade-like or obtuse, pygidium of females rounded, in some specimens slightly emarginate, pygidium of males emarginate or truncate, median process of endophallus notched.</p><fig id="F13" position="float" orientation="portrait"><object-id xmlns:xlink="http://www.w3.org/1999/xlink" content-type="doi" xlink:type="simple">10.3897/zookeys.1177.103214.figure13</object-id><object-id xmlns:xlink="http://www.w3.org/1999/xlink" content-type="arpha" xlink:type="simple">7F0F4878-676A-5A17-83BF-698626315730</object-id><label>Figure 13.</label><caption><p><italic><tp:taxon-name><tp:taxon-name-part taxon-name-part-type="genus" reg="Plateumaris">Plateumaris</tp:taxon-name-part><tp:taxon-name-part taxon-name-part-type="species" reg="shirahatai">shirahatai</tp:taxon-name-part></tp:taxon-name></italic><bold>A</bold> habitus (photograph by K. Matsumoto) <bold>B</bold> cap of tegmen, shape slightly variable <bold>C</bold> median lobe (<bold>B, C</bold> from <xref ref-type="bibr" rid="B50">Hayashi 2020</xref>) <bold>D, E</bold> habitus from dorsal and ventral <bold>F</bold> endophallus (<bold>D–F</bold> photographs by M Hayashi). Scale bars: one unit – 1 mm (<bold>A</bold>); 0.5 mm (<bold>B–E</bold>).</p></caption><graphic xmlns:xlink="http://www.w3.org/1999/xlink" xlink:href="zookeys-1177-167_article-103214__-g013.jpg" position="float" orientation="portrait" xlink:type="simple" id="oo_898848.jpg"><uri content-type="original_file" xlink:type="simple">https://binary.pensoft.net/fig/898848</uri></graphic></fig></tp:treatment-sec><tp:treatment-sec sec-type="description" id="SECID0ELZAM"><title>Description.</title><p><bold><italic>Size</italic></bold>: Males 6.5–7.3 mm, females 7.8–8.2 mm.</p><p><bold><italic>Colour</italic></bold>: Upper side colour very variable: blackish, blue, green, bronze, cupreous, purple, same colours as <italic><tp:taxon-name><tp:taxon-name-part taxon-name-part-type="genus" reg="Plateumaris">P.</tp:taxon-name-part><tp:taxon-name-part taxon-name-part-type="species" reg="sericea">sericea</tp:taxon-name-part></tp:taxon-name></italic>. Antennae and legs same colour as upper side, in some specimens with reddish parts near the joints.</p><p><bold><italic>Head</italic></bold>: Rugulosely punctate and pubescent, frontal calli convex, interocular area with a longitudinal median furrow.</p><p><bold><italic>Antennae</italic></bold>: Entirely metallic with same colour as dorsum, antennomeres in some specimens basically reddish, filiform, A1 robust, club-shaped, A1 = 2× A2, A3 ≅ 2× A2, A3 &lt; A4 ≤ A5.</p><p><bold><italic>Pronotum</italic></bold>: Slightly longer than broad, gradually narrowed posteriorly, dorsal surface with a pair of distinctly raised antero-lateral tubercles, and with a triangular depression medio-basally, disc punctate with transverse rugae, median line indistinct, shallowly furrowed.</p><p><bold><italic>Elytra</italic></bold>: Interstices of the rows of punctures with close oblique or transverse corrugations and showing a rugged appearance.</p><p><bold><italic>Legs</italic></bold>: Entirely metallic, same colour as dorsum, in some specimens small reddish parts at the base of the joints, tooth of metafemur prominent and blade-like but also in some specimens obtuse.</p><p><bold><italic>Pygidium</italic></bold>: Apex pubescent, apical shape in females rounded, in some specimens slightly emarginate, in males emarginate or truncate.</p><p><bold><italic>Male genitalia</italic></bold>: Median lobe of aedeagus (Fig. <xref ref-type="fig" rid="F13">13C</xref>) very similar to <italic><tp:taxon-name><tp:taxon-name-part taxon-name-part-type="genus" reg="Plateumaris">P.</tp:taxon-name-part><tp:taxon-name-part taxon-name-part-type="species" reg="sericea">sericea</tp:taxon-name-part></tp:taxon-name></italic> (Fig. <xref ref-type="fig" rid="F11">11D</xref>). Cap of tegmen rounded or slightly notched (Fig. <xref ref-type="fig" rid="F13">13B</xref>). Apex of median ejaculatory guide of the endophallus notched (Figs <xref ref-type="fig" rid="F12">12B</xref>, <xref ref-type="fig" rid="F13">13F</xref>).</p></tp:treatment-sec><tp:treatment-sec sec-type="remarks" id="SECID0EY3AM"><title>Remarks.</title><p>The only reliable feature to distinguish <italic><tp:taxon-name><tp:taxon-name-part taxon-name-part-type="genus" reg="Plateumaris">P.</tp:taxon-name-part><tp:taxon-name-part taxon-name-part-type="species" reg="shirahatai">shirahatai</tp:taxon-name-part></tp:taxon-name></italic> from <italic><tp:taxon-name><tp:taxon-name-part taxon-name-part-type="genus" reg="Plateumaris">P.</tp:taxon-name-part><tp:taxon-name-part taxon-name-part-type="species" reg="sericea">sericea</tp:taxon-name-part></tp:taxon-name></italic> is the notched apex at the median ejaculatory guide of the endophallus. The habitus of <italic><tp:taxon-name><tp:taxon-name-part taxon-name-part-type="genus" reg="Plateumaris">P.</tp:taxon-name-part><tp:taxon-name-part taxon-name-part-type="species" reg="shirahatai">shirahatai</tp:taxon-name-part></tp:taxon-name></italic> looks also very similar to <italic><tp:taxon-name><tp:taxon-name-part taxon-name-part-type="genus" reg="Plateumaris">P.</tp:taxon-name-part><tp:taxon-name-part taxon-name-part-type="species" reg="roscida">roscida</tp:taxon-name-part></tp:taxon-name></italic>, but the latter always has large red parts on the legs and antennae, and their aedeagi are remarkably different (Figs <xref ref-type="fig" rid="F9">9</xref>, <xref ref-type="fig" rid="F13">13B, C</xref>).</p></tp:treatment-sec><tp:treatment-sec sec-type="biology" id="SECID0ES5AM"><title>Biology.</title><p>The larvae feed on <italic><tp:taxon-name><tp:taxon-name-part taxon-name-part-type="genus" reg="Carex">Carex</tp:taxon-name-part></tp:taxon-name></italic> sp. (Narita, 2003). Adults were collected on the florescence of <italic><tp:taxon-name><tp:taxon-name-part taxon-name-part-type="genus" reg="Carex">Carex</tp:taxon-name-part></tp:taxon-name></italic> sp. (<xref ref-type="bibr" rid="B55">Hayashi and Tominaga 2005</xref>).</p></tp:treatment-sec><tp:treatment-sec sec-type="distribution" id="SECID0EK6AM"><title>Distribution.</title><p>East Palaearctic species. The distribution area of <italic><tp:taxon-name><tp:taxon-name-part taxon-name-part-type="genus" reg="Plateumaris">P.</tp:taxon-name-part><tp:taxon-name-part taxon-name-part-type="species" reg="shirahatai">shirahatai</tp:taxon-name-part></tp:taxon-name></italic> is situated completely within the eastern area of <italic><tp:taxon-name><tp:taxon-name-part taxon-name-part-type="genus" reg="Plateumaris">P.</tp:taxon-name-part><tp:taxon-name-part taxon-name-part-type="species" reg="sericea">sericea</tp:taxon-name-part></tp:taxon-name></italic>. Unfortunately, it is almost impossible to distinguish <italic><tp:taxon-name><tp:taxon-name-part taxon-name-part-type="genus" reg="Plateumaris">P.</tp:taxon-name-part><tp:taxon-name-part taxon-name-part-type="species" reg="shirahatai">shirahatai</tp:taxon-name-part></tp:taxon-name></italic> from <italic><tp:taxon-name><tp:taxon-name-part taxon-name-part-type="genus" reg="Plateumaris">P.</tp:taxon-name-part><tp:taxon-name-part taxon-name-part-type="species" reg="sericea">sericea</tp:taxon-name-part></tp:taxon-name></italic> without male genitalia. Both species share the same colour spectrum and same variation of the other external characters.</p><p>Records exist for Asia: China (Jilin) [new in PalCat], Japan (Hokkaido and Honshu), Mongolia [new in PalCat], Russia (Far East: Primorsky Krai, Sakhalin), South Korea, South Kuril (Etorofu).</p></tp:treatment-sec><tp:treatment-sec sec-type="New country records additional to Silfverberg (2010)" id="SECID0E4ABM"><title>New country records additional to <xref ref-type="bibr" rid="B118">Silfverberg (2010)</xref>.</title><p>China (Jilin): <xref ref-type="bibr" rid="B50">Hayashi (2020)</xref>; Jilin Province, <abbrev xmlns:xlink="http://www.w3.org/1999/xlink" xlink:title="determinavit" id="ABBRID0EMBBM" xlink:type="simple">det</abbrev>. M. Hayashi (Zoological Institute, Chinese Academy of Science, Beijing).</p><p>Mongolia: • 2 ♂♂, 1 ♀; central Mongolia, Terelj; <named-content xmlns:xlink="http://www.w3.org/1999/xlink" content-type="dwc:verbatimCoordinates" xlink:type="simple"><named-content content-type="geo-json" specific-use="{&#34;type&#34;:&#34;Point&#34;,&#34;coordinates&#34;:[107.450000,47.990000]}" id="NCID0EVBBM" xlink:type="simple">47°59'24"N, 107°27'E</named-content></named-content>; 28 Jun 2004; M. Hayashi <abbrev xmlns:xlink="http://www.w3.org/1999/xlink" xlink:title="legit" id="ABBRID0E1BBM" xlink:type="simple">leg</abbrev>.; M. Hayashi <abbrev xmlns:xlink="http://www.w3.org/1999/xlink" xlink:title="determinavit" id="ABBRID0E5BBM" xlink:type="simple">det</abbrev>.; Hoshizaki Institute for Wildlife Protection, Izumo, Japan. Remark: Some parts of this data are published in <xref ref-type="bibr" rid="B50">Hayashi (2020)</xref>. The details were obtained from M. Hayashi (pers. comm. 27 May 2020).</p><p>This recent record from central Mongolia shows clearly that the distribution area is not known until now. As <italic><tp:taxon-name><tp:taxon-name-part taxon-name-part-type="genus" reg="Plateumaris">P.</tp:taxon-name-part><tp:taxon-name-part taxon-name-part-type="species" reg="shirahatai">shirahatai</tp:taxon-name-part></tp:taxon-name></italic> was described only in 1971 it is likely that some specimens from the East Palaearctic stored in collections may be identified as <italic><tp:taxon-name><tp:taxon-name-part taxon-name-part-type="genus" reg="Plateumaris">P.</tp:taxon-name-part><tp:taxon-name-part taxon-name-part-type="species" reg="sericea">sericea</tp:taxon-name-part></tp:taxon-name></italic>.</p></tp:treatment-sec><tp:treatment-sec sec-type="material" id="SECID0E5CBM"><title>Material examined.</title><p>20 specimens from Hokkaido and Honshu.</p></tp:treatment-sec><tp:treatment-sec><!--Section generated to contain objects referenced in tp:taxon-treatment.--><fig id="F11" position="float" orientation="portrait"><object-id xmlns:xlink="http://www.w3.org/1999/xlink" content-type="doi" xlink:type="simple">10.3897/zookeys.1177.103214.figure11</object-id><object-id xmlns:xlink="http://www.w3.org/1999/xlink" content-type="arpha" xlink:type="simple">EB600437-A6B9-57F7-BDF8-764D326C6F06</object-id><label>Figure 11.</label><caption><p><italic><tp:taxon-name><tp:taxon-name-part taxon-name-part-type="genus" reg="Plateumaris">Plateumaris</tp:taxon-name-part><tp:taxon-name-part taxon-name-part-type="species" reg="sericea">sericea</tp:taxon-name-part></tp:taxon-name></italic><bold>A–C</bold> habitus illustrating variability in colours, but there are more <bold>D, E</bold> aedeagus: two examples of the variability of the shape of the median lobe (photographs by K. Matsumoto). Scale bars: one unit – 1 mm.</p></caption><graphic xmlns:xlink="http://www.w3.org/1999/xlink" xlink:href="zookeys-1177-167_article-103214__-g011.jpg" position="float" orientation="portrait" xlink:type="simple" id="oo_898846.jpg"><uri content-type="original_file" xlink:type="simple">https://binary.pensoft.net/fig/898846</uri></graphic></fig><fig id="F12" position="float" orientation="portrait"><object-id xmlns:xlink="http://www.w3.org/1999/xlink" content-type="doi" xlink:type="simple">10.3897/zookeys.1177.103214.figure12</object-id><object-id xmlns:xlink="http://www.w3.org/1999/xlink" content-type="arpha" xlink:type="simple">8EFAE4A3-EF05-5F87-A4C4-7A58C68A5AB4</object-id><label>Figure 12.</label><caption><p>Schematic sketch of the endophallus. Median ejaculatory guide blackened <bold>A</bold><italic><tp:taxon-name><tp:taxon-name-part taxon-name-part-type="genus" reg="Plateumaris">Plateumaris</tp:taxon-name-part><tp:taxon-name-part taxon-name-part-type="species" reg="sericea">sericea</tp:taxon-name-part></tp:taxon-name></italic> (and specimens identified as <italic><tp:taxon-name><tp:taxon-name-part taxon-name-part-type="genus" reg="Plateumaris">P.</tp:taxon-name-part><tp:taxon-name-part taxon-name-part-type="species" reg="discolor">discolor</tp:taxon-name-part></tp:taxon-name></italic>) with apex of median ejaculatory guide rounded. The endophalli of specimens from Poland, Italy and Japan all look the same as in this sketch <bold>B</bold><italic><tp:taxon-name><tp:taxon-name-part taxon-name-part-type="genus" reg="Plateumaris">Plateumaris</tp:taxon-name-part><tp:taxon-name-part taxon-name-part-type="species" reg="shirahatai">shirahatai</tp:taxon-name-part></tp:taxon-name></italic> with apex of median ejaculatory guide notched (drawings by G. Geiser based on photographs from <xref ref-type="bibr" rid="B6">Askevold 1991</xref> and <xref ref-type="bibr" rid="B50">Hayashi 2020</xref>).</p></caption><graphic xmlns:xlink="http://www.w3.org/1999/xlink" xlink:href="zookeys-1177-167_article-103214__-g012.jpg" position="float" orientation="portrait" xlink:type="simple" id="oo_898847.jpg"><uri content-type="original_file" xlink:type="simple">https://binary.pensoft.net/fig/898847</uri></graphic></fig><fig id="F9" position="float" orientation="portrait"><object-id xmlns:xlink="http://www.w3.org/1999/xlink" content-type="doi" xlink:type="simple">10.3897/zookeys.1177.103214.figure9</object-id><object-id xmlns:xlink="http://www.w3.org/1999/xlink" content-type="arpha" xlink:type="simple">37115F2A-14BF-5263-8C8A-23D831CD050E</object-id><label>Figure 9.</label><caption><p><italic><tp:taxon-name><tp:taxon-name-part taxon-name-part-type="genus" reg="Plateumaris">Plateumaris</tp:taxon-name-part><tp:taxon-name-part taxon-name-part-type="species" reg="roscida">roscida</tp:taxon-name-part></tp:taxon-name></italic> aedeagus, photographed from different angles and drawings in frontal view <bold>A, B</bold> specimen from Primorsky Krai (ZMS) <bold>C</bold> specimen from Amur Oblast (<named-content xmlns:xlink="http://www.w3.org/1999/xlink" content-type="dwc:institutional_code" xlink:title="Natural History Museum, Basel, Switzerland" xlink:href="http://grbio.org/institution/naturhistorisches-museum-basel-0" xlink:type="simple">NHMB</named-content>) <bold>D</bold> median lobe <bold>E</bold> cap of tegmen (<bold>A–C</bold> photographs by E. Geiser, <bold>D, E</bold> drawings by G. Geiser). Scale bars: 1 mm.</p></caption><graphic xmlns:xlink="http://www.w3.org/1999/xlink" xlink:href="zookeys-1177-167_article-103214__-g009.jpg" position="float" orientation="portrait" xlink:type="simple" id="oo_898844.jpg"><uri content-type="original_file" xlink:type="simple">https://binary.pensoft.net/fig/898844</uri></graphic></fig></tp:treatment-sec><ref-list><ref id="B50"><mixed-citation xmlns:xlink="http://www.w3.org/1999/xlink" xlink:type="simple"><person-group><name name-style="western"><surname>Hayashi</surname><given-names>M</given-names></name></person-group> (<year>2020</year>) Revision of extant and fossil <tp:taxon-name><tp:taxon-name-part taxon-name-part-type="subfamily">Donaciinae</tp:taxon-name-part></tp:taxon-name> (<tp:taxon-name><tp:taxon-name-part taxon-name-part-type="order">Coleoptera</tp:taxon-name-part></tp:taxon-name>: <tp:taxon-name><tp:taxon-name-part taxon-name-part-type="family">Chrysomelidae</tp:taxon-name-part></tp:taxon-name>) of Japan. Japanese Journal of Systematic Entomology, Supplementary Series (2): 61–160.</mixed-citation></ref><ref id="B52"><mixed-citation xmlns:xlink="http://www.w3.org/1999/xlink" xlink:type="simple"><person-group><name name-style="western"><surname>Hayashi</surname><given-names>M</given-names></name><name name-style="western"><surname>Shiyake</surname><given-names>S</given-names></name></person-group> (<year>2004</year>) <article-title>A check-list of the Japanese Member of <tp:taxon-name><tp:taxon-name-part taxon-name-part-type="subfamily">Donaciinae</tp:taxon-name-part></tp:taxon-name> (<tp:taxon-name><tp:taxon-name-part taxon-name-part-type="order">Coleoptera</tp:taxon-name-part></tp:taxon-name>: <tp:taxon-name><tp:taxon-name-part taxon-name-part-type="family">Chrysomelidae</tp:taxon-name-part></tp:taxon-name>).</article-title><source>Entomological Review of Japan</source><volume>59</volume>(<issue>1</issue>): <fpage>113</fpage>–<lpage>125</lpage>.</mixed-citation></ref><ref id="B6"><mixed-citation xmlns:xlink="http://www.w3.org/1999/xlink" xlink:type="simple"><person-group><name name-style="western"><surname>Askevold</surname><given-names>IS</given-names></name></person-group> (<year>1991</year>) Classification, Reconstructed Phylogeny, and Geographic History of the New World Members of <italic><tp:taxon-name><tp:taxon-name-part taxon-name-part-type="genus">Plateumaris</tp:taxon-name-part></tp:taxon-name></italic> Thomson, 1859 (<tp:taxon-name><tp:taxon-name-part taxon-name-part-type="order">Coleoptera</tp:taxon-name-part></tp:taxon-name>: <tp:taxon-name><tp:taxon-name-part taxon-name-part-type="family">Chrysomelidae</tp:taxon-name-part></tp:taxon-name>: <tp:taxon-name><tp:taxon-name-part taxon-name-part-type="subfamily">Donaciinae</tp:taxon-name-part></tp:taxon-name>). Memoirs of the Entomological Society of Canada 157(S157): 5–175. <ext-link xlink:href="10.4039/entm123157fv" ext-link-type="doi" xlink:type="simple">https://doi.org/10.4039/entm123157fv</ext-link></mixed-citation></ref><ref id="B55"><mixed-citation xmlns:xlink="http://www.w3.org/1999/xlink" xlink:type="simple"><person-group><name name-style="western"><surname>Hayashi</surname><given-names>M</given-names></name><name name-style="western"><surname>Tominaga</surname><given-names>O</given-names></name></person-group> (<year>2005</year>) <article-title>Records of <tp:taxon-name><tp:taxon-name-part taxon-name-part-type="subfamily">Donaciinae</tp:taxon-name-part></tp:taxon-name> from Primorsky Province in 2004, with notes on the distribution of <italic><tp:taxon-name><tp:taxon-name-part taxon-name-part-type="genus">Plateumaris</tp:taxon-name-part><tp:taxon-name-part taxon-name-part-type="species">shirahatai</tp:taxon-name-part></tp:taxon-name></italic> Kimoto (<tp:taxon-name><tp:taxon-name-part taxon-name-part-type="order">Coleoptera</tp:taxon-name-part></tp:taxon-name>: <tp:taxon-name><tp:taxon-name-part taxon-name-part-type="family">Chrysomelidae</tp:taxon-name-part></tp:taxon-name>).</article-title><source>Entomological Review of Japan</source><volume>60</volume>(<issue>1</issue>): <fpage>1</fpage>–<lpage>7</lpage>.</mixed-citation></ref><ref id="B118"><mixed-citation xmlns:xlink="http://www.w3.org/1999/xlink" xlink:type="simple"><person-group><name name-style="western"><surname>Silfverberg</surname><given-names>H</given-names></name></person-group> (<year>2010</year>) <tp:taxon-name><tp:taxon-name-part taxon-name-part-type="subfamily">Donaciinae</tp:taxon-name-part></tp:taxon-name>. In Löbl I, Smetana A (Eds) Catalogue of Palaearctic <tp:taxon-name><tp:taxon-name-part taxon-name-part-type="order">Coleoptera</tp:taxon-name-part></tp:taxon-name>, vol. 6. Apollo Books, Stenstrup, 354–368.</mixed-citation></ref></ref-list></tp:taxon-treatment>
