# Supplementary material for: Revision of the Palaearctic species of the genus Plateumaris C. G. Thomson, 1859 (Coleoptera, Chrysomelidae, Donaciinae)
Source: Zookeys. 2023 Aug 30;1177:167–233. doi: 10.3897/zookeys.1177.103214 (PMC10483391; doi:10.3897/zookeys.1177.103214)
Supplement: XML Treatment for Plateumaris obsoleta [file zookeys.1177.103214-treatment16.xml]

<!DOCTYPE tp:taxon-treatment
  PUBLIC "-//TaxonX//DTD Taxonomic Treatment Publishing DTD v0 20100105//EN" "tax-treatment-NSO.dtd">
<tp:taxon-treatment xmlns:tp="http://www.plazi.org/taxpub"><tp:treatment-meta><kwd-group><label>Taxon classification</label><kwd>
                  <named-content content-type="kingdom">Animalia</named-content>
                </kwd><kwd>
                  <named-content content-type="order">Coleoptera</named-content>
                </kwd><kwd>
                  <named-content content-type="family">Chrysomelidae</named-content>
                </kwd></kwd-group><mixed-citation publication-type="journal"><person-group><name><surname>Geiser</surname><given-names>Elisabeth</given-names></name></person-group><article-title>Revision of the Palaearctic species of the genus <italic><tp:taxon-name><tp:taxon-name-part taxon-name-part-type="genus" reg="Plateumaris">Plateumaris</tp:taxon-name-part></tp:taxon-name></italic> C. G. Thomson, 1859 (<tp:taxon-name><tp:taxon-name-part taxon-name-part-type="order">Coleoptera</tp:taxon-name-part></tp:taxon-name>, <tp:taxon-name><tp:taxon-name-part taxon-name-part-type="family">Chrysomelidae</tp:taxon-name-part></tp:taxon-name>, <tp:taxon-name><tp:taxon-name-part taxon-name-part-type="subfamily">Donaciinae</tp:taxon-name-part></tp:taxon-name>)</article-title><source>Zookeys</source><day>30</day><month>08</month><year>2023</year><volume>1177</volume><fpage>167</fpage><lpage>233</lpage><pub-id pub-id-type="doi">10.3897/zookeys.1177.103214</pub-id></mixed-citation></tp:treatment-meta><tp:nomenclature><label>?</label><tp:taxon-name>
                <object-id xmlns:xlink="http://www.w3.org/1999/xlink" content-type="arpha" xlink:type="simple">A8AB1035-D216-5ECA-B50A-283437912949</object-id>
                <tp:taxon-name-part taxon-name-part-type="genus" reg="Plateumaris">Plateumaris</tp:taxon-name-part>
                <tp:taxon-name-part taxon-name-part-type="species" reg="obsoleta">obsoleta</tp:taxon-name-part>
              </tp:taxon-name><tp:taxon-authority>Jacobson, 1894</tp:taxon-authority><xref ref-type="fig" rid="F14">Figs 14</xref><xref ref-type="fig" rid="F15">, 15</xref><xref ref-type="fig" rid="F16">, 16</xref></tp:nomenclature><tp:treatment-sec sec-type="type locality" id="SECID0EUEBM"><title>Type locality.</title><p>Russia, Far East, Primorsky Krai, Bay of Posyet.</p></tp:treatment-sec><tp:treatment-sec sec-type="type material" id="SECID0EZEBM"><title>Type material.</title><p><bold><italic>Holotype</italic></bold>: Russia • 1 ♀; Far East; Primorsky Krai; Bay of Posyet; <named-content xmlns:xlink="http://www.w3.org/1999/xlink" content-type="dwc:institutional_code" xlink:title="Zoological Institute of the Russian Academy of Sciences, St. Petersburg, Russia" xlink:href="http://grbio.org/institution/russian-academy-sciences-zoological-institute-zoological-museum" xlink:type="simple">ZIN</named-content>. Only the holotype exists. It was examined from photographs only (Figs <xref ref-type="fig" rid="F14">14</xref>, <xref ref-type="fig" rid="F15">15</xref>).</p><fig id="F14" position="float" orientation="portrait"><object-id xmlns:xlink="http://www.w3.org/1999/xlink" content-type="doi" xlink:type="simple">10.3897/zookeys.1177.103214.figure14</object-id><object-id xmlns:xlink="http://www.w3.org/1999/xlink" content-type="arpha" xlink:type="simple">B6115C3F-44E2-5DAC-8212-64A00A811CBC</object-id><label>Figure 14.</label><caption><p><italic><tp:taxon-name><tp:taxon-name-part taxon-name-part-type="genus" reg="Plateumaris">Plateumaris</tp:taxon-name-part><tp:taxon-name-part taxon-name-part-type="species" reg="obsoleta">obsoleta</tp:taxon-name-part></tp:taxon-name></italic> holotype <bold>A</bold> habitus <bold>B</bold> lateral view <bold>C</bold> right antennae with red base of the antennomeres (photographs by A. Moseyko).</p></caption><graphic xmlns:xlink="http://www.w3.org/1999/xlink" xlink:href="zookeys-1177-167_article-103214__-g014.jpg" position="float" orientation="portrait" xlink:type="simple" id="oo_898849.jpg"><uri content-type="original_file" xlink:type="simple">https://binary.pensoft.net/fig/898849</uri></graphic></fig><fig id="F15" position="float" orientation="portrait"><object-id xmlns:xlink="http://www.w3.org/1999/xlink" content-type="doi" xlink:type="simple">10.3897/zookeys.1177.103214.figure15</object-id><object-id xmlns:xlink="http://www.w3.org/1999/xlink" content-type="arpha" xlink:type="simple">EACC8E36-D375-59E0-9A4B-404F3760F4C2</object-id><label>Figure 15.</label><caption><p><italic><tp:taxon-name><tp:taxon-name-part taxon-name-part-type="genus" reg="Plateumaris">Plateumaris</tp:taxon-name-part><tp:taxon-name-part taxon-name-part-type="species" reg="obsoleta">obsoleta</tp:taxon-name-part></tp:taxon-name></italic> holotype <bold>A</bold> pronotum <bold>B</bold> ovipositor protruding from abdomen (photographs by A. Moseyko).</p></caption><graphic xmlns:xlink="http://www.w3.org/1999/xlink" xlink:href="zookeys-1177-167_article-103214__-g015.jpg" position="float" orientation="portrait" xlink:type="simple" id="oo_898850.jpg"><uri content-type="original_file" xlink:type="simple">https://binary.pensoft.net/fig/898850</uri></graphic></fig></tp:treatment-sec><tp:treatment-sec sec-type="remarks" id="SECID0ELHBM"><title>Remarks.</title><p>At first, I intended to synonymise <italic><tp:taxon-name><tp:taxon-name-part taxon-name-part-type="genus" reg="Plateumaris">P.</tp:taxon-name-part><tp:taxon-name-part taxon-name-part-type="species" reg="obsoleta">obsoleta</tp:taxon-name-part></tp:taxon-name></italic> with <italic><tp:taxon-name><tp:taxon-name-part taxon-name-part-type="genus" reg="Plateumaris">P.</tp:taxon-name-part><tp:taxon-name-part taxon-name-part-type="species" reg="sericea">sericea</tp:taxon-name-part></tp:taxon-name></italic> based on studies of the type material and description, but doubts remained that it is more likely that <italic><tp:taxon-name><tp:taxon-name-part taxon-name-part-type="genus" reg="Plateumaris">P.</tp:taxon-name-part><tp:taxon-name-part taxon-name-part-type="species" reg="obsoleta">obsoleta</tp:taxon-name-part></tp:taxon-name></italic> is a synonym with <italic><tp:taxon-name><tp:taxon-name-part taxon-name-part-type="genus" reg="Plateumaris">P.</tp:taxon-name-part><tp:taxon-name-part taxon-name-part-type="species" reg="shirahatai">shirahatai</tp:taxon-name-part></tp:taxon-name></italic>. I am sure that <italic><tp:taxon-name><tp:taxon-name-part taxon-name-part-type="genus" reg="Plateumaris">P.</tp:taxon-name-part><tp:taxon-name-part taxon-name-part-type="species" reg="obsoleta">obsoleta</tp:taxon-name-part></tp:taxon-name></italic>, described based on one female specimen and never recorded again in more than 100 years, is a synonym. However, I cannot prove if it belongs to <italic><tp:taxon-name><tp:taxon-name-part taxon-name-part-type="genus" reg="Plateumaris">P.</tp:taxon-name-part><tp:taxon-name-part taxon-name-part-type="species" reg="sericea">sericea</tp:taxon-name-part></tp:taxon-name></italic> or to <italic><tp:taxon-name><tp:taxon-name-part taxon-name-part-type="genus" reg="Plateumaris">P.</tp:taxon-name-part><tp:taxon-name-part taxon-name-part-type="species" reg="shirahatai">shirahatai</tp:taxon-name-part></tp:taxon-name></italic> because it is impossible to distinguish these two species by external morphological characters. These two species differ only by subtle morphological differences in the apical part of the endophallus (Fig. <xref ref-type="fig" rid="F12">12</xref>).</p><p><italic><tp:taxon-name><tp:taxon-name-part taxon-name-part-type="genus" reg="Plateumaris">Plateumaris</tp:taxon-name-part><tp:taxon-name-part taxon-name-part-type="species" reg="obsoleta">obsoleta</tp:taxon-name-part></tp:taxon-name></italic> was described by Jacobson (1894) (see <xref ref-type="bibr" rid="B35">Geiser and Geiser 2023</xref>) based on a single specimen collected in Russia, Far East: Posyet in Primorsky Krai. No other specimen of <italic><tp:taxon-name><tp:taxon-name-part taxon-name-part-type="genus" reg="Plateumaris">P.</tp:taxon-name-part><tp:taxon-name-part taxon-name-part-type="species" reg="obsoleta">obsoleta</tp:taxon-name-part></tp:taxon-name></italic> has been recorded in the last 130 years; it only appears regularly in identification keys. Jacobson found it most similar to <italic><tp:taxon-name><tp:taxon-name-part taxon-name-part-type="genus" reg="Plateumaris">P.</tp:taxon-name-part><tp:taxon-name-part taxon-name-part-type="species" reg="discolor">discolor</tp:taxon-name-part></tp:taxon-name></italic> and <italic><tp:taxon-name><tp:taxon-name-part taxon-name-part-type="genus" reg="Plateumaris">P.</tp:taxon-name-part><tp:taxon-name-part taxon-name-part-type="species" reg="sericea">sericea</tp:taxon-name-part></tp:taxon-name></italic>. All characters he described are also typical characters of <italic><tp:taxon-name><tp:taxon-name-part taxon-name-part-type="genus" reg="Plateumaris">P.</tp:taxon-name-part><tp:taxon-name-part taxon-name-part-type="species" reg="sericea">sericea</tp:taxon-name-part></tp:taxon-name></italic>. Whereas many specimens of <italic><tp:taxon-name><tp:taxon-name-part taxon-name-part-type="genus" reg="Plateumaris">P.</tp:taxon-name-part><tp:taxon-name-part taxon-name-part-type="species" reg="sericea">sericea</tp:taxon-name-part></tp:taxon-name></italic> have a sharp and prominent tooth at the metafemur, in some specimens this tooth can be blunt or is lacking completely. According to Jacobson (1894) this holotype is a male specimen. However, <xref ref-type="bibr" rid="B13">Bieńkowski (2014)</xref> wrote in his key: only one single female specimen is known. He also published four drawings of some details of this specimen. In fact, the holotype is stored in <named-content xmlns:xlink="http://www.w3.org/1999/xlink" content-type="dwc:institutional_code" xlink:title="Zoological Institute of the Russian Academy of Sciences, St. Petersburg, Russia" xlink:href="http://grbio.org/institution/russian-academy-sciences-zoological-institute-zoological-museum" xlink:type="simple">ZIN</named-content>, from which I obtained some detailed photographs (Figs <xref ref-type="fig" rid="F14">14</xref>, <xref ref-type="fig" rid="F15">15</xref>, <xref ref-type="fig" rid="F16">16</xref>).</p><fig id="F16" position="float" orientation="portrait"><object-id xmlns:xlink="http://www.w3.org/1999/xlink" content-type="doi" xlink:type="simple">10.3897/zookeys.1177.103214.figure16</object-id><object-id xmlns:xlink="http://www.w3.org/1999/xlink" content-type="arpha" xlink:type="simple">2836B02F-FF76-5E8D-96A7-2048D6965A5A</object-id><label>Figure 16.</label><caption><p><italic><tp:taxon-name><tp:taxon-name-part taxon-name-part-type="genus" reg="Plateumaris">Plateumaris</tp:taxon-name-part><tp:taxon-name-part taxon-name-part-type="species" reg="obsoleta">obsoleta</tp:taxon-name-part></tp:taxon-name></italic>: All labels tagged to the holotype (photographs by A. Moseyko).</p></caption><graphic xmlns:xlink="http://www.w3.org/1999/xlink" xlink:href="zookeys-1177-167_article-103214__-g016.jpg" position="float" orientation="portrait" xlink:type="simple" id="oo_898851.jpg"><uri content-type="original_file" xlink:type="simple">https://binary.pensoft.net/fig/898851</uri></graphic></fig><p>The controversy about the sex of this specimen can now be solved: the apical part of the ovipositor protrudes, which Jacobson misinterpreted as a part of the aedeagus. Although <xref ref-type="bibr" rid="B6">Askevold (1991)</xref> had not seen the holotype, but he suspected that the specimen described by Jacobson was female. According to the original description, “Pygidium apice rotundatum” is a description of a female specimen because no known males of species of <italic><tp:taxon-name><tp:taxon-name-part taxon-name-part-type="genus" reg="Plateumaris">Plateumaris</tp:taxon-name-part></tp:taxon-name></italic> have a rounded pygidium. All the characters described by Jacobson and the characters which could be examined on the photographs of the holotype fit easily within the variation range of <italic><tp:taxon-name><tp:taxon-name-part taxon-name-part-type="genus" reg="Plateumaris">P.</tp:taxon-name-part><tp:taxon-name-part taxon-name-part-type="species" reg="sericea">sericea</tp:taxon-name-part></tp:taxon-name></italic>. However, <italic><tp:taxon-name><tp:taxon-name-part taxon-name-part-type="genus" reg="Plateumaris">P.</tp:taxon-name-part><tp:taxon-name-part taxon-name-part-type="species" reg="shirahatai">shirahatai</tp:taxon-name-part></tp:taxon-name></italic> also occurs in southern Primorsky Kraj (<xref ref-type="bibr" rid="B55">Hayashi and Tominaga 2005</xref>). Photographs (Figs <xref ref-type="fig" rid="F14">14C</xref>, <xref ref-type="fig" rid="F15">15A</xref>) show that many features of <italic><tp:taxon-name><tp:taxon-name-part taxon-name-part-type="genus" reg="Plateumaris">P.</tp:taxon-name-part><tp:taxon-name-part taxon-name-part-type="species" reg="obsoleta">obsoleta</tp:taxon-name-part></tp:taxon-name></italic> are consistent with those of <italic><tp:taxon-name><tp:taxon-name-part taxon-name-part-type="genus" reg="Plateumaris">Plateumaris</tp:taxon-name-part><tp:taxon-name-part taxon-name-part-type="species" reg="shirahatai">shirahatai</tp:taxon-name-part></tp:taxon-name></italic> identified in Primorsky (Fig. <xref ref-type="fig" rid="F13">13D, E</xref>) including metallic legs and an indistinct median line on the pronotum. In addition, the antennae of <italic><tp:taxon-name><tp:taxon-name-part taxon-name-part-type="genus" reg="Plateumaris">P.</tp:taxon-name-part><tp:taxon-name-part taxon-name-part-type="species" reg="shirahatai">shirahatai</tp:taxon-name-part></tp:taxon-name></italic> are variable in colouration, with some individuals having the same colouration as the type of <italic><tp:taxon-name><tp:taxon-name-part taxon-name-part-type="genus" reg="Plateumaris">P.</tp:taxon-name-part><tp:taxon-name-part taxon-name-part-type="species" reg="obsoleta">obsoleta</tp:taxon-name-part></tp:taxon-name></italic>. This strongly supports the possibility that <italic><tp:taxon-name><tp:taxon-name-part taxon-name-part-type="genus" reg="Plateumaris">P.</tp:taxon-name-part><tp:taxon-name-part taxon-name-part-type="species" reg="shirahatai">shirahatai</tp:taxon-name-part></tp:taxon-name></italic> is a synonym of <italic><tp:taxon-name><tp:taxon-name-part taxon-name-part-type="genus" reg="Plateumaris">P.</tp:taxon-name-part><tp:taxon-name-part taxon-name-part-type="species" reg="obsoleta">obsoleta</tp:taxon-name-part></tp:taxon-name></italic>. On the other hand, <italic><tp:taxon-name><tp:taxon-name-part taxon-name-part-type="genus" reg="Plateumaris">P.</tp:taxon-name-part><tp:taxon-name-part taxon-name-part-type="species" reg="obsoleta">obsoleta</tp:taxon-name-part></tp:taxon-name></italic> has a small metafemoral tooth, but it is suspected that the shape of this tooth may be malformed. This is a recurrent problem with species described on single specimen (pers. comm. M. Hayashi, 04 Apr 2023). Therefore, it seems more likely that <italic><tp:taxon-name><tp:taxon-name-part taxon-name-part-type="genus" reg="Plateumaris">P.</tp:taxon-name-part><tp:taxon-name-part taxon-name-part-type="species" reg="obsoleta">obsoleta</tp:taxon-name-part></tp:taxon-name></italic> is synonym with <italic><tp:taxon-name><tp:taxon-name-part taxon-name-part-type="genus" reg="Plateumaris">P.</tp:taxon-name-part><tp:taxon-name-part taxon-name-part-type="species" reg="shirahatai">shirahatai</tp:taxon-name-part></tp:taxon-name></italic> than with <italic><tp:taxon-name><tp:taxon-name-part taxon-name-part-type="genus" reg="Plateumaris">P.</tp:taxon-name-part><tp:taxon-name-part taxon-name-part-type="species" reg="sericea">sericea</tp:taxon-name-part></tp:taxon-name></italic>, that was also suspected by <xref ref-type="bibr" rid="B6">Askevold (1991)</xref>, <xref ref-type="bibr" rid="B55">Hayashi and Tominaga (2005)</xref>, and <xref ref-type="bibr" rid="B131">Warchałowski (2010)</xref>. The pronotum of the type specimen of <italic><tp:taxon-name><tp:taxon-name-part taxon-name-part-type="genus" reg="Plateumaris">P.</tp:taxon-name-part><tp:taxon-name-part taxon-name-part-type="species" reg="obsoleta">obsoleta</tp:taxon-name-part></tp:taxon-name></italic> (Fig. <xref ref-type="fig" rid="F15">15A</xref>) looks similar to the pronotum of <italic><tp:taxon-name><tp:taxon-name-part taxon-name-part-type="genus" reg="Plateumaris">P.</tp:taxon-name-part><tp:taxon-name-part taxon-name-part-type="species" reg="shirahatai">shirahatai</tp:taxon-name-part></tp:taxon-name></italic> (Fig. <xref ref-type="fig" rid="F13">13A, D</xref>). All in all, the decision of the synonymisation cannot be made now.</p><p>Perhaps it will be possible in the near future to solve this problem without destroying this single specimen with more elaborate methods than historical DNA analysis. The solutions used to extract the DNA may be destroy the connecting membranes between the chitinous parts. Nowadays, nobody can guarantee that this specimen would NOT be damaged! Additionally, it is very questionable whether the results will be clear enough. Usually, the DNA in old, stored insects is fragmented and cannot be sufficiently reconstructed to make the decision to which species the specimens belong. <italic><tp:taxon-name><tp:taxon-name-part taxon-name-part-type="genus" reg="Plateumaris">Plateumaris</tp:taxon-name-part><tp:taxon-name-part taxon-name-part-type="species" reg="sericea">sericea</tp:taxon-name-part></tp:taxon-name></italic> and <italic><tp:taxon-name><tp:taxon-name-part taxon-name-part-type="genus" reg="Plateumaris">P.</tp:taxon-name-part><tp:taxon-name-part taxon-name-part-type="species" reg="shirahatai">shirahatai</tp:taxon-name-part></tp:taxon-name></italic> are closely related, which was proofed by DNA analysis (<xref ref-type="bibr" rid="B54">Hayashi and Sota 2014</xref>). There are only few sections of the DNA where the differences are shown. It is unlikely that exact these few sections could be tracked down by the current methods. Therefore, according to the current state of knowledge, I cite it as a “probable new synonymy”. If it once can be prooved that <italic><tp:taxon-name><tp:taxon-name-part taxon-name-part-type="genus" reg="Plateumaris">P.</tp:taxon-name-part><tp:taxon-name-part taxon-name-part-type="species" reg="shirahatai">shirahatai</tp:taxon-name-part></tp:taxon-name></italic> and <italic><tp:taxon-name><tp:taxon-name-part taxon-name-part-type="genus" reg="Plateumaris">P.</tp:taxon-name-part><tp:taxon-name-part taxon-name-part-type="species" reg="obsoleta">obsoleta</tp:taxon-name-part></tp:taxon-name></italic> are synonyms, the name <italic><tp:taxon-name><tp:taxon-name-part taxon-name-part-type="genus" reg="Plateumaris">P.</tp:taxon-name-part><tp:taxon-name-part taxon-name-part-type="species" reg="obsoleta">obsoleta</tp:taxon-name-part></tp:taxon-name></italic> has priority because it was described in 1894 and <italic><tp:taxon-name><tp:taxon-name-part taxon-name-part-type="genus" reg="Plateumaris">P.</tp:taxon-name-part><tp:taxon-name-part taxon-name-part-type="species" reg="shirahatai">shirahatai</tp:taxon-name-part></tp:taxon-name></italic> in 1971.</p></tp:treatment-sec><tp:treatment-sec><!--Section generated to contain objects referenced in tp:taxon-treatment.--><fig id="F12" position="float" orientation="portrait"><object-id xmlns:xlink="http://www.w3.org/1999/xlink" content-type="doi" xlink:type="simple">10.3897/zookeys.1177.103214.figure12</object-id><object-id xmlns:xlink="http://www.w3.org/1999/xlink" content-type="arpha" xlink:type="simple">8EFAE4A3-EF05-5F87-A4C4-7A58C68A5AB4</object-id><label>Figure 12.</label><caption><p>Schematic sketch of the endophallus. Median ejaculatory guide blackened <bold>A</bold><italic><tp:taxon-name><tp:taxon-name-part taxon-name-part-type="genus" reg="Plateumaris">Plateumaris</tp:taxon-name-part><tp:taxon-name-part taxon-name-part-type="species" reg="sericea">sericea</tp:taxon-name-part></tp:taxon-name></italic> (and specimens identified as <italic><tp:taxon-name><tp:taxon-name-part taxon-name-part-type="genus" reg="Plateumaris">P.</tp:taxon-name-part><tp:taxon-name-part taxon-name-part-type="species" reg="discolor">discolor</tp:taxon-name-part></tp:taxon-name></italic>) with apex of median ejaculatory guide rounded. The endophalli of specimens from Poland, Italy and Japan all look the same as in this sketch <bold>B</bold><italic><tp:taxon-name><tp:taxon-name-part taxon-name-part-type="genus" reg="Plateumaris">Plateumaris</tp:taxon-name-part><tp:taxon-name-part taxon-name-part-type="species" reg="shirahatai">shirahatai</tp:taxon-name-part></tp:taxon-name></italic> with apex of median ejaculatory guide notched (drawings by G. Geiser based on photographs from <xref ref-type="bibr" rid="B6">Askevold 1991</xref> and <xref ref-type="bibr" rid="B50">Hayashi 2020</xref>).</p></caption><graphic xmlns:xlink="http://www.w3.org/1999/xlink" xlink:href="zookeys-1177-167_article-103214__-g012.jpg" position="float" orientation="portrait" xlink:type="simple" id="oo_898847.jpg"><uri content-type="original_file" xlink:type="simple">https://binary.pensoft.net/fig/898847</uri></graphic></fig><fig id="F13" position="float" orientation="portrait"><object-id xmlns:xlink="http://www.w3.org/1999/xlink" content-type="doi" xlink:type="simple">10.3897/zookeys.1177.103214.figure13</object-id><object-id xmlns:xlink="http://www.w3.org/1999/xlink" content-type="arpha" xlink:type="simple">7F0F4878-676A-5A17-83BF-698626315730</object-id><label>Figure 13.</label><caption><p><italic><tp:taxon-name><tp:taxon-name-part taxon-name-part-type="genus" reg="Plateumaris">Plateumaris</tp:taxon-name-part><tp:taxon-name-part taxon-name-part-type="species" reg="shirahatai">shirahatai</tp:taxon-name-part></tp:taxon-name></italic><bold>A</bold> habitus (photograph by K. Matsumoto) <bold>B</bold> cap of tegmen, shape slightly variable <bold>C</bold> median lobe (<bold>B, C</bold> from <xref ref-type="bibr" rid="B50">Hayashi 2020</xref>) <bold>D, E</bold> habitus from dorsal and ventral <bold>F</bold> endophallus (<bold>D–F</bold> photographs by M Hayashi). Scale bars: one unit – 1 mm (<bold>A</bold>); 0.5 mm (<bold>B–E</bold>).</p></caption><graphic xmlns:xlink="http://www.w3.org/1999/xlink" xlink:href="zookeys-1177-167_article-103214__-g013.jpg" position="float" orientation="portrait" xlink:type="simple" id="oo_898848.jpg"><uri content-type="original_file" xlink:type="simple">https://binary.pensoft.net/fig/898848</uri></graphic></fig></tp:treatment-sec><ref-list><ref id="B6"><mixed-citation xmlns:xlink="http://www.w3.org/1999/xlink" xlink:type="simple"><person-group><name name-style="western"><surname>Askevold</surname><given-names>IS</given-names></name></person-group> (<year>1991</year>) Classification, Reconstructed Phylogeny, and Geographic History of the New World Members of <italic><tp:taxon-name><tp:taxon-name-part taxon-name-part-type="genus">Plateumaris</tp:taxon-name-part></tp:taxon-name></italic> Thomson, 1859 (<tp:taxon-name><tp:taxon-name-part taxon-name-part-type="order">Coleoptera</tp:taxon-name-part></tp:taxon-name>: <tp:taxon-name><tp:taxon-name-part taxon-name-part-type="family">Chrysomelidae</tp:taxon-name-part></tp:taxon-name>: <tp:taxon-name><tp:taxon-name-part taxon-name-part-type="subfamily">Donaciinae</tp:taxon-name-part></tp:taxon-name>). Memoirs of the Entomological Society of Canada 157(S157): 5–175. <ext-link xlink:href="10.4039/entm123157fv" ext-link-type="doi" xlink:type="simple">https://doi.org/10.4039/entm123157fv</ext-link></mixed-citation></ref><ref id="B50"><mixed-citation xmlns:xlink="http://www.w3.org/1999/xlink" xlink:type="simple"><person-group><name name-style="western"><surname>Hayashi</surname><given-names>M</given-names></name></person-group> (<year>2020</year>) Revision of extant and fossil <tp:taxon-name><tp:taxon-name-part taxon-name-part-type="subfamily">Donaciinae</tp:taxon-name-part></tp:taxon-name> (<tp:taxon-name><tp:taxon-name-part taxon-name-part-type="order">Coleoptera</tp:taxon-name-part></tp:taxon-name>: <tp:taxon-name><tp:taxon-name-part taxon-name-part-type="family">Chrysomelidae</tp:taxon-name-part></tp:taxon-name>) of Japan. Japanese Journal of Systematic Entomology, Supplementary Series (2): 61–160.</mixed-citation></ref><ref id="B35"><mixed-citation xmlns:xlink="http://www.w3.org/1999/xlink" xlink:type="simple"><person-group><name name-style="western"><surname>Geiser</surname><given-names>E</given-names></name><name name-style="western"><surname>Geiser</surname><given-names>R</given-names></name></person-group> (<year>2023</year>) <article-title>Original descriptions of Palaearctic species of the genus <italic><tp:taxon-name><tp:taxon-name-part taxon-name-part-type="genus">Plateumaris</tp:taxon-name-part></tp:taxon-name></italic> C. G. Thomson, 1859 (<tp:taxon-name><tp:taxon-name-part taxon-name-part-type="order">Coleoptera</tp:taxon-name-part></tp:taxon-name>, <tp:taxon-name><tp:taxon-name-part taxon-name-part-type="family">Chrysomelidae</tp:taxon-name-part></tp:taxon-name>, <tp:taxon-name><tp:taxon-name-part taxon-name-part-type="subfamily">Donaciinae</tp:taxon-name-part></tp:taxon-name>) and their translations.</article-title> In: <person-group><name name-style="western"><surname>Chaboo</surname><given-names>CS</given-names></name><name name-style="western"><surname>Schmitt</surname><given-names>M</given-names></name></person-group> (<role>Eds</role>) <issue-title>Research on Chrysomelidae 9.</issue-title><source>ZooKeys</source><volume>1177</volume>: <fpage>235</fpage>–<lpage>258</lpage>. <ext-link xlink:type="simple" ext-link-type="doi" xlink:href="10.3897/zookeys.1177.103212">https://doi.org/10.3897/zookeys.1177.103212</ext-link></mixed-citation></ref><ref id="B13"><mixed-citation xmlns:xlink="http://www.w3.org/1999/xlink" xlink:type="simple"><person-group><name name-style="western"><surname>Bieńkowski</surname><given-names>AO</given-names></name></person-group> (<year>2014</year>) <source>Reed Beetles (<tp:taxon-name><tp:taxon-name-part taxon-name-part-type="order">Coleoptera</tp:taxon-name-part></tp:taxon-name>: <tp:taxon-name><tp:taxon-name-part taxon-name-part-type="family">Chrysomelidae</tp:taxon-name-part></tp:taxon-name>: <tp:taxon-name><tp:taxon-name-part taxon-name-part-type="subfamily">Donaciinae</tp:taxon-name-part></tp:taxon-name>) [in Russian].</source><publisher-name>Publishing Company Mukhametov GV</publisher-name>, <publisher-loc>Livny</publisher-loc>, <size units="page">380 pp</size>.</mixed-citation></ref><ref id="B55"><mixed-citation xmlns:xlink="http://www.w3.org/1999/xlink" xlink:type="simple"><person-group><name name-style="western"><surname>Hayashi</surname><given-names>M</given-names></name><name name-style="western"><surname>Tominaga</surname><given-names>O</given-names></name></person-group> (<year>2005</year>) <article-title>Records of <tp:taxon-name><tp:taxon-name-part taxon-name-part-type="subfamily">Donaciinae</tp:taxon-name-part></tp:taxon-name> from Primorsky Province in 2004, with notes on the distribution of <italic><tp:taxon-name><tp:taxon-name-part taxon-name-part-type="genus">Plateumaris</tp:taxon-name-part><tp:taxon-name-part taxon-name-part-type="species">shirahatai</tp:taxon-name-part></tp:taxon-name></italic> Kimoto (<tp:taxon-name><tp:taxon-name-part taxon-name-part-type="order">Coleoptera</tp:taxon-name-part></tp:taxon-name>: <tp:taxon-name><tp:taxon-name-part taxon-name-part-type="family">Chrysomelidae</tp:taxon-name-part></tp:taxon-name>).</article-title><source>Entomological Review of Japan</source><volume>60</volume>(<issue>1</issue>): <fpage>1</fpage>–<lpage>7</lpage>.</mixed-citation></ref><ref id="B131"><mixed-citation xmlns:xlink="http://www.w3.org/1999/xlink" xlink:type="simple"><person-group><name name-style="western"><surname>Warchałowski</surname><given-names>A</given-names></name></person-group> (<year>2010</year>) <source>The Palaearctic <tp:taxon-name><tp:taxon-name-part taxon-name-part-type="family">Chrysomelidae</tp:taxon-name-part></tp:taxon-name> – Identification Keys.</source><publisher-name>Natura Optima Dux Foundation</publisher-name>, <publisher-loc>Warszawa</publisher-loc>, <size units="page">1212 pp</size>.</mixed-citation></ref><ref id="B54"><mixed-citation xmlns:xlink="http://www.w3.org/1999/xlink" xlink:type="simple"><person-group><name name-style="western"><surname>Hayashi</surname><given-names>M</given-names></name><name name-style="western"><surname>Sota</surname><given-names>T</given-names></name></person-group> (<year>2014</year>) <article-title>Quaternary Donaciine beetles (<tp:taxon-name><tp:taxon-name-part taxon-name-part-type="order">Coleoptera</tp:taxon-name-part></tp:taxon-name>, <tp:taxon-name><tp:taxon-name-part taxon-name-part-type="family">Chrysomelidae</tp:taxon-name-part></tp:taxon-name>) in Japan: Colonization and divergence patterns inferred from fossil and molecular data.</article-title><source>Quaternary International</source><volume>341</volume>: <fpage>255</fpage>–<lpage>266</lpage>. <ext-link xlink:href="10.1016/j.quaint.2013.08.022" ext-link-type="doi" xlink:type="simple">https://doi.org/10.1016/j.quaint.2013.08.022</ext-link></mixed-citation></ref></ref-list></tp:taxon-treatment>
